# Supplementary material for: Astrocytes Undergo Metabolic Reprogramming in the Multiple Sclerosis Animal Model
Source: Cells. 2023 Oct 19;12(20):2484. doi: 10.3390/cells12202484 (PMC10605171; doi:10.3390/cells12202484)
Supplement: Supplementary file 1 [file cells-12-02484-s001.zip]

Archive with 4 entries (4 files):
- Supplementary file 1 - Complete gene list-3.xlsx
- Supplementary file 2.pdf
- Supplementary file 3 - Cell specific markers.xlsx
- Supplementary file 4 - Significantly altered pathways.xlsx
