# Supplementary material for: Astrocytes Undergo Metabolic Reprogramming in the Multiple Sclerosis Animal Model
Source: Cells. 2023 Oct 19;12(20):2484. doi: 10.3390/cells12202484 (PMC10605171; doi:10.3390/cells12202484)
Supplement: Supplementary file 1 [file cells-12-02484-s001.zip › Supplementary file 1 - Complete gene list-3.xlsx]

## Sheet: complete gene list
Gene	description	chromosome	strand	Presymptomatic.EAE_vs_Presymptomatic.control	Onset.EAE_vs_Onset.control	Chronic.EAE_vs_Chronic.control	Onset.control_vs_Presymptomatic.control	Chronic.control_vs_Presymptomatic.control	Chronic.control_vs_Onset.control	Onset.EAE_vs_Presymptomatic.EAE	Chronic.EAE_vs_Presymptomatic.EAE	Chronic.EAE_vs_Onset.EAE	Diff.Onset.Presymptomatic	Diff.Chronic.Presymptomatic	Diff.Chronic.Onset	p.value.Presymptomatic.EAE_vs_Presymptomatic.control	p.value.Onset.EAE_vs_Onset.control	p.value.Chronic.EAE_vs_Chronic.control	p.value.Onset.control_vs_Presymptomatic.control	p.value.Chronic.control_vs_Presymptomatic.control	p.value.Chronic.control_vs_Onset.control	p.value.Onset.EAE_vs_Presymptomatic.EAE	p.value.Chronic.EAE_vs_Presymptomatic.EAE	p.value.Chronic.EAE_vs_Onset.EAE	p.value.Diff.Onset.Presymptomatic	p.value.Diff.Chronic.Presymptomatic	p.value.Diff.Chronic.Onset	p.value.adj.Presymptomatic.EAE_vs_Presymptomatic.control	p.value.adj.Onset.EAE_vs_Onset.control	p.value.adj.Chronic.EAE_vs_Chronic.control	p.value.adj.Onset.control_vs_Presymptomatic.control	p.value.adj.Chronic.control_vs_Presymptomatic.control	p.value.adj.Chronic.control_vs_Onset.control	p.value.adj.Onset.EAE_vs_Presymptomatic.EAE	p.value.adj.Chronic.EAE_vs_Presymptomatic.EAE	p.value.adj.Chronic.EAE_vs_Onset.EAE	p.value.adj.Diff.Onset.Presymptomatic	p.value.adj.Diff.Chronic.Presymptomatic	p.value.adj.Diff.Chronic.Onset	F	F.p.value	Res.Presymptomatic.EAE_vs_Presymptomatic.control	Res.Onset.EAE_vs_Onset.control	Res.Chronic.EAE_vs_Chronic.control	Res.Onset.control_vs_Presymptomatic.control	Res.Chronic.control_vs_Presymptomatic.control	Res.Chronic.control_vs_Onset.control	Res.Onset.EAE_vs_Presymptomatic.EAE	Res.Chronic.EAE_vs_Presymptomatic.EAE
Rn45s	NA	NA	NA	-0.710927	0	0	3.55271e-15	3.55271e-15	0	0.710927	0.710927	0	0.710927	0.710927	0	0.0671971	1	1	1	1	1	0.0481497	0.0511486	1	0.184227	0.185746	1	0.284786	1	1	1	1	1	0.126448	0.300851	1	0.511179	0.518171	1	1.38384	0.264271	0	0	0	0	0	0	0	0
Gpm6b	glycoprotein m6b [Source:MGI Symbol;Acc:MGI:107672]	chrX	+	-0.193357	-0.459672	0.184265	0	-0.244077	-0.244077	-0.266315	0.133546	0.399861	-0.266315	0.377623	0.643938	0.146019	0.00156235	0.170894	1	0.0883665	0.0878341	0.0367654	0.281872	0.00315168	0.157304	0.0502443	0.00177215	0.422368	0.0515544	0.503179	1	0.444878	0.317438	0.103236	0.635288	0.0193869	0.475447	0.28065	0.0625422	3.97393	0.00871438	0	0	0	0	0	0	0	0
Slc1a2	solute carrier family 1 (glial high affinity glutamate transporter), member 2 [Source:MGI Symbol;Acc:MGI:101931]	chr2	+	-0.0686553	0.265944	-0.100961	3.55271e-15	-0.0876746	-0.0876746	0.334599	-0.11998	-0.45458	0.334599	-0.0323055	-0.366905	0.356901	0.00110635	0.186755	1	0.271699	0.270849	3.58618e-05	0.0955651	5.86625e-07	0.00324007	0.759342	0.00159832	0.649052	0.0417301	0.522789	1	0.668778	0.564803	0.0004791	0.396438	2.42218e-05	0.0674155	0.910982	0.0599605	10.1473	2.19571e-05	0	1	0	0	0	0	1	0
Sparc	secreted acidic cysteine rich glycoprotein [Source:MGI Symbol;Acc:MGI:98373]	chr11	-	-0.0462403	0.17629	0.0225246	-0.109373	-0.0992647	0.0101083	0.113158	-0.0304998	-0.143657	0.222531	0.0687649	-0.153766	0.700006	0.148708	0.853085	0.39852	0.440618	0.937177	0.308655	0.787423	0.208243	0.196128	0.687576	0.370982	0.87152	0.58643	0.95047	0.74462	0.782628	0.976576	0.47678	0.926695	0.38423	0.528969	0.879572	0.761653	0.668912	0.65062	0	0	0	0	0	0	0	0
Ndrg2	N-myc downstream regulated gene 2 [Source:MGI Symbol;Acc:MGI:1352498]	chr14	-	-0.0870971	-0.221841	0.0945295	-0.198688	-0.226754	-0.028066	-0.333432	-0.0451275	0.288304	-0.134744	0.181627	0.31637	0.385009	0.0359648	0.355848	0.0725176	0.0415928	0.793594	0.00131598	0.631964	0.00517169	0.346405	0.208621	0.0349215	0.67269	0.323605	0.691658	0.369733	0.327217	0.917483	0.00822514	0.861621	0.0280648	0.676389	0.541444	0.295268	4.44271	0.00498753	0	0	0	0	0	0	-1	0
Malat1	metastasis associated lung adenocarcinoma transcript 1 (non-coding RNA) [Source:MGI Symbol;Acc:MGI:1919539]	chr19	-	1.07081	0.226399	0.160774	-0.434377	0.185717	0.620094	-1.27879	-0.724316	0.55447	-0.844408	-0.910033	-0.0656247	0.00995234	0.581229	0.684796	0.323912	0.6615	0.157672	0.00132527	0.0510203	0.145525	0.142785	0.109428	0.908193	0.105676	0.887679	0.883422	0.687932	0.898074	0.43469	0.0082719	0.300392	0.302514	0.456378	0.404281	0.975286	3.97249	0.00872956	0	0	0	0	0	0	-1	0
Fam107a	family with sequence similarity 107, member A [Source:MGI Symbol;Acc:MGI:3041256]	chr14	-	-0.0263256	0.120145	-0.0491687	0.148824	-0.274635	-0.42346	0.295295	-0.297478	-0.592774	0.146471	-0.0228431	-0.169314	0.79123	0.224262	0.632347	0.167353	0.0156429	0.000461633	0.00294629	0.00397627	1.0757e-06	0.297828	0.872931	0.237849	0.91707	0.667968	0.857706	0.531219	0.224004	0.0178553	0.0154213	0.0899019	3.84407e-05	0.637667	0.95464	0.659154	11.6266	7.29015e-06	0	0	0	0	0	-1	1	0
Sparcl1	SPARC-like 1 [Source:MGI Symbol;Acc:MGI:108110]	chr5	-	0.012638	0.0453189	0.075315	0.378939	0.0885841	-0.290355	0.41162	0.151261	-0.260359	0.0326809	0.0626771	0.0299961	0.929866	0.744257	0.600743	0.0183898	0.562587	0.0618741	0.00372011	0.265163	0.0569703	0.870029	0.757742	0.880588	0.973793	0.939806	0.841966	0.197505	0.85377	0.264242	0.0184556	0.618717	0.158874	0.953746	0.910158	0.969553	3.53531	0.0149696	0	0	0	0	0	0	1	0
Atp1a2	ATPase, Na+/K+ transporting, alpha 2 polypeptide [Source:MGI Symbol;Acc:MGI:88106]	chr1	-	0.0490359	0.203177	-0.0203337	-0.440439	-0.16435	0.27609	-0.286298	-0.233719	0.0525785	0.154141	-0.0693696	-0.223511	0.596856	0.0402634	0.830048	0.000174528	0.106925	0.0105422	0.00244566	0.0123802	0.552926	0.250862	0.601152	0.104564	0.817263	0.34007	0.942964	0.0212338	0.477907	0.0984883	0.0133535	0.156973	0.714839	0.596128	0.83706	0.480132	6.93669	0.000353286	0	0	0	-1	0	0	-1	0
Scd2	stearoyl-Coenzyme A desaturase 2 [Source:MGI Symbol;Acc:MGI:98240]	chr19	+	-0.10231	-0.458392	0.251756	0.121763	-0.0199926	-0.141756	-0.23432	0.334073	0.568392	-0.356083	0.354065	0.710148	0.430251	0.0013885	0.0591914	0.377438	0.883901	0.302397	0.060122	0.00949931	7.23538e-05	0.0594903	0.0607742	0.000578733	0.707887	0.0475912	0.300252	0.730978	0.970156	0.596016	0.148447	0.139926	0.0009907	0.30133	0.308183	0.0322512	5.25916	0.00198035	0	-1	0	0	0	0	0	0
Lars2	leucyl-tRNA synthetase, mitochondrial [Source:MGI Symbol;Acc:MGI:2142973]	chr9	+	0.155979	-0.067872	-0.308839	0.0574093	0.675743	0.618334	-0.166441	0.210925	0.377367	-0.223851	-0.464818	-0.240967	0.808881	0.916177	0.624491	0.933896	0.320126	0.360401	0.779278	0.725082	0.532499	0.806155	0.606842	0.789288	0.925827	0.985412	0.85464	0.982731	0.710886	0.64773	0.867327	0.902644	0.699998	0.929801	0.839468	0.943872	0.34152	0.882744	0	0	0	0	0	0	0	0
Slc1a3	solute carrier family 1 (glial high affinity glutamate transporter), member 3 [Source:MGI Symbol;Acc:MGI:99917]	chr15	-	-0.0228274	0.0431995	-0.0923298	0.452964	-0.0873742	-0.540339	0.518991	-0.156877	-0.675868	0.0660269	-0.0695024	-0.135529	0.845301	0.700521	0.441	0.00102074	0.486278	0.000154413	4.09525e-05	0.165001	1.41746e-06	0.68415	0.677669	0.410666	0.941024	0.927607	0.751486	0.0471552	0.809938	0.0102612	0.000535181	0.509134	4.7561e-05	0.876667	0.874266	0.781616	13.442	2.12243e-06	0	0	0	1	0	-1	1	0
Gria1	glutamate receptor, ionotropic, AMPA1 (alpha 1) [Source:MGI Symbol;Acc:MGI:95808]	chr11	+	-0.246997	-0.00241915	0.335809	-0.266576	-0.0808259	0.18575	-0.0219982	0.50198	0.523978	0.244578	0.582806	0.338228	0.0592028	0.984843	0.0122257	0.0579129	0.546864	0.176602	0.851479	0.000222577	0.00013438	0.180454	0.00286584	0.0676413	0.266396	0.997228	0.134017	0.33135	0.843704	0.458534	0.912695	0.0191415	0.00162952	0.50662	0.0645138	0.396202	6.08428	0.000825286	0	0	0	0	0	0	0	1
Gria4	glutamate receptor, ionotropic, AMPA4 (alpha 4) [Source:MGI Symbol;Acc:MGI:95811]	chr9	-	-0.272425	-0.403454	0.0796664	-0.19264	-0.179584	0.0130565	-0.323669	0.172508	0.496177	-0.131029	0.352092	0.483121	0.0115205	0.000530802	0.4373	0.0833051	0.103026	0.903595	0.0020781	0.0794647	2.24026e-05	0.366193	0.0202728	0.00241875	0.114759	0.0251783	0.749026	0.393165	0.471866	0.964341	0.0117325	0.36622	0.000388946	0.690714	0.181229	0.0766607	8.82153	6.4398e-05	0	-1	0	0	0	0	-1	0
Slc4a4	solute carrier family 4 (anion exchanger), member 4 [Source:MGI Symbol;Acc:MGI:1927555]	chr5	+	0.0910901	0.0592992	-0.0999686	0.391153	0.00492264	-0.38623	0.359362	-0.186136	-0.545498	-0.0317908	-0.191059	-0.159268	0.320995	0.501425	0.284182	0.000376957	0.959549	0.00039644	0.000166723	0.0378427	7.96085e-07	0.801475	0.148693	0.218237	0.616323	0.849386	0.627935	0.0276864	0.9906	0.0162659	0.00161928	0.262162	3.03541e-05	0.928315	0.469375	0.638594	13.4662	2.08945e-06	0	0	0	1	0	-1	1	0
Atp1b2	ATPase, Na+/K+ transporting, beta 2 polypeptide [Source:MGI Symbol;Acc:MGI:88109]	chr11	-	0.159589	0.184341	-0.265039	-0.148244	-0.212838	-0.0645944	-0.123491	-0.637466	-0.513974	0.0247522	-0.424628	-0.44938	0.0613814	0.0336765	0.00451526	0.105397	0.0231779	0.471263	0.11071	1.71684e-08	7.32125e-07	0.832159	0.00135009	0.000817266	0.271071	0.315541	0.0810408	0.435179	0.263885	0.734436	0.230895	8.14875e-05	2.85296e-05	0.940403	0.0442753	0.0404458	16.3826	3.60229e-07	0	0	0	0	0	0	0	-1
Fam213a	family with sequence similarity 213, member A [Source:MGI Symbol;Acc:MGI:1917814]	chr14	-	-0.19796	0.179588	-0.0939122	-0.285147	-0.142267	0.14288	0.0924012	-0.0382192	-0.13062	0.377548	0.104048	-0.2735	0.0439605	0.0672146	0.332017	0.00883686	0.164113	0.166319	0.294186	0.6702	0.151076	0.00858904	0.441694	0.0511478	0.229333	0.433259	0.672559	0.137407	0.567876	0.445878	0.460991	0.877847	0.30985	0.112167	0.749225	0.351606	2.18927	0.087771	0	0	0	0	0	0	0	0
Ptprz1	protein tyrosine phosphatase, receptor type Z, polypeptide 1 [Source:MGI Symbol;Acc:MGI:97816]	chr6	+	0.0983155	0.00695404	0.0722406	0.300191	0.0273981	-0.272793	0.20883	0.00132325	-0.207506	-0.0913614	-0.0260749	0.0652866	0.24766	0.932239	0.395968	0.00225562	0.759826	0.00451948	0.0104026	0.986545	0.0123356	0.438296	0.826716	0.579902	0.547007	0.988821	0.721665	0.0731429	0.933846	0.0620961	0.0400143	0.997624	0.0532084	0.743856	0.938971	0.865305	5.15596	0.00221834	0	0	0	0	0	0	1	0
Aldoc	aldolase C, fructose-bisphosphate [Source:MGI Symbol;Acc:MGI:101863]	chr11	+	-0.0972977	0.360077	-0.393613	0.0651377	-0.0466036	-0.111741	0.522513	-0.342919	-0.865431	0.457375	-0.296315	-0.75369	0.338897	0.00108026	0.000744393	0.545439	0.664425	0.300602	5.04099e-06	0.0014514	1.67289e-09	0.00306494	0.0487351	1.60539e-05	0.63478	0.0415874	0.0311138	0.833147	0.899253	0.593532	0.000103133	0.053178	3.84119e-07	0.0657011	0.277289	0.00366558	17.9157	1.56438e-07	0	1	-1	0	0	0	1	0
Paqr8	progestin and adipoQ receptor family member VIII [Source:MGI Symbol;Acc:MGI:1921479]	chr1	+	-0.2019	0.0976301	0.262676	-0.385935	-0.318594	0.0673413	-0.0864048	0.145982	0.232387	0.299531	0.464577	0.165046	0.12229	0.453813	0.0515484	0.00905805	0.0266384	0.627389	0.468941	0.231152	0.062348	0.108593	0.0161817	0.371973	0.382047	0.82787	0.280689	0.139409	0.27987	0.83202	0.630982	0.584556	0.169365	0.401195	0.15999	0.762059	2.71924	0.0429747	0	0	0	0	0	0	0	0
Prex2	phosphatidylinositol-3,4,5-trisphosphate-dependent Rac exchange factor 2 [Source:MGI Symbol;Acc:MGI:1923385]	chr1	+	0.022363	-0.397559	0.208224	0.245887	0.0321298	-0.213757	-0.174034	0.217991	0.392025	-0.419922	0.185861	0.605783	0.815055	0.000267469	0.0370843	0.0217006	0.752272	0.0415562	0.0577201	0.0204255	0.000163682	0.00417776	0.17688	0.000120569	0.927917	0.0162088	0.236231	0.212187	0.93095	0.213053	0.144144	0.196583	0.00188768	0.0778773	0.507216	0.0127106	5.63907	0.0013143	0	-1	0	0	0	0	0	0
Glul	glutamate-ammonia ligase (glutamine synthetase) [Source:MGI Symbol;Acc:MGI:95739]	chr1	+	-0.203151	0.624214	-0.239608	-0.704684	-0.584414	0.12027	0.122681	-0.620872	-0.743553	0.827365	-0.0364575	-0.863823	0.125711	7.30975e-05	0.090438	3.62686e-05	0.000293821	0.407399	0.309954	4.15138e-05	3.07557e-06	0.000136375	0.846941	0.000116504	0.38784	0.00623894	0.3736	0.0106921	0.0650116	0.688348	0.478084	0.00753316	8.5398e-05	0.0113206	0.944328	0.012462	14.1829	1.32524e-06	0	1	0	-1	0	0	0	-1
Mtss1l	metastasis suppressor 1-like [Source:MGI Symbol;Acc:MGI:3039591]	chr8	+	-0.032931	-0.580726	0.0899118	-0.0932664	0.00546519	0.0987316	-0.641061	0.128308	0.769369	-0.547795	0.122843	0.670638	0.772868	3.56436e-05	0.435658	0.448653	0.964051	0.419664	2.97179e-06	0.236824	2.0287e-07	0.00233299	0.449979	0.000348999	0.909327	0.00383843	0.748063	0.777313	0.992261	0.697165	6.93476e-05	0.59045	1.09562e-05	0.0558307	0.754392	0.0242897	13.3229	2.29311e-06	0	-1	0	0	0	0	-1	0
Ttyh1	tweety homolog 1 (Drosophila) [Source:MGI Symbol;Acc:MGI:1889007]	chr7	+	-0.253911	0.745456	-0.209469	0.000491383	-0.0986545	-0.0991459	0.999858	-0.0542134	-1.05407	0.999367	0.0444411	-0.954926	0.037516	5.2773e-07	0.0869005	0.996837	0.428095	0.425209	6.63528e-10	0.627349	3.86607e-10	1.66931e-06	0.789644	3.81082e-06	0.210434	0.000227323	0.36622	0.999212	0.77664	0.701333	1.73366e-07	0.859837	1.68023e-07	0.000720906	0.923651	0.00146673	26.3092	3.55779e-09	0	1	0	0	0	0	1	0
Qk	quaking [Source:MGI Symbol;Acc:MGI:97837]	chr17	-	-0.0476533	-0.144492	0.232104	0.120503	-0.0515971	-0.1721	0.0236642	0.22816	0.204496	-0.096839	0.279757	0.376596	0.648718	0.169937	0.0342622	0.283609	0.643348	0.128055	0.805495	0.0260744	0.043443	0.511425	0.0675041	0.0159167	0.845642	0.611439	0.226538	0.653384	0.891703	0.390536	0.884159	0.22105	0.13121	0.785762	0.324647	0.200587	1.89148	0.131971	0	0	0	0	0	0	0	0
Ntrk2	neurotrophic tyrosine kinase, receptor, type 2 [Source:MGI Symbol;Acc:MGI:97384]	chr13	+	-0.0388621	0.157638	-0.329377	-0.171541	0.0962254	0.267766	0.0249596	-0.194289	-0.219249	0.1965	-0.290514	-0.487015	0.676886	0.100653	0.00166178	0.0964204	0.333937	0.0115253	0.770852	0.0360036	0.0189936	0.144861	0.0362269	0.00105792	0.85955	0.507344	0.0479286	0.416125	0.71952	0.102793	0.861438	0.25526	0.0729093	0.459401	0.237901	0.0468367	3.36605	0.018536	0	0	-1	0	0	0	0	0
Kcnj10	potassium inwardly-rectifying channel, subfamily J, member 10 [Source:MGI Symbol;Acc:MGI:1194504]	chr1	+	-0.162839	-0.198087	0.0532082	0.0475758	0.0347139	-0.0128618	0.0123287	0.250762	0.238433	-0.0352471	0.216048	0.251295	0.121134	0.0605607	0.604038	0.662785	0.748915	0.905134	0.896641	0.0142455	0.0188183	0.807315	0.144433	0.090903	0.380247	0.412426	0.843809	0.894905	0.929578	0.964693	0.940608	0.164764	0.0724108	0.930003	0.461316	0.451933	2.44467	0.0620671	0	0	0	0	0	0	0	0
Ahcyl1	S-adenosylhomocysteine hydrolase-like 1 [Source:MGI Symbol;Acc:MGI:2385184]	chr3	-	-0.294702	0.1959	0.035665	-0.22223	-0.211608	0.0106217	0.268372	0.118759	-0.149613	0.490602	0.330367	-0.160235	0.0128009	0.0858688	0.751753	0.0703141	0.0820741	0.928782	0.0137957	0.265447	0.158475	0.00409168	0.045051	0.315145	0.121605	0.477522	0.911621	0.3645	0.431551	0.97357	0.0495317	0.618884	0.319678	0.0765414	0.266428	0.724952	2.32947	0.0725326	0	0	0	0	0	0	1	0
Scg3	secretogranin III [Source:MGI Symbol;Acc:MGI:103032]	chr9	-	-0.278883	-0.0248906	-0.00288265	0.169295	-0.01584	-0.185135	0.423287	0.26016	-0.163127	0.253992	0.276	0.0220079	0.00835853	0.794909	0.976638	0.111201	0.878647	0.0810195	7.22819e-05	0.00899809	0.0821755	0.0733122	0.0561074	0.872668	0.0963183	0.957327	0.995207	0.445083	0.968952	0.305486	0.000834803	0.136975	0.204828	0.331431	0.296597	0.967337	5.99786	0.000902189	0	0	0	0	0	0	1	0
S100b	S100 protein, beta polypeptide, neural [Source:MGI Symbol;Acc:MGI:98217]	chr10	+	-0.437556	-0.206996	0.0652188	-0.490778	-0.213682	0.277095	-0.260217	0.289092	0.54931	0.23056	0.502775	0.272215	0.00125347	0.106869	0.59553	0.000849227	0.105382	0.0425013	0.0314325	0.017904	6.75103e-05	0.19355	0.00693375	0.128787	0.0373167	0.520925	0.839812	0.041904	0.475548	0.214839	0.0919213	0.185415	0.000936449	0.52506	0.101963	0.522082	9.03535	5.38038e-05	-1	0	0	-1	0	0	0	0
Kif5a	kinesin family member 5A [Source:MGI Symbol;Acc:MGI:109564]	chr10	-	-1.52926	-1.20445	-1.27971	-0.217798	-0.579563	-0.361765	0.107006	-0.330021	-0.437027	0.324804	0.249542	-0.0752618	8.5771e-06	0.000185015	0.000180547	0.441902	0.0501449	0.214315	0.695169	0.256198	0.133956	0.410482	0.538259	0.852354	0.00465932	0.0125479	0.0166333	0.773668	0.349778	0.502613	0.810742	0.610081	0.285159	0.724566	0.805715	0.962065	15.1224	7.47292e-07	-1	-1	-1	0	0	0	0	0
Mir6236	NA	NA	NA	0.461738	-0.0286393	-0.830762	1.01334	1.10343	0.0900927	0.52296	-0.18907	-0.71203	-0.490377	-1.2925	-0.802123	0.626805	0.974071	0.375941	0.31044	0.267033	0.923365	0.532571	0.832676	0.418952	0.705078	0.335059	0.533058	0.835249	0.996595	0.706193	0.675865	0.666514	0.971795	0.684305	0.944264	0.603895	0.88593	0.670201	0.843993	0.478354	0.788896	0	0	0	0	0	0	0	0
Apoe	apolipoprotein E [Source:MGI Symbol;Acc:MGI:88057]	chr7	-	-0.0807511	0.183184	-0.298509	-0.227735	-0.0221394	0.205595	0.0362003	-0.239897	-0.276097	0.263935	-0.217757	-0.481693	0.572087	0.208829	0.0490364	0.147033	0.883831	0.186222	0.782953	0.0876271	0.0507454	0.199228	0.290749	0.0253011	0.802155	0.653892	0.273171	0.502252	0.970156	0.471561	0.86899	0.383608	0.146412	0.532588	0.62987	0.25087	1.6707	0.178712	0	0	0	0	0	0	0	0
Sptbn1	spectrin beta, non-erythrocytic 1 [Source:MGI Symbol;Acc:MGI:98388]	chr11	-	0.234809	-0.179921	0.174396	-0.315735	0.166465	0.482201	-0.730465	0.106052	0.836517	-0.41473	-0.0604133	0.354317	0.0594227	0.156619	0.153389	0.0227012	0.200963	0.000912671	7.40945e-07	0.344159	9.85465e-08	0.0230229	0.721841	0.0486283	0.266859	0.596956	0.478884	0.215657	0.606275	0.025331	2.46025e-05	0.688248	6.20804e-06	0.186097	0.894153	0.345999	16.3384	3.69311e-07	0	0	0	0	0	1	-1	0
Luzp2	leucine zipper protein 2 [Source:MGI Symbol;Acc:MGI:1889615]	chr7	+	-0.112665	-0.59717	-0.11891	0.708504	0.0103313	-0.698172	0.223999	0.00408599	-0.219913	-0.484505	-0.00624532	0.478259	0.365534	2.83876e-05	0.344354	8.35941e-06	0.937087	9.10093e-06	0.0563136	0.972092	0.0659528	0.00834915	0.971599	0.00940321	0.656477	0.00325498	0.682129	0.00512432	0.984428	0.00315597	0.14141	0.993281	0.175867	0.111561	0.992069	0.155633	12.5316	3.88193e-06	0	-1	0	1	0	-1	0	0
Kif5c	kinesin family member 5C [Source:MGI Symbol;Acc:MGI:1098269]	chr2	+	-1.49346	-1.05141	-0.34919	0.399131	-0.653926	-1.05306	0.841187	0.490349	-0.350839	0.442056	1.14427	0.702218	4.19361e-07	3.22594e-05	0.133126	0.0793374	0.00802485	7.80889e-05	0.000481516	0.033493	0.106704	0.156422	0.00125597	0.0305255	0.0036015	0.00359546	0.450863	0.384574	0.175446	0.00745996	0.00374483	0.24725	0.245014	0.474143	0.0425005	0.275824	19.6964	6.33583e-08	-1	-1	0	0	0	-1	1	0
Dbi	diazepam binding inhibitor [Source:MGI Symbol;Acc:MGI:94865]	chr1	-	0.21337	-0.516964	-0.0100717	0.0408091	0.0515042	0.0106951	-0.689525	-0.171937	0.517588	-0.730334	-0.223441	0.506892	0.0737574	0.000160005	0.931365	0.742986	0.677378	0.930745	9.85019e-07	0.12144	8.11627e-05	0.000146121	0.181848	0.00490245	0.298688	0.0113847	0.982481	0.926952	0.903979	0.974204	3.04632e-05	0.440891	0.00107978	0.0117872	0.513729	0.111227	9.37985	4.0485e-05	0	-1	0	0	0	0	-1	0
Aqp4	aquaporin 4 [Source:MGI Symbol;Acc:MGI:107387]	chr18	-	0.035271	-0.401049	-0.385531	0.0697518	-0.10947	-0.179222	-0.366568	-0.530272	-0.163704	-0.43632	-0.420802	0.0155178	0.779216	0.00370304	0.00622221	0.604915	0.419396	0.18893	0.00410233	0.000166677	0.189186	0.0206581	0.0271547	0.931894	0.911356	0.091787	0.0947055	0.865416	0.771036	0.473975	0.0198853	0.0163644	0.360157	0.175881	0.205245	0.983316	6.9087	0.000362961	0	0	0	0	0	0	-1	-1
Ywhae	tyrosine 3-monooxygenase/tryptophan 5-monooxygenase activation protein, epsilon polypeptide [Source:MGI Symbol;Acc:MGI:894689]	chr11	+	0.0583427	-0.19857	0.0949496	-0.0553097	-0.0655377	-0.010228	-0.312222	-0.0289309	0.283292	-0.256913	0.0366068	0.29352	0.391341	0.00697681	0.173553	0.449207	0.368529	0.887516	3.52259e-05	0.649064	0.000151509	0.012194	0.703889	0.00514195	0.678614	0.130748	0.506455	0.777313	0.742391	0.956926	0.00047179	0.867636	0.0017868	0.133573	0.885675	0.113981	6.29362	0.000666691	0	0	0	0	0	0	-1	0
Lrp1	low density lipoprotein receptor-related protein 1 [Source:MGI Symbol;Acc:MGI:96828]	chr10	-	0.130089	0.19632	-0.121424	-0.162155	-0.0420846	0.12007	-0.0959243	-0.293598	-0.197673	0.0662308	-0.251513	-0.317744	0.0876538	0.0133325	0.117279	0.0514579	0.596178	0.140107	0.165216	0.00027348	0.0087203	0.52939	0.0240454	0.00569716	0.325396	0.188548	0.424525	0.315801	0.869929	0.407561	0.308194	0.0217936	0.0413367	0.796184	0.194536	0.120108	5.20449	0.00210281	0	0	0	0	0	0	0	-1
Aldh1a1	aldehyde dehydrogenase family 1, subfamily A1 [Source:MGI Symbol;Acc:MGI:1353450]	chr19	+	-0.448018	0.382243	-0.319466	-0.330689	-0.150268	0.18042	0.499573	-0.021716	-0.521289	0.830261	0.128552	-0.701709	0.000349614	0.00155495	0.00778218	0.00845937	0.199899	0.13095	3.63317e-05	0.836684	2.85022e-05	1.22124e-05	0.413482	0.0001201	0.0203014	0.0514167	0.106289	0.134422	0.604207	0.395431	0.000484159	0.945601	0.000472703	0.00237367	0.729152	0.0127106	9.3141	4.27225e-05	-1	0	0	0	0	0	1	0
Kif1a	kinesin family member 1A [Source:MGI Symbol;Acc:MGI:108391]	chr1	-	-0.585654	-0.353731	-0.0979277	0.0922051	-0.184891	-0.277096	0.324128	0.302835	-0.0212933	0.231923	0.487726	0.255803	2.55429e-05	0.00395778	0.401072	0.444381	0.134017	0.0279896	0.00529015	0.0100471	0.843857	0.157495	0.00575708	0.122103	0.00814205	0.0954298	0.725866	0.775157	0.519954	0.170132	0.0240898	0.143119	0.912751	0.475498	0.0939635	0.510205	9.05282	5.30256e-05	-1	0	0	0	0	0	1	0
Gpm6a	glycoprotein m6a [Source:MGI Symbol;Acc:MGI:107671]	chr8	+	-0.221941	-0.0785125	-0.156004	0.508025	0.0112756	-0.49675	0.651454	0.0772124	-0.574242	0.143429	0.0659367	-0.0774919	0.0656434	0.479688	0.190952	0.000273169	0.926925	0.000316843	1.58333e-06	0.486274	1.34517e-05	0.375408	0.690264	0.631297	0.281849	0.840786	0.528274	0.0250216	0.982805	0.014387	4.32851e-05	0.784826	0.000265666	0.699648	0.880919	0.891513	14.9535	8.26764e-07	0	0	0	1	0	-1	1	0
Kif1b	kinesin family member 1B [Source:MGI Symbol;Acc:MGI:108426]	chr4	-	-0.301311	-0.155221	-0.206839	0.0445263	-0.0872348	-0.131761	0.190616	0.00723704	-0.183379	0.14609	0.0944719	-0.0516179	0.000867662	0.0594357	0.0168687	0.601659	0.310023	0.128758	0.0158871	0.924885	0.0223127	0.203552	0.412726	0.650825	0.0312638	0.408665	0.159447	0.864129	0.702906	0.391609	0.0550214	0.977054	0.0817517	0.538459	0.72894	0.897722	6.8145	0.000397674	-1	0	0	0	0	0	0	0
Cd81	CD81 antigen [Source:MGI Symbol;Acc:MGI:1096398]	chr7	+	0.147012	0.271363	-0.236735	0.120667	0.0731936	-0.047473	0.245018	-0.310553	-0.555571	0.124351	-0.383747	-0.508098	0.0713941	0.00160091	0.00639449	0.16149	0.388031	0.571209	0.00189118	0.000300782	6.19813e-08	0.266422	0.00204172	0.00010602	0.29494	0.052609	0.0953768	0.523385	0.751816	0.798871	0.0109209	0.0228471	4.51076e-06	0.61176	0.0541447	0.0114948	12.5388	3.86316e-06	0	0	0	0	0	0	1	-1
Tmod2	tropomodulin 2 [Source:MGI Symbol;Acc:MGI:1355335]	chr9	-	-0.221233	0.120315	0.196545	-0.0383617	-0.137755	-0.0993931	0.303187	0.280024	-0.0231627	0.341548	0.417779	0.0762304	0.0446932	0.25484	0.0733942	0.733322	0.226777	0.379541	0.00412074	0.00864564	0.812811	0.0286135	0.00937157	0.609461	0.23193	0.697326	0.336487	0.922937	0.629212	0.663501	0.0199442	0.134295	0.894592	0.207602	0.120068	0.880013	2.8089	0.0381622	0	0	0	0	0	0	1	0
Gstm1	glutathione S-transferase, mu 1 [Source:MGI Symbol;Acc:MGI:95860]	chr3	-	-0.129217	0.404373	-0.540408	-0.00993445	-0.110207	-0.100273	0.523656	-0.521398	-1.04505	0.53359	-0.411191	-0.944781	0.276808	0.00154488	0.000148279	0.936756	0.381857	0.425127	4.0338e-05	0.000103381	1.06546e-09	0.00305573	0.0215528	6.41388e-06	0.574	0.0511899	0.0153648	0.983209	0.748497	0.70127	0.000528272	0.0130816	2.83022e-07	0.0657011	0.186184	0.00189304	18.6205	1.08537e-07	0	0	-1	0	0	0	1	-1
Ckb	creatine kinase, brain [Source:MGI Symbol;Acc:MGI:88407]	chr12	-	-0.121786	0.465622	-0.205001	0.0103203	-0.158778	-0.169099	0.597728	-0.241994	-0.839722	0.587408	-0.0832151	-0.670623	0.265889	0.000152063	0.0744382	0.92864	0.176834	0.150574	1.8384e-06	0.026478	1.01802e-08	0.000597656	0.592602	0.000169026	0.564129	0.0109664	0.338586	0.981281	0.584479	0.424602	4.8834e-05	0.222147	1.30849e-06	0.0261688	0.833765	0.0156406	15.9632	4.57097e-07	0	1	0	0	0	0	1	0
Fth1	ferritin heavy chain 1 [Source:MGI Symbol;Acc:MGI:95588]	chr19	+	0.359384	0.115042	0.0760677	-0.287934	0.0370578	0.324991	-0.532275	-0.246258	0.286017	-0.244342	-0.283316	-0.0389741	0.0177324	0.43707	0.601864	0.0756696	0.809822	0.0450889	0.000419108	0.0747754	0.0442199	0.240216	0.17281	0.850596	0.145455	0.818376	0.842504	0.37571	0.948001	0.221798	0.00336511	0.355434	0.132751	0.585441	0.501672	0.961612	5.31173	0.00186976	0	0	0	0	0	0	-1	0
Slc38a1	solute carrier family 38, member 1 [Source:MGI Symbol;Acc:MGI:2145895]	chr15	-	0.0164761	0.112066	-0.164989	0.172569	0.252672	0.0801029	0.268159	0.0712073	-0.196952	0.09559	-0.181465	-0.277055	0.88421	0.316	0.151353	0.16007	0.0424025	0.499704	0.0141712	0.503724	0.0690127	0.547192	0.261663	0.0884636	0.95687	0.745723	0.475698	0.52097	0.329808	0.752703	0.0506275	0.79678	0.182016	0.805649	0.603585	0.445837	2.42641	0.0636153	0	0	0	0	0	0	0	0
Dtna	dystrobrevin alpha [Source:MGI Symbol;Acc:MGI:106039]	chr18	+	-0.30545	-0.433858	0.250786	-0.234479	-0.285405	-0.0509252	-0.362887	0.270831	0.633718	-0.128408	0.556236	0.684644	0.0152334	0.00128578	0.0446768	0.073202	0.0311042	0.689171	0.00314589	0.0215835	6.94235e-06	0.450292	0.00267081	0.000422845	0.133842	0.0457426	0.260637	0.371204	0.293163	0.865632	0.0162526	0.201553	0.00015852	0.750711	0.0616593	0.0265327	8.85851	6.2416e-05	0	-1	0	0	0	0	-1	0
Lrrc58	leucine rich repeat containing 58 [Source:MGI Symbol;Acc:MGI:2443542]	chr16	+	0.0174462	0.399794	0.113911	-0.0976835	-0.0880373	0.00964621	0.284664	0.00842714	-0.276237	0.382348	0.0964645	-0.285883	0.891628	0.00386773	0.382922	0.480423	0.521878	0.943927	0.0204758	0.944081	0.0267516	0.0420425	0.597401	0.123742	0.959603	0.0945459	0.712303	0.793485	0.830952	0.980149	0.0665056	0.98444	0.0930527	0.252097	0.835721	0.512259	2.86231	0.0355671	0	0	0	0	0	0	0	0
Myo6	myosin VI [Source:MGI Symbol;Acc:MGI:104785]	chr9	+	-0.48549	0.0116119	0.0811998	-0.362297	-0.13947	0.222828	0.134804	0.42722	0.292416	0.497101	0.566689	0.0695879	0.000200894	0.91853	0.473183	0.00548605	0.245642	0.0726637	0.207934	0.000434522	0.00979696	0.0043206	0.00140246	0.66401	0.0163475	0.985428	0.770892	0.107813	0.646529	0.288663	0.36121	0.027986	0.0449594	0.0792131	0.0449745	0.901371	6.20218	0.000731519	-1	0	0	0	0	0	0	1
Tmem47	transmembrane protein 47 [Source:MGI Symbol;Acc:MGI:2177570]	chrX	+	-0.00820845	-0.151302	-0.194837	0.2461	0.209033	-0.0370675	0.103007	0.022404	-0.0806026	-0.143094	-0.186629	-0.043535	0.924825	0.0851749	0.0324983	0.0123949	0.0301427	0.68303	0.203062	0.784278	0.326076	0.246531	0.137849	0.720954	0.971234	0.476467	0.220408	0.163155	0.28993	0.862542	0.35522	0.926695	0.514911	0.591215	0.45049	0.920007	3.21546	0.0224682	0	0	0	0	0	0	0	0
Gpr37l1	G protein-coupled receptor 37-like 1 [Source:MGI Symbol;Acc:MGI:1928503]	chr1	-	0.064464	-0.0488853	-0.315191	0.604027	0.134008	-0.470019	0.490678	-0.245647	-0.736324	-0.113349	-0.379655	-0.266306	0.555208	0.637334	0.00803232	1.5363e-05	0.252711	0.000283005	3.16518e-05	0.0242573	1.12319e-07	0.453048	0.0206228	0.0877689	0.79084	0.90544	0.106882	0.00661771	0.653955	0.013627	0.00043463	0.213363	6.84922e-06	0.751834	0.182544	0.444383	18.3138	1.27083e-07	0	0	0	1	0	-1	1	0
Rims2	regulating synaptic membrane exocytosis 2 [Source:MGI Symbol;Acc:MGI:2152972]	chr15	+	-1.54702	-0.624528	-0.396731	-0.0828708	-0.592264	-0.509393	0.839626	0.55803	-0.281596	0.922497	1.15029	0.227797	9.46204e-06	0.0285755	0.174793	0.77022	0.0485299	0.0874677	0.00429818	0.0554743	0.300319	0.0252683	0.00791395	0.565371	0.00465932	0.290642	0.508181	0.934371	0.345818	0.317184	0.0205534	0.309393	0.490441	0.194616	0.109017	0.857036	8.75853	6.79334e-05	-1	0	0	0	0	0	1	0
Ctnnb1	catenin (cadherin associated protein), beta 1 [Source:MGI Symbol;Acc:MGI:88276]	chr9	+	-0.231384	-0.378858	0.12569	-0.220708	-0.089029	0.131679	-0.368183	0.268045	0.636228	-0.147475	0.357074	0.504548	0.040382	0.00190048	0.252926	0.0657081	0.439738	0.259733	0.00123436	0.0133539	1.62547e-06	0.343737	0.0266946	0.00294893	0.218617	0.0590446	0.599556	0.350722	0.782628	0.552761	0.00783055	0.160995	5.25492e-05	0.675009	0.204053	0.0837789	10.0445	2.37927e-05	0	0	0	0	0	0	-1	0
Spag9	sperm associated antigen 9 [Source:MGI Symbol;Acc:MGI:1918084]	chr11	+	-0.452957	-0.13987	0.1243	-0.464105	-0.268464	0.195641	-0.151018	0.308793	0.459811	0.313087	0.577257	0.26417	0.000276134	0.213556	0.261289	0.000457242	0.0259715	0.102465	0.148105	0.00547676	0.000133629	0.0517061	0.000846727	0.0985968	0.0182033	0.658476	0.607058	0.0302435	0.276509	0.344898	0.283933	0.104548	0.0016233	0.28203	0.0356456	0.468308	8.83272	6.37914e-05	-1	0	0	-1	0	0	0	0
Plekhb1	pleckstrin homology domain containing, family B (evectins) member 1 [Source:MGI Symbol;Acc:MGI:1351469]	chr7	-	-0.228209	-0.0510038	-0.199699	-0.533834	-0.00714556	0.526688	-0.356629	0.0213639	0.377993	0.177205	0.0285094	-0.148696	0.0721791	0.688803	0.116193	0.000450157	0.956049	0.000481583	0.00466515	0.85478	0.00346011	0.320913	0.870203	0.405652	0.296492	0.925038	0.423096	0.0301454	0.989513	0.0181025	0.0218429	0.953491	0.0208024	0.658497	0.954127	0.778923	8.02255	0.000128987	0	0	0	-1	0	1	-1	0
Clu	clusterin [Source:MGI Symbol;Acc:MGI:88423]	chr14	+	0.242304	0.00025156	-0.730256	-0.156436	0.257797	0.414233	-0.398488	-0.714763	-0.316275	-0.242052	-0.97256	-0.730508	0.0512983	0.998351	2.96392e-06	0.235592	0.0511	0.00309429	0.00123467	1.51003e-06	0.0112739	0.164215	5.86154e-06	0.000252761	0.248207	0.999348	0.00184351	0.607585	0.351042	0.0497145	0.00783055	0.00109342	0.0497461	0.484856	0.00519007	0.0196512	11.2804	9.35724e-06	0	0	-1	0	0	1	-1	-1
Glud1	glutamate dehydrogenase 1 [Source:MGI Symbol;Acc:MGI:95753]	chr14	+	-0.290372	0.0644991	-0.11545	0.310425	-0.0276687	-0.338093	0.665295	0.147253	-0.518043	0.354871	0.174922	-0.179949	0.0171918	0.559192	0.323399	0.0151587	0.819506	0.00847435	9.69058e-07	0.185025	4.48029e-05	0.0333151	0.288983	0.26594	0.143232	0.877845	0.664046	0.180127	0.950534	0.0882772	3.02729e-05	0.535254	0.000671118	0.223006	0.628027	0.683858	11.6444	7.19825e-06	0	0	0	0	0	0	1	0
Cntn1	contactin 1 [Source:MGI Symbol;Acc:MGI:105980]	chr15	+	-0.413458	-0.151175	0.0777987	-0.181236	-0.205358	-0.0241217	0.0810469	0.285899	0.204852	0.262283	0.491257	0.228973	7.30968e-05	0.0955985	0.384725	0.0617091	0.035154	0.796869	0.329032	0.00196345	0.0196785	0.04353	0.000541645	0.0764807	0.0111086	0.496788	0.714405	0.341619	0.306837	0.918396	0.49849	0.0627125	0.0747641	0.258007	0.0291646	0.418452	5.8458	0.00105681	-1	0	0	0	0	0	0	0
Ank2	ankyrin 2, brain [Source:MGI Symbol;Acc:MGI:88025]	chr3	-	-0.00311806	-0.285712	0.00131317	0.547568	-0.00269671	-0.550264	0.264974	0.00173452	-0.26324	-0.282593	0.00443123	0.287025	0.981792	0.0373805	0.992409	0.000703954	0.985209	0.000618328	0.0410019	0.989246	0.0466969	0.14445	0.981797	0.140556	0.994089	0.328973	0.997719	0.0377268	0.996905	0.0208349	0.112458	0.998064	0.138132	0.458798	0.995874	0.536956	5.55736	0.00143399	0	0	0	1	0	-1	0	0
Tns3	tensin 3 [Source:MGI Symbol;Acc:MGI:2443012]	chr11	-	-0.488286	0.235489	0.263701	-0.446404	-0.50886	-0.0624555	0.277371	0.243127	-0.034244	0.723776	0.751987	0.0282115	0.000237168	0.0506448	0.0328018	0.00119542	0.000312376	0.618167	0.0147604	0.03417	0.751558	0.000145201	0.000102713	0.864456	0.0170717	0.377538	0.221711	0.0509429	0.0655086	0.826543	0.0521867	0.249864	0.855955	0.0117872	0.0126607	0.965872	5.74478	0.00117512	-1	0	0	0	0	0	0	0
Frrs1l	ferric-chelate reductase 1 like [Source:MGI Symbol;Acc:MGI:2442704]	chr4	-	-0.448594	-0.270011	-0.0141278	0.0144338	-0.208896	-0.22333	0.193017	0.225571	0.0325536	0.178583	0.434466	0.255883	5.9584e-06	0.00183361	0.860052	0.862542	0.0184431	0.0121897	0.0140108	0.00576383	0.663365	0.117675	0.00065202	0.0295636	0.00431659	0.0578695	0.952439	0.962829	0.241861	0.106048	0.0501984	0.107948	0.795479	0.417334	0.0323735	0.272438	9.88863	2.68986e-05	-1	0	0	0	0	0	0	0
Lamp1	lysosomal-associated membrane protein 1 [Source:MGI Symbol;Acc:MGI:96745]	chr8	+	0.0338059	-0.140496	-0.0149763	0.294056	-0.00685543	-0.300912	0.119755	-0.0556377	-0.175392	-0.174302	-0.0487822	0.125519	0.663202	0.0726621	0.84869	0.00131447	0.933886	0.000988481	0.099645	0.44874	0.0220071	0.116709	0.658847	0.25595	0.852086	0.446277	0.948685	0.0533079	0.983885	0.0263164	0.213971	0.7599	0.0808738	0.415645	0.866537	0.675403	5.04163	0.00251825	0	0	0	0	0	-1	0	0
Nwd1	NACHT and WD repeat domain containing 1 [Source:MGI Symbol;Acc:MGI:2442268]	chr8	+	-0.182631	0.176427	-0.0284487	-0.220318	-0.0450782	0.175239	0.13874	0.109104	-0.0296363	0.359057	0.154182	-0.204876	0.0272286	0.0326746	0.720046	0.0142738	0.58958	0.0453117	0.0646329	0.150674	0.688212	0.00323162	0.175374	0.0759752	0.17713	0.311123	0.898817	0.174192	0.865904	0.222345	0.15703	0.48929	0.813462	0.0673275	0.50517	0.416855	2.38714	0.067082	0	0	0	0	0	0	0	0
Fads1	fatty acid desaturase 1 [Source:MGI Symbol;Acc:MGI:1923517]	chr19	+	-0.299829	-0.624094	0.161167	0.102824	-0.068606	-0.17143	-0.221441	0.39239	0.613831	-0.324265	0.460996	0.785261	0.0328259	8.06117e-05	0.235303	0.469297	0.628663	0.22972	0.0884337	0.00422743	5.01805e-05	0.096209	0.0212647	0.000307366	0.196199	0.00669161	0.578654	0.788245	0.88458	0.522071	0.196358	0.0934491	0.000731727	0.381059	0.184797	0.0228916	7.49672	0.000208092	0	-1	0	0	0	0	0	0
Hsp90ab1	heat shock protein 90 alpha (cytosolic), class B member 1 [Source:MGI Symbol;Acc:MGI:96247]	chr17	-	0.73893	-1.13492	-0.261708	0.0929245	0.367495	0.27457	-1.78093	-0.633143	1.14779	-1.87385	-1.00064	0.873215	0.00279822	6.04787e-05	0.257761	0.706125	0.137847	0.259548	1.17625e-08	0.00543397	2.65098e-05	5.14459e-06	0.00418016	0.0130095	0.0527787	0.00553971	0.604073	0.911751	0.52686	0.552553	1.19409e-06	0.104548	0.000445219	0.0014137	0.0812728	0.182015	15.0804	7.66268e-07	0	-1	0	0	0	0	-1	0
Sdc4	syndecan 4 [Source:MGI Symbol;Acc:MGI:1349164]	chr2	-	-0.367667	0.845194	-0.0633551	-0.484097	-0.487944	-0.00384708	0.728765	-0.183632	-0.912396	1.21286	0.304312	-0.908549	0.00409165	1.22002e-07	0.605861	0.000719856	0.00062685	0.976104	3.19621e-07	0.115149	1.09035e-08	9.90982e-08	0.0821192	1.27906e-05	0.0654089	7.20176e-05	0.844241	0.0382436	0.0786509	0.992342	1.29292e-05	0.431133	1.33677e-06	0.000114498	0.3542	0.00316535	20.8849	3.58689e-08	0	1	0	-1	0	0	1	0
Tmbim6	transmembrane BAX inhibitor motif containing 6 [Source:MGI Symbol;Acc:MGI:99682]	chr15	+	-0.0859959	0.0443655	-0.219051	-0.114379	0.0233103	0.137689	0.0159829	-0.109745	-0.125728	0.130361	-0.133055	-0.263417	0.388902	0.655154	0.0372441	0.287387	0.824465	0.198868	0.86116	0.250673	0.188746	0.356451	0.350097	0.0712317	0.675861	0.914268	0.236812	0.656947	0.951835	0.484568	0.91758	0.604513	0.359493	0.684501	0.683507	0.406186	1.2894	0.300076	0	0	0	0	0	0	0	0
Zcchc24	zinc finger, CCHC domain containing 24 [Source:MGI Symbol;Acc:MGI:1919168]	chr14	-	-0.17203	0.079279	0.26503	-0.221014	-0.29651	-0.0754963	0.030295	0.14055	0.110255	0.251309	0.43706	0.185751	0.136129	0.487067	0.028475	0.0775347	0.0204028	0.537296	0.772007	0.194867	0.304259	0.125343	0.0112242	0.256792	0.406983	0.844036	0.204891	0.379803	0.2542	0.776375	0.862367	0.546405	0.493985	0.428279	0.132512	0.675403	1.862	0.137424	0	0	0	0	0	0	0	0
Tspan7	tetraspanin 7 [Source:MGI Symbol;Acc:MGI:1298407]	chrX	+	-0.415885	-0.128996	-0.104969	0.163734	-0.119858	-0.283592	0.450623	0.191057	-0.259566	0.286889	0.310916	0.0240269	0.000627664	0.223423	0.337948	0.154017	0.295005	0.0172053	0.000105329	0.0714584	0.0150494	0.0644352	0.0503374	0.873233	0.0272743	0.667482	0.678001	0.51256	0.690882	0.129357	0.00112065	0.347969	0.0615807	0.312445	0.280898	0.967404	8.03923	0.000127081	-1	0	0	0	0	0	1	0
Map4	microtubule-associated protein 4 [Source:MGI Symbol;Acc:MGI:97178]	chr9	+	-0.140524	-0.0564673	0.232022	-0.257046	-0.0835216	0.173525	-0.172989	0.289025	0.462014	0.0840571	0.372547	0.28849	0.154225	0.565925	0.0231915	0.0196039	0.419069	0.10332	0.0637823	0.00347008	2.65563e-05	0.542876	0.0109231	0.0446824	0.433212	0.880573	0.18472	0.203019	0.770727	0.346895	0.155319	0.0845659	0.000445532	0.802556	0.130899	0.334533	6.74196	0.000426839	0	0	0	0	0	0	0	0
Pea15a	phosphoprotein enriched in astrocytes 15A [Source:MGI Symbol;Acc:MGI:104799]	chr1	-	-0.170961	-0.444913	0.0672384	0.132433	-0.0974128	-0.229846	-0.14152	0.140786	0.282306	-0.273953	0.238199	0.512152	0.078294	6.28761e-05	0.481241	0.190964	0.334116	0.0275467	0.115782	0.121921	0.00373292	0.0473889	0.0839912	0.000678944	0.308797	0.00566169	0.777762	0.556415	0.719638	0.168799	0.238816	0.442034	0.0219297	0.2711	0.358311	0.0354787	5.52438	0.00148556	0	-1	0	0	0	0	0	0
Wnk1	WNK lysine deficient protein kinase 1 [Source:MGI Symbol;Acc:MGI:2442092]	chr6	-	-0.0833381	-0.224425	0.093495	-0.409471	0.0689842	0.478456	-0.550559	0.245817	0.796376	-0.141087	0.176833	0.31792	0.473765	0.0703112	0.420231	0.00299755	0.574481	0.000670062	3.02675e-05	0.03023	1.27035e-07	0.400529	0.284544	0.0649145	0.740742	0.440555	0.739148	0.0826556	0.858731	0.0217475	0.000420212	0.236096	7.52668e-06	0.718297	0.624295	0.389719	14.9878	8.09916e-07	0	0	0	0	0	1	-1	0
Pla2g7	phospholipase A2, group VII (platelet-activating factor acetylhydrolase, plasma) [Source:MGI Symbol;Acc:MGI:1351327]	chr17	+	-0.150967	0.249888	-0.323261	0.118878	-0.0371063	-0.155985	0.519733	-0.2094	-0.729134	0.400855	-0.172294	-0.573149	0.161224	0.0212311	0.00568285	0.293775	0.740761	0.16911	1.08252e-05	0.0469701	8.89158e-08	0.0109587	0.259936	0.000665524	0.443644	0.248406	0.090741	0.662167	0.927214	0.450037	0.000187331	0.28974	5.80795e-06	0.126098	0.601723	0.0352396	12.733	3.38814e-06	0	0	0	0	0	0	1	0
Macf1	microtubule-actin crosslinking factor 1 [Source:MGI Symbol;Acc:MGI:108559]	chr4	-	0.385549	-0.152767	-0.0184949	0.130842	0.297462	0.16662	-0.407474	-0.106581	0.300893	-0.538316	-0.404044	0.134273	0.00283772	0.202891	0.874849	0.307927	0.0243941	0.188116	0.00079859	0.333074	0.0110149	0.00319046	0.0213843	0.422884	0.0532717	0.647234	0.958832	0.67414	0.270371	0.473424	0.00550278	0.679089	0.0488332	0.066557	0.18523	0.789479	4.45279	0.00492917	0	0	0	0	0	0	-1	0
Epas1	endothelial PAS domain protein 1 [Source:MGI Symbol;Acc:MGI:109169]	chr17	+	0.291256	-0.0705607	0.421955	-0.532234	-0.287816	0.244418	-0.894051	-0.157117	0.736933	-0.361817	0.130699	0.492516	0.0390215	0.621121	0.00508207	0.00139262	0.0591183	0.112414	1.98696e-07	0.219291	6.18286e-06	0.0744046	0.501487	0.0192689	0.215055	0.902482	0.085894	0.054558	0.374074	0.362964	9.0168e-06	0.572308	0.000144915	0.334387	0.784062	0.222687	15.3841	6.39953e-07	0	0	0	0	0	0	-1	0
Mpp6	membrane protein, palmitoylated 6 (MAGUK p55 subfamily member 6) [Source:MGI Symbol;Acc:MGI:1927340]	chr6	+	-0.31263	0.0455501	0.111039	0.234067	-0.0645997	-0.298667	0.592247	0.359069	-0.233178	0.35818	0.423668	0.0654885	0.0047866	0.643288	0.281357	0.0362834	0.549519	0.00889008	9.74239e-07	0.000872825	0.0184022	0.0170563	0.00651654	0.644083	0.0715111	0.908718	0.624377	0.273081	0.845716	0.090685	3.0327e-05	0.0395201	0.0713251	0.158141	0.0993334	0.894822	10.2418	2.04043e-05	0	0	0	0	0	0	1	1
Sfxn5	sideroflexin 5 [Source:MGI Symbol;Acc:MGI:2137681]	chr6	-	-0.286118	-0.148045	0.128726	-0.341621	-0.303978	0.0376423	-0.203548	0.110865	0.314413	0.138073	0.414844	0.276771	0.0274001	0.24611	0.311698	0.0154299	0.0280719	0.777964	0.0885547	0.348457	0.0124997	0.43618	0.0254366	0.129024	0.177805	0.689108	0.653791	0.181723	0.282836	0.909299	0.19649	0.691529	0.0536983	0.742004	0.200219	0.522082	3.56469	0.0144283	0	0	0	0	0	0	0	0
Itm2b	integral membrane protein 2B [Source:MGI Symbol;Acc:MGI:1309517]	chr14	-	0.0499381	-0.166428	-0.0241474	0.0521178	0.105478	0.0533605	-0.164248	0.0313928	0.195641	-0.216366	-0.0740855	0.14228	0.581259	0.0739837	0.789827	0.590662	0.276999	0.57712	0.0574517	0.710913	0.0284755	0.099078	0.563572	0.271311	0.807399	0.449696	0.927654	0.858391	0.673503	0.80284	0.143611	0.896474	0.0970019	0.384919	0.819021	0.688393	1.68578	0.175052	0	0	0	0	0	0	0	0
Sepp1	selenoprotein P, plasma, 1 [Source:MGI Symbol;Acc:MGI:894288]	chr15	+	-0.126679	0.476711	-0.19541	0.1026	-0.00750699	-0.110107	0.70599	-0.0762375	-0.782227	0.60339	-0.0687305	-0.67212	0.191924	2.11988e-05	0.0521826	0.315862	0.940836	0.278998	1.18911e-08	0.404287	2.90174e-09	0.000107791	0.613948	3.08103e-05	0.483847	0.00261912	0.283144	0.680452	0.985388	0.572877	1.19887e-06	0.728576	5.31585e-07	0.00981628	0.843678	0.00522839	20.5993	4.10274e-08	0	1	0	0	0	0	1	0
Mt2	metallothionein 2 [Source:MGI Symbol;Acc:MGI:97172]	chr8	+	-0.604021	1.31966	-0.124365	-0.940718	-0.932726	0.00799191	0.982962	-0.45307	-1.43603	1.92368	0.479656	-1.44402	0.00307308	2.0992e-07	0.537129	8.98846e-05	9.00138e-05	0.969673	4.08313e-06	0.0203827	1.69297e-08	1.12897e-07	0.0889515	1.75235e-05	0.0560397	0.000111523	0.80884	0.0162793	0.0464668	0.98994	8.84197e-05	0.196409	1.79883e-06	0.000119957	0.368771	0.00382589	20.6917	3.92767e-08	0	1	0	-1	-1	0	1	0
Actb	actin, beta [Source:MGI Symbol;Acc:MGI:87904]	chr5	-	0.451508	0.0334347	0.236362	0.190111	0.173796	-0.0163154	-0.227962	-0.0413499	0.186612	-0.418073	-0.215146	0.202927	5.95095e-05	0.72212	0.0184311	0.0714519	0.0961351	0.870956	0.0127043	0.635785	0.0415489	0.00402127	0.116846	0.13681	0.0111	0.932237	0.165078	0.367617	0.460026	0.949084	0.0465901	0.862443	0.127127	0.0758474	0.41718	0.533237	6.43693	0.000577188	1	0	0	0	0	0	-1	0
Atp5b	ATP synthase, H+ transporting mitochondrial F1 complex, beta subunit [Source:MGI Symbol;Acc:MGI:107801]	chr10	+	0.078772	0.067531	-0.255525	0.261739	0.185541	-0.0761986	0.250498	-0.148757	-0.399255	-0.011241	-0.334297	-0.323056	0.542163	0.591299	0.0580383	0.0646556	0.181892	0.57262	0.0397917	0.228696	0.00256745	0.950128	0.0767753	0.0828147	0.782947	0.890496	0.297624	0.348502	0.589226	0.800002	0.109837	0.582292	0.0164008	0.981566	0.343874	0.432423	3.17893	0.0235491	0	0	0	0	0	0	0	0
Zeb2	zinc finger E-box binding homeobox 2 [Source:MGI Symbol;Acc:MGI:1344407]	chr2	-	-0.31662	-0.154033	0.304823	-0.20082	-0.00333133	0.197489	-0.0382332	0.618112	0.656345	0.162587	0.621443	0.458856	0.0256718	0.262191	0.0288972	0.171023	0.981254	0.174539	0.761529	3.92879e-05	1.75194e-05	0.398524	0.00279088	0.0220556	0.172614	0.70272	0.206531	0.535819	0.995749	0.456333	0.855399	0.00745442	0.00032243	0.716891	0.0636827	0.23549	7.72702	0.000168403	0	0	0	0	0	0	0	1
Plce1	phospholipase C, epsilon 1 [Source:MGI Symbol;Acc:MGI:1921305]	chr19	+	-0.128251	0.1716	0.163125	-0.255358	-0.208149	0.0472087	0.0444931	0.0832265	0.0387335	0.299851	0.291376	-0.00847517	0.194276	0.0884841	0.1081	0.0209793	0.053692	0.652976	0.620517	0.368544	0.672238	0.037481	0.0438047	0.951393	0.487465	0.483639	0.407016	0.209995	0.359405	0.846246	0.755581	0.707542	0.802076	0.237619	0.263741	0.987085	1.8497	0.139765	0	0	0	0	0	0	0	0
Bmpr2	bone morphogenetic protein receptor, type II (serine/threonine kinase) [Source:MGI Symbol;Acc:MGI:1095407]	chr1	+	0.0411317	0.0512668	0.190166	-0.269077	0.0346351	0.303712	-0.258942	0.183669	0.442611	0.0101351	0.149034	0.138899	0.687967	0.623125	0.0719888	0.0216561	0.75058	0.00992013	0.0106995	0.0625867	9.13053e-05	0.944618	0.307783	0.345391	0.865595	0.903098	0.333631	0.212142	0.930311	0.0952268	0.0408157	0.325232	0.00119477	0.979017	0.647361	0.745712	6.79375	0.000405794	0	0	0	0	0	0	-1	0
Lphn3	latrophilin 3 [Source:MGI Symbol;Acc:MGI:2441950]	chr5	+	-0.416579	-0.0185502	0.187182	-0.120841	-0.12825	-0.00740881	0.277188	0.475511	0.198323	0.398029	0.603761	0.205732	0.000641335	0.86226	0.0912034	0.295897	0.265119	0.948192	0.00968463	7.51938e-05	0.0561991	0.013853	0.000495342	0.18288	0.0276665	0.974107	0.375324	0.664286	0.664719	0.9823	0.0378968	0.0109949	0.157334	0.141856	0.0276897	0.59407	5.28593	0.00192319	-1	0	0	0	0	0	1	1
Sema6d	sema domain, transmembrane domain (TM), and cytoplasmic domain, (semaphorin) 6D [Source:MGI Symbol;Acc:MGI:2387661]	chr2	+	0.232153	-0.156209	-0.247985	0.184087	0.229862	0.0457753	-0.204275	-0.250276	-0.0460008	-0.388362	-0.480138	-0.0917761	0.0243075	0.116956	0.0177125	0.0882071	0.0348094	0.657055	0.0298617	0.0110325	0.620235	0.00874252	0.0018107	0.509228	0.168268	0.537807	0.16321	0.40326	0.304744	0.848488	0.0884333	0.147762	0.765671	0.113191	0.0505118	0.830788	3.06747	0.0271999	0	0	0	0	0	0	0	0
Calm1	calmodulin 1 [Source:MGI Symbol;Acc:MGI:88251]	chr12	+	0.454617	-0.384246	-0.218764	0.213671	0.405086	0.191415	-0.625192	-0.268296	0.356897	-0.838863	-0.673381	0.165482	8.15972e-05	0.000574736	0.0326752	0.0510952	0.000586554	0.0714608	2.49298e-07	0.0063756	0.000695416	2.22686e-06	4.59819e-05	0.23925	0.0116116	0.0262468	0.221043	0.314544	0.0786509	0.28631	1.08561e-05	0.114173	0.00583652	0.000865652	0.00962615	0.660646	12.9713	2.88963e-06	1	-1	0	0	0	0	-1	0
2610507B11Rik	RIKEN cDNA 2610507B11 gene [Source:MGI Symbol;Acc:MGI:1919753]	chr11	+	-0.136329	-0.107647	0.0615694	-0.14538	-0.282382	-0.137001	-0.116698	-0.0844827	0.0322151	0.0286826	0.197899	0.169216	0.127444	0.227735	0.494885	0.129342	0.00541709	0.153574	0.159076	0.314864	0.699632	0.817048	0.123097	0.185952	0.390753	0.670354	0.785238	0.474361	0.152753	0.428888	0.299865	0.663031	0.820933	0.934368	0.42874	0.59764	2.58632	0.0513083	0	0	0	0	0	0	0	0
Syne1	spectrin repeat containing, nuclear envelope 1 [Source:MGI Symbol;Acc:MGI:1927152]	chr10	-	-0.058255	-0.113038	-0.311666	-0.128173	0.114591	0.242764	-0.182957	-0.13882	0.0441366	-0.0547834	-0.253411	-0.198628	0.597026	0.313283	0.00906522	0.283618	0.328742	0.0458821	0.082385	0.1922	0.675314	0.726022	0.114169	0.213326	0.817263	0.744219	0.113855	0.653384	0.715973	0.22352	0.186407	0.544543	0.804481	0.8961	0.413374	0.633056	2.8622	0.0355724	0	0	0	0	0	0	0	0
Enah	enabled homolog (Drosophila) [Source:MGI Symbol;Acc:MGI:108360]	chr1	-	-0.222496	0.159163	0.0422526	-0.251725	-0.0602695	0.191456	0.129933	0.204479	0.0745456	0.381659	0.264748	-0.11691	0.0144474	0.0725767	0.62362	0.0104421	0.507231	0.0443147	0.108922	0.0168255	0.355447	0.00387747	0.0367668	0.339897	0.129726	0.446277	0.854279	0.148861	0.822301	0.220124	0.228117	0.178887	0.544147	0.0745353	0.239956	0.741875	3.05655	0.0275885	0	0	0	0	0	0	0	0
Snrk	SNF related kinase [Source:MGI Symbol;Acc:MGI:108104]	chr9	+	-0.940054	-0.607608	-0.0877699	-0.132229	-0.486364	-0.354135	0.200216	0.36592	0.165703	0.332446	0.852284	0.519838	8.82939e-05	0.00551359	0.672841	0.531704	0.0295052	0.106624	0.307795	0.0734334	0.399807	0.252244	0.00660469	0.0818259	0.0117306	0.114975	0.878058	0.82491	0.288322	0.352493	0.47586	0.352395	0.586444	0.597276	0.0995977	0.429842	6.26928	0.000683321	-1	0	0	0	0	0	0	0
Abat	4-aminobutyrate aminotransferase [Source:MGI Symbol;Acc:MGI:2443582]	chr16	+	-0.191732	0.118298	-0.207345	-0.36009	-0.26192	0.0981709	-0.0500607	-0.277532	-0.227472	0.31003	-0.0156129	-0.325643	0.0282658	0.169723	0.0226527	0.000442927	0.00642187	0.282069	0.519033	0.00180243	0.00836896	0.0140581	0.896283	0.0115944	0.180344	0.611439	0.182067	0.0299807	0.158913	0.575845	0.673712	0.0602505	0.0400554	0.143168	0.964182	0.173455	7.06507	0.000312327	0	0	0	-1	0	0	0	0
Trpm3	transient receptor potential cation channel, subfamily M, member 3 [Source:MGI Symbol;Acc:MGI:2443101]	chr19	+	-0.347123	0.11946	-0.138569	-0.103869	-0.0665839	0.037285	0.362714	0.14197	-0.220744	0.466583	0.208554	-0.258029	0.00665989	0.311893	0.252691	0.411934	0.594669	0.765905	0.00251226	0.215704	0.0553278	0.00903083	0.222224	0.131652	0.0849842	0.74291	0.599402	0.754732	0.869287	0.902796	0.0136262	0.568906	0.155688	0.115183	0.557138	0.525328	3.05085	0.0277936	0	0	0	0	0	0	1	0
Hipk2	homeodomain interacting protein kinase 2 [Source:MGI Symbol;Acc:MGI:1314872]	chr6	-	-0.165991	-0.0642757	0.0970499	-0.102176	0.012247	0.114423	-0.000460581	0.275288	0.275748	0.101715	0.263041	0.161326	0.201425	0.616292	0.450208	0.457057	0.927759	0.401899	0.996898	0.029075	0.0284243	0.574977	0.154014	0.376132	0.496163	0.90091	0.75786	0.780267	0.982805	0.684153	0.998275	0.232447	0.0969249	0.822282	0.477191	0.764155	1.69437	0.173001	0	0	0	0	0	0	0	0
Ddah1	dimethylarginine dimethylaminohydrolase 1 [Source:MGI Symbol;Acc:MGI:1916469]	chr3	+	-0.339757	-0.034733	0.0178865	-0.0314777	-0.332528	-0.30105	0.273546	0.0251157	-0.24843	0.305024	0.357643	0.0526195	0.00292196	0.735373	0.866928	0.775224	0.00565569	0.0111173	0.00811674	0.800912	0.0170855	0.0452397	0.0229481	0.722651	0.0542145	0.937513	0.955444	0.936095	0.153561	0.100846	0.0332215	0.932495	0.0676374	0.264347	0.190434	0.920409	5.01436	0.00259603	0	0	0	0	0	0	1	0
Kif5b	kinesin family member 5B [Source:MGI Symbol;Acc:MGI:1098268]	chr18	-	-0.417713	-0.256676	-0.0317061	-0.336856	-0.127878	0.208977	-0.175819	0.258129	0.433948	0.161037	0.386007	0.22497	0.000772528	0.029541	0.77521	0.00792785	0.276328	0.0847574	0.10081	0.0198928	0.000329809	0.311068	0.0196591	0.162435	0.0298848	0.295731	0.920582	0.130007	0.672693	0.312627	0.21566	0.194272	0.00322218	0.650492	0.178331	0.571381	8.0077	0.00013071	-1	0	0	0	0	0	0	0
Clic4	chloride intracellular channel 4 (mitochondrial) [Source:MGI Symbol;Acc:MGI:1352754]	chr4	-	0.0558206	-0.56838	0.258866	-0.160614	-0.192203	-0.0315898	-0.784814	0.010842	0.795656	-0.6242	0.203045	0.827246	0.580616	1.01813e-05	0.0173912	0.148574	0.0853014	0.771846	1.29044e-08	0.908706	1.45382e-08	0.000202379	0.166185	6.07387e-06	0.806788	0.00163909	0.162075	0.504466	0.439468	0.905268	1.26957e-06	0.971804	1.63176e-06	0.0147184	0.49316	0.00182651	19.426	7.23799e-08	0	-1	0	0	0	0	-1	0
Sept4	septin 4 [Source:MGI Symbol;Acc:MGI:1270156]	chr11	+	-0.0939842	0.306057	0.0847103	0.503359	0.128572	-0.374787	0.903401	0.307267	-0.596134	0.400041	0.178695	-0.221347	0.484403	0.0212434	0.525365	0.00125632	0.366227	0.0110436	5.2392e-08	0.0201197	3.69277e-05	0.0372099	0.347492	0.232985	0.748029	0.248406	0.800993	0.0521436	0.741795	0.100694	3.3944e-06	0.195112	0.00057308	0.236653	0.681236	0.655253	15.2693	6.84828e-07	0	0	0	0	0	0	1	0
Hipk1	homeodomain interacting protein kinase 1 [Source:MGI Symbol;Acc:MGI:1314873]	chr3	-	0.421066	-0.0318153	-0.170002	-0.302521	0.28655	0.589071	-0.755402	-0.304519	0.450884	-0.452882	-0.591068	-0.138187	0.000866843	0.785207	0.141539	0.0207811	0.0235935	4.85647e-05	1.23635e-07	0.00716036	0.00028762	0.00920508	0.000959083	0.398483	0.0312638	0.954007	0.46236	0.209626	0.265373	0.00607745	6.52481e-06	0.122448	0.00290869	0.116345	0.0372826	0.774623	15.6385	5.51404e-07	1	0	0	0	0	1	-1	0
Slc6a1	solute carrier family 6 (neurotransmitter transporter, GABA), member 1 [Source:MGI Symbol;Acc:MGI:95627]	chr6	+	-0.0774862	0.326494	-0.341717	0.451214	0.10817	-0.343044	0.855195	-0.15606	-1.01126	0.40398	-0.264231	-0.668211	0.490894	0.00454177	0.00549126	0.00067279	0.364615	0.00618688	5.57488e-09	0.152628	4.1659e-10	0.0137833	0.106611	0.000202313	0.752367	0.103741	0.0892596	0.0367147	0.740856	0.0748153	7.34317e-07	0.491928	1.68023e-07	0.141856	0.399724	0.0170607	26.7875	2.95797e-09	0	0	0	1	0	0	1	0
Eif4g2	eukaryotic translation initiation factor 4, gamma 2 [Source:MGI Symbol;Acc:MGI:109207]	chr7	-	0.234074	-0.178687	0.00862564	0.214962	0.166284	-0.0486778	-0.197799	-0.0591641	0.138634	-0.41276	-0.225448	0.187312	0.00906217	0.0389829	0.918048	0.0226831	0.0710383	0.581324	0.0150185	0.450299	0.0861372	0.00158816	0.0658182	0.120967	0.101007	0.33411	0.978096	0.215657	0.404794	0.806085	0.0528283	0.760986	0.211622	0.0440837	0.320227	0.509373	2.7575	0.0408477	0	0	0	0	0	0	0	0
Eps15	epidermal growth factor receptor pathway substrate 15 [Source:MGI Symbol;Acc:MGI:104583]	chr4	+	-0.300922	-0.331907	0.247949	0.103408	-0.0895331	-0.192942	0.0724237	0.459338	0.386914	-0.0309847	0.548871	0.579855	0.0432573	0.0254425	0.090278	0.494299	0.554189	0.205403	0.586012	0.00188267	0.00691935	0.877289	0.0108727	0.00723887	0.227012	0.274958	0.373325	0.80381	0.849204	0.492955	0.729164	0.0610608	0.0346359	0.956639	0.130883	0.137	3.66685	0.0127029	0	0	0	0	0	0	0	0
Ptn	pleiotrophin [Source:MGI Symbol;Acc:MGI:97804]	chr6	-	0.382863	-0.719176	0.147641	0.623162	0.239545	-0.383616	-0.478877	0.00432323	0.483201	-1.10204	-0.235222	0.866817	0.0402315	0.000353816	0.411073	0.0027193	0.216785	0.047132	0.00696641	0.979119	0.00764261	0.000160032	0.355696	0.00178939	0.218321	0.0193784	0.732932	0.079088	0.620397	0.227014	0.029624	0.995547	0.0373072	0.0126895	0.687253	0.0625422	4.65475	0.00390119	0	-1	0	0	0	0	-1	0
Fat1	FAT tumor suppressor homolog 1 (Drosophila) [Source:MGI Symbol;Acc:MGI:109168]	chr8	+	0.0673951	-0.0118953	-0.161059	-0.0849105	0.0260128	0.110923	-0.164201	-0.202441	-0.0382405	-0.0792904	-0.228454	-0.149164	0.4214	0.887062	0.0663596	0.348436	0.769711	0.219292	0.040555	0.0157927	0.630348	0.503911	0.0634777	0.217643	0.701	0.979211	0.318278	0.708334	0.93514	0.508596	0.1115	0.173421	0.772922	0.781486	0.314879	0.638594	2.00068	0.113603	0	0	0	0	0	0	0	0
Psap	prosaposin [Source:MGI Symbol;Acc:MGI:97783]	chr10	+	-0.071263	0.327873	-0.147796	-0.280939	-0.0674786	0.21346	0.118197	-0.144012	-0.262209	0.399136	-0.0765334	-0.47567	0.466984	0.00239079	0.145377	0.0125135	0.517314	0.0503379	0.193516	0.129159	0.00810936	0.00737455	0.583423	0.00204132	0.734292	0.0681653	0.4678	0.163743	0.827807	0.234655	0.343842	0.454457	0.0390947	0.105643	0.829213	0.0686382	3.35535	0.0187896	0	0	0	0	0	0	0	0
Rtn3	reticulon 3 [Source:MGI Symbol;Acc:MGI:1339970]	chr19	-	0.106806	-0.0873122	-0.0637041	0.195184	0.0079025	-0.187281	0.00106581	-0.162607	-0.163673	-0.194118	-0.17051	0.0236082	0.217764	0.304376	0.464865	0.0400104	0.930918	0.0462685	0.989089	0.0521493	0.0502269	0.114271	0.16917	0.845082	0.51418	0.737481	0.764841	0.283869	0.983042	0.224552	0.994646	0.30271	0.145228	0.412235	0.49755	0.959578	2.35629	0.0699429	0	0	0	0	0	0	0	0
Dst	dystonin [Source:MGI Symbol;Acc:MGI:104627]	chr1	+	0.259322	0.138011	0.0861054	-0.0434704	0.070493	0.113963	-0.164782	-0.102724	0.0620576	-0.121311	-0.173217	-0.0519058	0.024527	0.215788	0.438368	0.714096	0.549035	0.335237	0.108165	0.319316	0.546598	0.43659	0.271103	0.739129	0.168836	0.660845	0.750155	0.915407	0.845716	0.625644	0.226983	0.667181	0.710523	0.742305	0.612061	0.927781	2.0737	0.102787	0	0	0	0	0	0	0	0
Apc	adenomatosis polyposis coli [Source:MGI Symbol;Acc:MGI:88039]	chr18	+	-0.165894	-0.293474	0.0236758	-0.00312797	0.0952866	0.0984146	-0.130707	0.284857	0.415564	-0.127579	0.18957	0.317149	0.0935847	0.00495604	0.804402	0.975612	0.351086	0.33472	0.152669	0.00377362	9.42057e-05	0.352237	0.17005	0.0262301	0.336151	0.109707	0.932947	0.993977	0.731702	0.625346	0.290584	0.0878014	0.00122567	0.68147	0.498596	0.255848	6.21172	0.00072445	0	0	0	0	0	0	0	0
Gnas	GNAS (guanine nucleotide binding protein, alpha stimulating) complex locus [Source:MGI Symbol;Acc:MGI:95777]	chr2	+	0.194117	-0.145406	-0.103509	0.0581306	0.252803	0.194673	-0.281392	-0.0448225	0.23657	-0.339523	-0.297626	0.0418972	0.0319914	0.102168	0.236957	0.532868	0.00999195	0.040786	0.00146755	0.579673	0.00708918	0.00960291	0.0210279	0.732019	0.194018	0.510616	0.581135	0.825591	0.189811	0.210644	0.00892739	0.835093	0.0352351	0.11952	0.183646	0.924683	4.62573	0.0040336	0	0	0	0	0	0	-1	0
Kidins220	kinase D-interacting substrate 220 [Source:MGI Symbol;Acc:MGI:1924730]	chr12	+	-0.18013	-0.194229	-0.197678	0.0735789	-0.112041	-0.18562	0.05948	-0.12959	-0.18907	-0.0140989	-0.0175482	-0.00344928	0.0295088	0.0186667	0.0203383	0.382227	0.188602	0.0334122	0.417153	0.0949967	0.0175452	0.898785	0.876268	0.975453	0.184726	0.231971	0.172513	0.734056	0.595809	0.188838	0.584234	0.395522	0.0688758	0.964741	0.956077	0.99315	5.93927	0.000958672	0	0	0	0	0	0	0	0
Tspan3	tetraspanin 3 [Source:MGI Symbol;Acc:MGI:1928098]	chr9	-	-0.182245	0.0412319	-0.3667	0.132646	0.0559157	-0.0767298	0.356122	-0.128539	-0.484662	0.223477	-0.184455	-0.407932	0.118848	0.711258	0.00376068	0.276982	0.642576	0.521842	0.00197857	0.246291	0.000120426	0.16874	0.262496	0.0167242	0.376937	0.928693	0.0742839	0.646717	0.891175	0.766037	0.0113139	0.598802	0.00150419	0.491734	0.60395	0.205989	6.13168	0.000786121	0	0	0	0	0	0	1	0
Cst3	cystatin C [Source:MGI Symbol;Acc:MGI:102519]	chr2	-	-0.0748785	0.831793	-0.0623787	-0.129344	0.145688	0.275032	0.777327	0.158188	-0.619139	0.906671	0.0124998	-0.894171	0.518749	8.62662e-08	0.589719	0.302697	0.238835	0.0321626	6.00172e-08	0.153612	3.29654e-06	6.73934e-06	0.938974	8.1123e-06	0.769577	5.72879e-05	0.837355	0.669681	0.641455	0.184171	3.70758e-06	0.493309	9.01206e-05	0.00162921	0.98146	0.00219142	16.3109	3.75094e-07	0	1	0	0	0	0	1	0
Nacc2	nucleus accumbens associated 2, BEN and BTB (POZ) domain containing [Source:MGI Symbol;Acc:MGI:1915241]	chr2	-	-0.382436	-0.242475	0.12418	-0.296003	-0.276244	0.0197591	-0.156041	0.230373	0.386415	0.139961	0.506617	0.366656	0.000767555	0.0247734	0.232049	0.0103608	0.0152156	0.855208	0.110045	0.0228011	0.000435964	0.33487	0.00152287	0.0170762	0.0297647	0.270622	0.575581	0.148372	0.221265	0.943861	0.229929	0.206362	0.00404683	0.667776	0.0466432	0.208553	6.96361	0.000344241	-1	0	0	0	0	0	0	0
Nrcam	neuron-glia-CAM-related cell adhesion molecule [Source:MGI Symbol;Acc:MGI:104750]	chr12	+	-0.197264	0.124653	0.00252893	0.194782	-0.0986226	-0.293405	0.516698	0.10117	-0.415528	0.321916	0.199793	-0.122124	0.0246496	0.130703	0.976051	0.0342702	0.27054	0.0023463	3.19589e-07	0.207008	1.19958e-05	0.00960631	0.10096	0.300085	0.169412	0.559056	0.995207	0.265919	0.668299	0.0427886	1.29292e-05	0.559867	0.0002448	0.11952	0.390276	0.711193	12.949	2.93283e-06	0	0	0	0	0	-1	1	0
Dync1h1	dynein cytoplasmic 1 heavy chain 1 [Source:MGI Symbol;Acc:MGI:103147]	chr12	+	0.00737095	-0.0824772	0.235	-0.112071	0.0103105	0.122381	-0.201919	0.23794	0.439859	-0.0898481	0.227629	0.317477	0.930962	0.340855	0.00995416	0.227961	0.909346	0.185546	0.0158965	0.00558587	8.67251e-06	0.459608	0.0675685	0.0136533	0.974211	0.763535	0.119465	0.598616	0.977797	0.470821	0.055042	0.105608	0.000189087	0.756091	0.324659	0.186947	6.97812	0.00033947	0	0	0	0	0	0	0	0
Zfp106	zinc finger protein 106 [Source:MGI Symbol;Acc:MGI:1270153]	chr2	-	-0.1291	-0.164994	0.0559186	-0.244829	-0.0388197	0.206009	-0.280723	0.146199	0.426921	-0.0358938	0.185018	0.220912	0.168802	0.087455	0.547367	0.0195949	0.691372	0.0447889	0.00297677	0.100776	4.54289e-05	0.784731	0.164668	0.102727	0.453535	0.480475	0.814065	0.203019	0.908646	0.22121	0.0155452	0.405437	0.00067858	0.922322	0.491891	0.477066	6.98623	0.000336833	0	0	0	0	0	0	-1	0
B2m	beta-2 microglobulin [Source:MGI Symbol;Acc:MGI:88127]	chr2	+	0.0316806	0.924045	1.67641	-0.0834559	0.0331252	0.116581	0.808908	1.67786	0.868947	0.892364	1.64473	0.752366	0.896466	0.000572202	1.14768e-07	0.750152	0.898251	0.653659	0.000867489	2.77322e-08	0.000241466	0.013603	4.29211e-05	0.0301635	0.961016	0.0262062	0.000543642	0.929409	0.974292	0.846762	0.00588049	8.2455e-05	0.00254866	0.141517	0.00924428	0.275006	21.3489	2.89232e-08	0	1	1	0	0	0	1	1
Hsp90b1	heat shock protein 90, beta (Grp94), member 1 [Source:MGI Symbol;Acc:MGI:98817]	chr10	-	0.605275	-0.687715	-0.264999	0.320974	0.340813	0.0198392	-0.972016	-0.529461	0.442555	-1.29299	-0.870274	0.422716	0.00705454	0.00298865	0.215913	0.161328	0.135681	0.927945	3.14593e-05	0.0110668	0.0364648	0.000176287	0.0065611	0.16481	0.0877659	0.0810087	0.558685	0.523385	0.52404	0.97357	0.00043336	0.147848	0.11568	0.0135213	0.0993334	0.574653	5.8686	0.00103192	0	0	0	0	0	0	-1	0
Xist	inactive X specific transcripts [Source:MGI Symbol;Acc:MGI:98974]	chrX	-	0.397357	0.388914	0.526104	-0.378486	0.122675	0.501161	-0.386929	0.251422	0.638351	-0.00844331	0.128747	0.13719	0.0921632	0.107941	0.0275534	0.143397	0.619084	0.0534467	0.0742209	0.234513	0.00537318	0.979502	0.690244	0.675496	0.333837	0.521953	0.201814	0.496838	0.880657	0.242688	0.173909	0.588363	0.0289317	0.993826	0.880919	0.905624	4.99773	0.00264471	0	0	0	0	0	0	0	0
Arhgef12	Rho guanine nucleotide exchange factor (GEF) 12 [Source:MGI Symbol;Acc:MGI:1916882]	chr9	-	0.0148372	-0.215599	0.117993	-0.372306	-0.162184	0.210121	-0.602741	-0.0590289	0.543712	-0.230436	0.103156	0.333591	0.868594	0.0275553	0.204313	0.000733491	0.100915	0.0392904	1.5744e-07	0.487295	1.25786e-06	0.0837489	0.423531	0.0160596	0.95054	0.285781	0.545086	0.0385821	0.468534	0.206534	7.72084e-06	0.785142	4.32998e-05	0.355477	0.737006	0.201701	15.4124	6.29381e-07	0	0	0	-1	0	0	-1	0
Trf	transferrin [Source:MGI Symbol;Acc:MGI:98821]	chr9	-	0.140098	-0.57217	-0.267403	0.648992	-0.189431	-0.838423	-0.0632762	-0.596932	-0.533656	-0.712268	-0.407501	0.304767	0.45856	0.00388234	0.182052	0.00270458	0.354406	0.00022972	0.713151	0.00275834	0.00649126	0.0108588	0.142944	0.261074	0.72954	0.0946613	0.518597	0.0789335	0.734783	0.0123276	0.823697	0.0748934	0.0331277	0.125593	0.458401	0.678779	7.69055	0.000174101	0	0	0	0	0	-1	0	0
Cdr1	cerebellar degeneration related antigen 1 [Source:MGI Symbol;Acc:MGI:88359]	chrX	-	0.284333	-0.158537	-0.38882	-0.506383	0.218698	0.725081	-0.949253	-0.454455	0.494798	-0.442869	-0.673153	-0.230284	0.0849295	0.353243	0.0234828	0.00794235	0.207327	0.000295707	1.26903e-06	0.00566318	0.00397009	0.066379	0.00637234	0.331367	0.320086	0.769977	0.186174	0.130034	0.613393	0.0139026	3.65087e-05	0.106564	0.0229341	0.316266	0.0984204	0.73865	11.7591	6.63471e-06	0	0	0	0	0	1	-1	0
Gm20594	predicted gene, 20594 [Source:MGI Symbol;Acc:MGI:5295700]	chr6	+	-0.726229	-0.0268542	0.356279	-0.626481	-0.764213	-0.137731	0.0728933	0.318295	0.245402	0.699375	1.08251	0.383133	0.111451	0.953381	0.44904	0.196035	0.118749	0.780299	0.864263	0.46564	0.57109	0.279646	0.102699	0.560353	0.366413	0.993312	0.757221	0.56308	0.496752	0.91012	0.919458	0.770919	0.729973	0.622652	0.392429	0.855599	0.771752	0.579135	0	0	0	0	0	0	0	0
Lrrc8a	leucine rich repeat containing 8A [Source:MGI Symbol;Acc:MGI:2652847]	chr2	+	-0.0823044	1.30116	0.00977212	-0.0599285	-0.388119	-0.32819	1.32354	-0.296042	-1.61958	1.38347	0.0920765	-1.29139	0.640317	3.58185e-08	0.957518	0.750369	0.0494561	0.0932786	5.2047e-09	0.0888495	2.2904e-10	5.53376e-06	0.717388	2.00368e-05	0.841472	3.00461e-05	0.989401	0.92954	0.347508	0.328184	6.9708e-07	0.385539	1.12699e-07	0.00149487	0.891894	0.00413756	28.8897	1.35518e-09	0	1	0	0	0	0	1	0
Tmsb4x	thymosin, beta 4, X chromosome [Source:MGI Symbol;Acc:MGI:99510]	chrX	-	-0.175582	0.524974	0.194059	-0.0947357	-0.18321	-0.0884744	0.60582	0.18643	-0.419389	0.700555	0.369641	-0.330915	0.118861	4.45994e-05	0.0900044	0.42234	0.126463	0.453155	1.93051e-06	0.0808059	0.000292887	0.000104574	0.0247434	0.0403771	0.376937	0.00454479	0.372776	0.760453	0.508339	0.723209	5.06825e-05	0.367894	0.00294699	0.00969008	0.196786	0.316854	10.0802	2.31373e-05	0	1	0	0	0	0	1	0
Asrgl1	asparaginase like 1 [Source:MGI Symbol;Acc:MGI:1913764]	chr19	-	-0.422179	-0.201527	0.197936	-0.165737	-0.318517	-0.15278	0.0549153	0.301598	0.246682	0.220652	0.620114	0.399462	0.000238862	0.0516938	0.0587108	0.125471	0.00543643	0.158641	0.556624	0.00349786	0.0137188	0.125962	0.000169218	0.00874345	0.0170717	0.380436	0.299349	0.468655	0.152753	0.435408	0.704228	0.0848537	0.0574982	0.429245	0.0159586	0.150477	5.50087	0.00152355	-1	0	0	0	0	0	0	0
Timp4	tissue inhibitor of metalloproteinase 4 [Source:MGI Symbol;Acc:MGI:109125]	chr6	-	-0.0983801	0.0284454	-0.206814	0.526255	-0.00927501	-0.53553	0.653081	-0.117709	-0.77079	0.126825	-0.108434	-0.23526	0.394846	0.793389	0.086296	0.000160522	0.939295	0.000119761	1.09351e-06	0.288582	1.22184e-07	0.425053	0.510031	0.148982	0.681503	0.956799	0.365794	0.0208	0.984779	0.00929045	3.28219e-05	0.641929	7.32091e-06	0.735445	0.788562	0.550313	18.5411	1.13036e-07	0	0	0	1	0	-1	1	0
Dennd5a	DENN/MADD domain containing 5A [Source:MGI Symbol;Acc:MGI:1201681]	chr7	-	-0.349859	-0.463971	0.172447	-0.232119	-0.194326	0.0377925	-0.346231	0.327979	0.67421	-0.114112	0.522305	0.636417	0.0107852	0.00145313	0.189246	0.0992222	0.160686	0.782659	0.00822998	0.0113096	9.20599e-06	0.535038	0.00769066	0.00178935	0.110074	0.0490679	0.526515	0.421707	0.561498	0.911244	0.0335901	0.149464	0.000198277	0.79872	0.108087	0.0625422	8.59556	7.80847e-05	0	-1	0	0	0	0	-1	0
Sdc3	syndecan 3 [Source:MGI Symbol;Acc:MGI:1349163]	chr4	+	0.0165939	0.155463	0.0617971	-0.166619	-0.128871	0.0377481	-0.0277504	-0.0836678	-0.0559174	0.138869	0.0452031	-0.0936654	0.851743	0.0906974	0.497351	0.0913916	0.183155	0.693423	0.733983	0.323978	0.506854	0.275677	0.721925	0.463881	0.94339	0.487847	0.786153	0.408453	0.590798	0.867405	0.836603	0.671925	0.678732	0.620527	0.894153	0.81019	1.35915	0.273227	0	0	0	0	0	0	0	0
Rac1	RAS-related C3 botulinum substrate 1 [Source:MGI Symbol;Acc:MGI:97845]	chr5	-	0.0545598	-0.0998356	-0.0827382	0.170623	0.118801	-0.0518219	0.0162275	-0.018497	-0.0347245	-0.154395	-0.137298	0.0170974	0.546576	0.267505	0.365555	0.0849383	0.221528	0.585566	0.844138	0.827433	0.68182	0.229605	0.288519	0.89292	0.785407	0.707363	0.699343	0.39618	0.625238	0.808254	0.908787	0.942002	0.808725	0.572108	0.627689	0.972257	0.853246	0.525713	0	0	0	0	0	0	0	0
Canx	calnexin [Source:MGI Symbol;Acc:MGI:88261]	chr11	-	-0.00267708	-0.177899	-0.00713102	0.048217	0.0281006	-0.0201163	-0.127005	0.0236467	0.150652	-0.175222	-0.00445394	0.170768	0.974457	0.0410246	0.93258	0.590493	0.752152	0.820215	0.109151	0.76402	0.0653439	0.146477	0.970074	0.158196	0.991376	0.343798	0.982722	0.858307	0.93095	0.928204	0.22848	0.919433	0.174799	0.46168	0.99123	0.564562	1.28617	0.301377	0	0	0	0	0	0	0	0
Unc13c	unc-13 homolog C (C. elegans) [Source:MGI Symbol;Acc:MGI:2149021]	chr9	-	-1.4843	-0.644228	-0.378405	0.210956	-0.438861	-0.649817	1.05103	0.667033	-0.383994	0.840072	1.10589	0.265822	1.45508e-06	0.00743073	0.123298	0.375248	0.0786983	0.0111417	8.26304e-05	0.00866132	0.0951021	0.0155716	0.00289436	0.420075	0.0036015	0.135041	0.435233	0.730399	0.423462	0.100896	0.000926787	0.134295	0.226048	0.151607	0.0649723	0.787249	13.8226	1.66272e-06	-1	0	0	0	0	0	1	0
Scd1	stearoyl-Coenzyme A desaturase 1 [Source:MGI Symbol;Acc:MGI:98239]	chr19	-	-0.273215	-0.735752	0.108126	0.488592	0.26437	-0.224223	0.0260553	0.64571	0.619655	-0.462537	0.381341	0.843878	0.032155	1.40841e-06	0.364254	0.000627763	0.0451946	0.0789543	0.817863	5.09663e-06	8.68848e-06	0.0107618	0.0320157	2.89847e-05	0.194365	0.000431677	0.698362	0.035606	0.336437	0.301007	0.892081	0.00238912	0.000189176	0.124742	0.222693	0.00507647	15.668	5.42024e-07	0	-1	0	1	0	0	0	1
Nfia	nuclear factor I/A [Source:MGI Symbol;Acc:MGI:108056]	chr4	+	0.0405784	-0.0929201	-0.0783489	-0.0812972	0.0392518	0.120549	-0.214796	-0.0796756	0.13512	-0.133499	-0.118927	0.0145712	0.61123	0.25318	0.335409	0.347377	0.64398	0.163857	0.00690903	0.294482	0.0833781	0.244143	0.299084	0.898046	0.825874	0.696443	0.675257	0.70772	0.891879	0.442693	0.0294507	0.645858	0.207055	0.587923	0.63799	0.973451	2.34719	0.0708106	0	0	0	0	0	0	-1	0
Gnao1	guanine nucleotide binding protein, alpha O [Source:MGI Symbol;Acc:MGI:95775]	chr8	+	-0.0737934	0.350998	0.0241666	0.242019	-0.18774	-0.429759	0.66681	-0.0897797	-0.75659	0.424791	0.09796	-0.326831	0.490185	0.00190015	0.824812	0.0394531	0.108555	0.000717125	2.19356e-07	0.379084	4.15094e-08	0.00752138	0.522178	0.0365929	0.751932	0.0590446	0.940938	0.283078	0.479709	0.022588	9.76562e-06	0.715011	3.50129e-06	0.106834	0.797529	0.302414	18.3867	1.22385e-07	0	0	0	0	0	-1	1	0
Ppap2b	phosphatidic acid phosphatase type 2B [Source:MGI Symbol;Acc:MGI:1915166]	chr4	+	0.104023	0.022154	-0.18077	0.823598	0.327153	-0.496445	0.74173	0.0423609	-0.699369	-0.0818686	-0.284792	-0.202924	0.430891	0.856014	0.173915	2.30909e-06	0.0248388	0.000910809	9.76667e-07	0.730549	3.49027e-06	0.648496	0.13265	0.262129	0.708505	0.972191	0.506803	0.00306685	0.272833	0.025331	3.03433e-05	0.90442	9.41259e-05	0.85917	0.443426	0.67981	17.8884	1.58708e-07	0	0	0	1	0	-1	1	0
Metrn	meteorin, glial cell differentiation regulator [Source:MGI Symbol;Acc:MGI:1917333]	chr17	-	-0.172679	-0.438152	0.181536	-0.287047	-0.332881	-0.0458332	-0.552519	0.0213352	0.573855	-0.265472	0.354216	0.619688	0.454379	0.0745854	0.445633	0.252259	0.184956	0.854321	0.0174489	0.922294	0.0159758	0.424821	0.28812	0.0738841	0.726806	0.451821	0.754998	0.624484	0.593364	0.943276	0.059095	0.976518	0.0645267	0.735445	0.627162	0.413175	2.43081	0.0632381	0	0	0	0	0	0	0	0
Mlc1	megalencephalic leukoencephalopathy with subcortical cysts 1 homolog (human) [Source:MGI Symbol;Acc:MGI:2157910]	chr15	-	-0.0849295	0.0489417	-0.247874	-0.0456585	-0.0302581	0.0154004	0.0882126	-0.193202	-0.281415	0.133871	-0.162944	-0.296815	0.402967	0.626365	0.0226695	0.672757	0.777838	0.885737	0.345311	0.0538872	0.00659911	0.350808	0.264462	0.0474887	0.686676	0.903864	0.182111	0.897873	0.938617	0.956254	0.514593	0.307125	0.0335339	0.680109	0.605248	0.342477	2.41058	0.06499	0	0	0	0	0	0	0	0
Trp53inp2	transformation related protein 53 inducible nuclear protein 2 [Source:MGI Symbol;Acc:MGI:1915978]	chr2	+	-0.227032	-0.676659	0.247196	-0.20413	-0.378361	-0.174231	-0.653757	0.0958677	0.749625	-0.449627	0.474229	0.923855	0.0748389	1.50578e-05	0.0597469	0.131316	0.00793314	0.198866	8.60455e-06	0.416052	1.45033e-06	0.0169419	0.0119965	2.30262e-05	0.301436	0.00206889	0.301722	0.478008	0.174639	0.484568	0.000156017	0.737273	4.84597e-05	0.157827	0.136377	0.00453075	13.0921	2.6677e-06	0	-1	0	0	0	0	-1	0
Crebrf	CREB3 regulatory factor [Source:MGI Symbol;Acc:MGI:1924378]	chr17	+	-0.820475	-0.21104	-0.181755	-0.214682	-0.325214	-0.110532	0.394752	0.313505	-0.081247	0.609435	0.63872	0.0292853	6.6928e-05	0.225765	0.307598	0.242605	0.0814339	0.546206	0.0221435	0.0720656	0.623222	0.0183982	0.0151361	0.905252	0.0111	0.669191	0.650631	0.614903	0.430336	0.783215	0.0704861	0.349739	0.767699	0.164922	0.154516	0.974417	5.31821	0.0018566	-1	0	0	0	0	0	0	0
Ttc3	tetratricopeptide repeat domain 3 [Source:MGI Symbol;Acc:MGI:1276539]	chr16	+	-0.458073	-0.587853	-0.14266	-0.0997619	-0.293868	-0.194107	-0.229542	0.0215446	0.251087	-0.12978	0.315413	0.445193	8.76809e-05	3.43959e-06	0.168616	0.344337	0.00903269	0.0738586	0.0210495	0.821772	0.0143603	0.360344	0.0338442	0.0041715	0.0117306	0.000750961	0.49966	0.705513	0.183261	0.290431	0.0678712	0.940512	0.0595564	0.686493	0.230123	0.10255	13.0678	2.71083e-06	-1	-1	0	0	0	0	0	0
Nckap1	NCK-associated protein 1 [Source:MGI Symbol;Acc:MGI:1355333]	chr2	-	-0.148938	-0.179164	-0.0603995	0.053872	-0.151345	-0.205217	0.0236457	-0.0628064	-0.0864521	-0.0302263	0.0885382	0.118764	0.100838	0.0491494	0.504665	0.566917	0.116681	0.0361504	0.772135	0.457639	0.307285	0.807973	0.484979	0.34872	0.348974	0.371077	0.78946	0.844895	0.49341	0.197452	0.862449	0.765919	0.496604	0.930097	0.77525	0.747923	2.59724	0.0505643	0	0	0	0	0	0	0	0
Gdf10	growth differentiation factor 10 [Source:MGI Symbol;Acc:MGI:95684]	chr14	+	-0.054965	0.602676	-0.196434	0.850529	0.255718	-0.59481	1.50817	0.114249	-1.39392	0.657641	-0.141469	-0.79911	0.717818	0.000163348	0.201133	1.10379e-05	0.118257	0.000624465	1.70141e-11	0.42702	1.36417e-10	0.00334799	0.510942	0.000562731	0.880384	0.0114689	0.541568	0.00602472	0.496258	0.0209973	1.73593e-08	0.744867	7.76506e-08	0.0688289	0.789164	0.031931	39.426	4.94503e-11	0	1	0	1	0	-1	1	0
Chst2	carbohydrate sulfotransferase 2 [Source:MGI Symbol;Acc:MGI:1891160]	chr9	-	0.0335791	-0.548108	0.0583668	0.324946	-0.268482	-0.593428	-0.256741	-0.243695	0.0130466	-0.581687	0.0247877	0.606475	0.84921	0.00399384	0.750184	0.0905916	0.166982	0.00373984	0.126296	0.156751	0.938817	0.0260446	0.922379	0.0230827	0.94206	0.0958641	0.910689	0.407522	0.571968	0.0553441	0.254492	0.497076	0.968095	0.197696	0.974536	0.240208	3.12845	0.0251341	0	0	0	0	0	0	0	0
Nedd4	neural precursor cell expressed, developmentally down-regulated 4 [Source:MGI Symbol;Acc:MGI:97297]	chr9	+	0.363175	-0.298224	-0.0123371	-0.00882533	0.165864	0.174689	-0.670224	-0.209648	0.460576	-0.661399	-0.375512	0.285887	0.000584693	0.00400735	0.895537	0.930427	0.105584	0.0884084	3.6475e-08	0.0222922	2.16237e-05	3.58071e-05	0.00831462	0.0404945	0.026399	0.0960438	0.969148	0.98177	0.475791	0.318286	2.62576e-06	0.20505	0.000378723	0.00496256	0.112114	0.317462	13.4168	2.15734e-06	1	0	0	0	0	0	-1	0
S1pr1	sphingosine-1-phosphate receptor 1 [Source:MGI Symbol;Acc:MGI:1096355]	chr3	-	-0.0573781	-0.0293023	-0.265648	0.910277	0.325716	-0.584561	0.938353	0.117446	-0.820907	0.0280758	-0.208269	-0.236345	0.65366	0.80275	0.0442294	2.53344e-07	0.0211699	0.000105012	1.03689e-08	0.333024	1.64869e-07	0.871328	0.252998	0.178797	0.847942	0.958581	0.259234	0.00148567	0.256621	0.00862724	1.08846e-06	0.679089	9.25239e-06	0.9542	0.594118	0.59085	27.0998	2.62582e-09	0	0	0	1	0	-1	1	0
Acsl3	acyl-CoA synthetase long-chain family member 3 [Source:MGI Symbol;Acc:MGI:1921455]	chr1	+	-0.413205	0.510358	-0.411594	0.279309	-0.0631487	-0.342458	1.20287	-0.0615376	-1.26441	0.923563	0.00161109	-0.921952	0.0030881	0.000224146	0.00370845	0.0435708	0.637695	0.0146688	8.75427e-11	0.618207	6.00973e-11	1.57741e-05	0.992931	1.85726e-05	0.0562493	0.0141203	0.0742529	0.292639	0.888503	0.118195	4.36017e-08	0.855999	4.78916e-08	0.00270331	0.998294	0.00389488	33.0444	3.30101e-10	0	1	0	0	0	0	1	0
Pink1	PTEN induced putative kinase 1 [Source:MGI Symbol;Acc:MGI:1916193]	chr4	-	-0.377026	0.209506	0.0800556	-0.701901	-0.243231	0.45867	-0.115369	0.213851	0.32922	0.586532	0.457082	-0.129451	0.00163249	0.070358	0.466703	2.77675e-06	0.0414663	0.00060083	0.261666	0.0455194	0.00344718	0.00080572	0.0059673	0.41139	0.041103	0.440569	0.765978	0.00316113	0.32685	0.0206753	0.423911	0.285361	0.0207639	0.0301766	0.0952974	0.782333	9.74247	3.02108e-05	-1	0	0	-1	0	1	0	0
Tcf4	transcription factor 4 [Source:MGI Symbol;Acc:MGI:98506]	chr18	+	-0.0598447	0.148649	0.232622	-0.288668	-0.24373	0.0449378	-0.080175	0.0487366	0.128912	0.208493	0.292467	0.0839738	0.483811	0.0938975	0.0120778	0.00405777	0.0123828	0.627233	0.312862	0.544824	0.117279	0.0943728	0.0225921	0.494445	0.747743	0.494234	0.132847	0.0934906	0.205415	0.83202	0.481173	0.817416	0.260697	0.377663	0.189699	0.824613	3.81235	0.0106137	0	0	0	0	0	0	0	0
Ptch1	patched homolog 1 [Source:MGI Symbol;Acc:MGI:105373]	chr13	-	-0.21223	0.589927	-0.121643	0.103158	0.0806235	-0.022534	0.905314	0.17121	-0.734104	0.802157	0.0905869	-0.71157	0.0794605	1.7291e-05	0.304703	0.40888	0.515195	0.854107	4.86303e-09	0.131115	2.80069e-07	3.88057e-05	0.585934	0.000166637	0.311012	0.00227755	0.647237	0.752597	0.826657	0.943276	6.63957e-07	0.457489	1.39492e-05	0.00512983	0.829868	0.0155532	17.4649	1.98787e-07	0	1	0	0	0	0	1	0
Ankrd40	ankyrin repeat domain 40 [Source:MGI Symbol;Acc:MGI:1918702]	chr11	+	-0.226742	-0.231522	0.287138	-0.235499	-0.127047	0.108452	-0.24028	0.386833	0.627113	-0.00478087	0.51388	0.518661	0.0736071	0.0725624	0.0261824	0.0827443	0.333306	0.411689	0.0454205	0.0022487	1.11898e-05	0.978192	0.00616765	0.00613667	0.298435	0.446277	0.197895	0.39206	0.719282	0.690903	0.121584	0.0673497	0.000232519	0.993555	0.0968229	0.125072	6.95014	0.000348736	0	0	0	0	0	0	0	0
Aco2	aconitase 2, mitochondrial [Source:MGI Symbol;Acc:MGI:87880]	chr15	+	-0.16227	0.062333	-0.289679	0.0190043	-0.138929	-0.157933	0.243607	-0.266338	-0.509945	0.224603	-0.127409	-0.352012	0.125959	0.542747	0.011369	0.86302	0.214631	0.159277	0.0156746	0.0126825	2.21049e-05	0.131172	0.395677	0.0239691	0.388234	0.870088	0.127981	0.963127	0.619484	0.436138	0.0544512	0.158412	0.000385457	0.438498	0.720133	0.244102	6.92611	0.00035691	0	0	0	0	0	0	0	0
Cdc42bpa	CDC42 binding protein kinase alpha [Source:MGI Symbol;Acc:MGI:2441841]	chr1	+	-0.155082	0.0842988	-0.0139317	-0.275181	-0.105574	0.169607	-0.0358007	0.0355754	0.0713761	0.23938	0.14115	-0.0982305	0.0665508	0.31215	0.866526	0.00413772	0.230613	0.0620917	0.636981	0.646767	0.360481	0.0477069	0.231804	0.404327	0.283852	0.742987	0.955444	0.0942577	0.632944	0.264958	0.767984	0.867137	0.548534	0.271841	0.569517	0.778538	2.28966	0.07656	0	0	0	0	0	0	0	0
Sorbs1	sorbin and SH3 domain containing 1 [Source:MGI Symbol;Acc:MGI:700014]	chr19	-	-0.0131833	-0.131467	0.105491	-0.398896	-0.143157	0.255739	-0.51718	-0.0244822	0.492698	-0.118284	0.118674	0.236958	0.902861	0.246785	0.342172	0.00215743	0.222741	0.0374214	2.65262e-05	0.810396	6.68502e-05	0.449683	0.444207	0.139944	0.963749	0.690174	0.680816	0.0718663	0.626145	0.201358	0.0003758	0.936764	0.000930752	0.750368	0.751326	0.536032	9.00783	5.50552e-05	0	0	0	0	0	0	-1	0
Eif3a	eukaryotic translation initiation factor 3, subunit A [Source:MGI Symbol;Acc:MGI:95301]	chr19	-	-0.269718	-0.269539	0.202149	-0.285305	-0.0982742	0.18703	-0.285126	0.373593	0.658719	0.000178853	0.471867	0.471688	0.011236	0.0128572	0.0507624	0.0123263	0.354544	0.0878674	0.00513972	0.000449388	2.24102e-07	0.998996	0.0023478	0.00257177	0.112971	0.185269	0.278157	0.163035	0.734783	0.317438	0.0235528	0.0281982	1.16343e-05	0.999623	0.0570415	0.0788248	12.3885	4.27999e-06	0	0	0	0	0	0	-1	1
Spock2	sparc/osteonectin, cwcv and kazal-like domains proteoglycan 2 [Source:MGI Symbol;Acc:MGI:1891351]	chr10	+	-0.136449	0.313465	0.140529	-0.496701	-0.235164	0.261537	-0.0467871	0.0418141	0.0886012	0.449914	0.276979	-0.172936	0.260334	0.016045	0.256185	0.000745911	0.0754916	0.0543049	0.673608	0.712475	0.436889	0.013687	0.114381	0.322394	0.559119	0.212044	0.602678	0.0389781	0.415981	0.244891	0.795227	0.896875	0.619551	0.141651	0.413661	0.73164	3.55393	0.0146241	0	0	0	-1	0	0	0	0
Camk2n1	calcium/calmodulin-dependent protein kinase II inhibitor 1 [Source:MGI Symbol;Acc:MGI:1913509]	chr4	+	-0.42523	1.01337	-0.0259368	-0.822819	-0.574758	0.248061	0.61578	-0.175465	-0.791244	1.4386	0.399293	-1.03931	0.0156476	2.5079e-06	0.881544	0.000113339	0.00320829	0.187635	0.000375471	0.282259	2.9271e-05	2.04551e-06	0.105619	0.000213471	0.135739	0.00065071	0.962728	0.0176062	0.128594	0.472661	0.00309478	0.635852	0.000482442	0.000815035	0.397628	0.0177203	11.042	1.11441e-05	0	1	0	-1	0	0	1	0
Gpd1	glycerol-3-phosphate dehydrogenase 1 (soluble) [Source:MGI Symbol;Acc:MGI:95679]	chr15	+	-0.0104314	-0.220952	-0.257419	0.499609	0.215057	-0.284552	0.289089	-0.0319303	-0.321019	-0.21052	-0.246987	-0.0364671	0.946722	0.148682	0.109894	0.00491809	0.198752	0.0855515	0.0498424	0.829224	0.0354406	0.335039	0.270304	0.86648	0.98056	0.58643	0.410954	0.102652	0.602765	0.313814	0.129465	0.942472	0.113129	0.667966	0.611443	0.96672	3.85234	0.0101058	0	0	0	0	0	0	0	0
Mcc	mutated in colorectal cancers [Source:MGI Symbol;Acc:MGI:96930]	chr18	-	-0.198022	0.512281	0.000160088	0.0770546	-0.243432	-0.320486	0.787358	-0.0452495	-0.832608	0.710303	0.198182	-0.512121	0.0834671	5.66218e-05	0.998877	0.513865	0.0483578	0.0109887	2.49931e-08	0.669623	1.49111e-08	9.1343e-05	0.219267	0.00280838	0.317494	0.00531842	0.99919	0.813505	0.345696	0.100654	2.03235e-06	0.877481	1.64267e-06	0.00921524	0.553744	0.0821283	19.7939	6.04088e-08	0	1	0	0	0	0	1	0
Timp3	tissue inhibitor of metalloproteinase 3 [Source:MGI Symbol;Acc:MGI:98754]	chr10	+	0.48248	0.325724	0.0962304	-0.516465	0.0191492	0.535615	-0.673221	-0.3671	0.306121	-0.156756	-0.386249	-0.229493	0.000915181	0.022819	0.468894	0.00134386	0.891334	0.000876205	6.46925e-06	0.00513307	0.0196076	0.406428	0.0452354	0.232271	0.0320493	0.258669	0.767983	0.0535958	0.973158	0.024893	0.00012574	0.101883	0.0745891	0.722247	0.267221	0.654855	13.2299	2.43679e-06	1	0	0	0	0	1	-1	0
Mt1	metallothionein 1 [Source:MGI Symbol;Acc:MGI:97171]	chr8	+	-0.403435	1.25904	-0.370482	-0.806772	-0.809771	-0.00299905	0.855703	-0.776818	-1.63252	1.66248	0.0329536	-1.62952	0.0172748	3.31988e-08	0.0426187	9.5234e-05	8.20316e-05	0.986748	3.05074e-06	5.22346e-05	1.04343e-10	1.00575e-07	0.889443	3.17163e-07	0.143623	2.9784e-05	0.254689	0.0164573	0.0464668	0.996177	7.08197e-05	0.00858264	6.65208e-08	0.000114498	0.961754	0.000324495	29.4147	1.12342e-09	0	1	0	-1	-1	0	1	-1
Abcc9	ATP-binding cassette, sub-family C (CFTR/MRP), member 9 [Source:MGI Symbol;Acc:MGI:1352630]	chr6	-	0.838064	-0.165645	0.360881	-1.08331	0.248386	1.3317	-2.08702	-0.228798	1.85822	-1.00371	-0.477184	0.526525	0.00150883	0.538814	0.137414	0.000521454	0.339042	3.90904e-05	1.94673e-09	0.29429	2.75264e-08	0.00910634	0.163664	0.150429	0.0396173	0.868711	0.456837	0.031362	0.723422	0.00561282	3.56632e-07	0.645704	2.56559e-06	0.11571	0.490961	0.552429	26.6216	3.15256e-09	1	0	0	-1	0	1	-1	0
Prex1	phosphatidylinositol-3,4,5-trisphosphate-dependent Rac exchange factor 1 [Source:MGI Symbol;Acc:MGI:3040696]	chr2	-	-0.0814351	-0.355767	0.110576	0.405	-0.079536	-0.484536	0.130668	0.112476	-0.0181922	-0.274332	0.192012	0.466344	0.486747	0.00391749	0.352696	0.00258999	0.523172	0.000469684	0.228293	0.311482	0.867505	0.100227	0.253119	0.0079901	0.749682	0.0948889	0.689803	0.0781804	0.831752	0.0179418	0.385728	0.660645	0.92707	0.386504	0.594227	0.144832	4.62075	0.00405678	0	0	0	0	0	-1	0	0
Gpc6	glypican 6 [Source:MGI Symbol;Acc:MGI:1346322]	chr14	+	0.194949	0.382698	-0.102651	0.490726	0.179472	-0.311254	0.678475	-0.118129	-0.796603	0.187749	-0.2976	-0.485349	0.0837422	0.000981431	0.354632	0.000235307	0.131679	0.0104266	2.00886e-07	0.25541	2.05364e-08	0.21938	0.063911	0.00332545	0.31816	0.0388424	0.690691	0.0231502	0.516919	0.0978925	9.0444e-06	0.609594	2.01208e-06	0.558274	0.316143	0.0886304	20.8314	3.67795e-08	0	1	0	1	0	0	1	0
Pltp	phospholipid transfer protein [Source:MGI Symbol;Acc:MGI:103151]	chr2	-	0.45026	0.215193	-0.373398	-0.146809	0.587938	0.734747	-0.381876	-0.235721	0.146155	-0.235067	-0.823659	-0.588591	0.00626741	0.173028	0.0194269	0.383175	0.00109656	0.000108758	0.0102962	0.105567	0.314288	0.284937	0.000679242	0.010982	0.0819626	0.617164	0.169818	0.735168	0.0960269	0.00877098	0.039705	0.414927	0.50343	0.626788	0.0329051	0.169228	6.48001	0.000552875	0	0	0	0	0	1	-1	0
Gnb1	guanine nucleotide binding protein (G protein), beta 1 [Source:MGI Symbol;Acc:MGI:95781]	chr4	+	0.0248225	-0.121137	0.1283	-0.171849	-0.211117	-0.0392675	-0.317809	-0.10764	0.21017	-0.14596	0.103477	0.249437	0.786316	0.200537	0.179916	0.0914803	0.0400641	0.692095	0.000901136	0.221098	0.0230403	0.269363	0.432905	0.0683205	0.914366	0.645038	0.515737	0.408453	0.322686	0.866996	0.0060422	0.57448	0.0838931	0.614179	0.743655	0.397844	3.95194	0.00895004	0	0	0	0	0	0	-1	0
Negr1	neuronal growth regulator 1 [Source:MGI Symbol;Acc:MGI:2444846]	chr3	+	-0.291086	0.0527787	0.0664055	-0.0285048	-0.0827497	-0.0542449	0.31536	0.274742	-0.0406181	0.343865	0.357492	0.0136268	0.0142291	0.631502	0.554648	0.809575	0.48438	0.645579	0.0046882	0.0143721	0.695622	0.0358114	0.03114	0.930766	0.128635	0.904528	0.818516	0.945479	0.808864	0.841711	0.0219186	0.165149	0.818216	0.232035	0.219488	0.982876	2.5045	0.057262	0	0	0	0	0	0	1	0
Plxnb1	plexin B1 [Source:MGI Symbol;Acc:MGI:2154238]	chr9	+	-0.201317	-0.0813323	-0.0259141	-0.0883462	-0.227239	-0.138893	0.0316385	-0.0518361	-0.0834745	0.119985	0.175403	0.0554182	0.0269087	0.350641	0.77058	0.342874	0.0199142	0.141758	0.693346	0.532673	0.316206	0.330879	0.165268	0.655233	0.176781	0.769563	0.919054	0.704424	0.2515	0.410211	0.809386	0.811967	0.505403	0.664647	0.49253	0.89852	2.326	0.0728745	0	0	0	0	0	0	0	0
Arrb1	arrestin, beta 1 [Source:MGI Symbol;Acc:MGI:99473]	chr7	+	-0.172065	0.531029	0.0321555	-0.352701	-0.306349	0.0463514	0.350394	-0.102129	-0.452522	0.703094	0.20422	-0.498874	0.232237	0.000886047	0.826045	0.0288243	0.0527427	0.76404	0.0113529	0.453975	0.00212034	0.00162124	0.321183	0.020659	0.530922	0.0363964	0.94163	0.244458	0.356797	0.901953	0.0427256	0.763826	0.0141729	0.0445506	0.659091	0.230065	4.43358	0.00504105	0	1	0	0	0	0	1	0
Taok1	TAO kinase 1 [Source:MGI Symbol;Acc:MGI:1914490]	chr11	-	-0.0408728	-0.128646	0.00261129	-0.0624073	0.0720022	0.134409	-0.15018	0.115486	0.265666	-0.0877728	0.0434841	0.131257	0.602389	0.11064	0.973426	0.459501	0.388607	0.114114	0.0466971	0.124951	0.00125623	0.431457	0.695053	0.243467	0.82129	0.527011	0.99461	0.78203	0.751982	0.365432	0.123961	0.447321	0.00930378	0.738743	0.882346	0.665589	3.53881	0.014904	0	0	0	0	0	0	0	0
Sptan1	spectrin alpha, non-erythrocytic 1 [Source:MGI Symbol;Acc:MGI:98386]	chr2	+	0.129927	-0.0523124	-0.106086	-0.265874	0.15859	0.424463	-0.448113	-0.0774237	0.37069	-0.18224	-0.236013	-0.0537736	0.205715	0.614869	0.30176	0.0221712	0.147997	0.000560736	6.11763e-05	0.417947	0.000685269	0.215269	0.10867	0.71149	0.500222	0.900855	0.644948	0.21374	0.543747	0.0198168	0.000731454	0.738095	0.0057818	0.554633	0.403067	0.916662	8.35292	9.63481e-05	0	0	0	0	0	1	-1	0
Tuba1a	tubulin, alpha 1A [Source:MGI Symbol;Acc:MGI:98869]	chr15	-	0.639235	-1.2649	-0.527804	0.641144	0.490417	-0.150727	-1.263	-0.676622	0.586374	-1.90414	-1.16704	0.737101	0.000517522	4.09235e-08	0.00336628	0.000946251	0.00834079	0.371667	1.14559e-08	0.000149678	0.00115438	1.15325e-08	2.87209e-05	0.00370588	0.0244843	3.26119e-05	0.0696777	0.0446194	0.179599	0.657146	1.17041e-06	0.0159038	0.00871552	4.4057e-05	0.00769268	0.095419	20.2316	4.88822e-08	1	-1	0	1	0	0	-1	-1
Chpt1	choline phosphotransferase 1 [Source:MGI Symbol;Acc:MGI:2384841]	chr10	-	-0.517504	0.408103	-0.373147	0.0676431	-0.05717	-0.124813	0.99325	0.0871871	-0.906063	0.925607	0.144357	-0.78125	6.76517e-05	0.000569482	0.00228114	0.55579	0.617945	0.278233	2.57775e-10	0.413256	2.50074e-09	1.87941e-06	0.358311	2.36801e-05	0.0111	0.0261568	0.0569855	0.838228	0.880143	0.571895	9.40445e-08	0.73505	4.86058e-07	0.000768052	0.688339	0.00454094	26.219	3.68504e-09	-1	1	0	0	0	0	1	0
Nfix	nuclear factor I/X [Source:MGI Symbol;Acc:MGI:97311]	chr8	-	0.0835703	-0.0623819	-0.0962917	0.0239323	0.0777408	0.0538084	-0.12202	-0.102121	0.0198986	-0.145952	-0.179862	-0.0339098	0.376142	0.507031	0.314868	0.812043	0.43828	0.589383	0.164868	0.254738	0.82263	0.276225	0.185077	0.799231	0.665376	0.852342	0.656253	0.94641	0.78174	0.810323	0.307726	0.608607	0.90053	0.620634	0.517436	0.947266	0.633328	0.676156	0	0	0	0	0	0	0	0
Rapgef4	Rap guanine nucleotide exchange factor (GEF) 4 [Source:MGI Symbol;Acc:MGI:1917723]	chr2	+	-1.34228	-1.42414	-0.564521	0.495232	-0.477555	-0.972787	0.413373	0.300201	-0.113172	-0.0818592	0.777756	0.859615	5.30697e-06	9.95294e-07	0.0264104	0.0397836	0.0554532	0.00030746	0.0791901	0.211822	0.624738	0.800851	0.0281779	0.0141576	0.00431659	0.000360523	0.198739	0.283869	0.362962	0.0140813	0.18145	0.564551	0.768826	0.928024	0.208705	0.190417	18.296	1.28259e-07	-1	-1	0	0	0	-1	0	0
Atp2a2	ATPase, Ca++ transporting, cardiac muscle, slow twitch 2 [Source:MGI Symbol;Acc:MGI:88110]	chr5	-	0.315234	-0.025798	-0.17603	0.097698	0.248465	0.150767	-0.243334	-0.242798	0.000535405	-0.341032	-0.491263	-0.150232	0.018753	0.838344	0.175428	0.476711	0.0747109	0.2662	0.043528	0.0493401	0.996428	0.065692	0.0106516	0.40601	0.149051	0.968783	0.509193	0.791746	0.414992	0.559797	0.117924	0.294882	0.997633	0.315012	0.129187	0.779093	1.92721	0.125651	0	0	0	0	0	0	0	0
Tjp1	tight junction protein 1 [Source:MGI Symbol;Acc:MGI:98759]	chr7	-	0.29788	-0.0444584	0.417173	-0.132075	-0.055503	0.0765724	-0.474413	0.0637906	0.538204	-0.342338	0.119294	0.461632	0.0113062	0.692113	0.00083294	0.276005	0.64058	0.521686	7.82574e-05	0.531683	1.96123e-05	0.0371585	0.44763	0.00671399	0.113439	0.925683	0.0326177	0.645643	0.890222	0.766008	0.000890904	0.811294	0.000350185	0.236514	0.753411	0.131621	9.45829	3.79792e-05	0	0	1	0	0	0	-1	0
Vtn	vitronectin [Source:MGI Symbol;Acc:MGI:98940]	chr11	+	0.977672	-0.347695	0.396617	-0.845259	0.518634	1.36389	-2.17063	-0.0624201	2.10821	-1.32537	-0.581054	0.744313	0.000176644	0.174962	0.0806749	0.00283536	0.0398728	1.04689e-05	2.7787e-10	0.756186	7.32597e-10	0.000535754	0.0735431	0.033562	0.0157057	0.619511	0.353047	0.0804091	0.322686	0.0032087	9.62758e-08	0.915824	2.28944e-07	0.0248946	0.337251	0.289611	33.6435	2.72695e-10	1	0	0	0	0	1	-1	0
Wasf3	WAS protein family, member 3 [Source:MGI Symbol;Acc:MGI:2658986]	chr5	+	-0.244649	-0.512213	-0.10177	0.00750551	-0.20901	-0.216516	-0.260058	-0.0661309	0.193928	-0.267564	0.14288	0.410444	0.0869727	0.00105746	0.477661	0.959264	0.16489	0.150022	0.0557355	0.620946	0.158357	0.181867	0.474857	0.0482321	0.323888	0.0409889	0.774068	0.989784	0.568712	0.423495	0.140467	0.857743	0.319521	0.508274	0.76953	0.344874	3.99698	0.00847435	0	-1	0	0	0	0	0	0
Sirpa	signal-regulatory protein alpha [Source:MGI Symbol;Acc:MGI:108563]	chr2	+	-0.180126	0.0522882	-0.0212322	0.537266	0.0815075	-0.455759	0.769681	0.240402	-0.529279	0.232415	0.158894	-0.0735204	0.0958938	0.597565	0.839721	4.09258e-05	0.463902	0.000249734	1.40316e-08	0.0216228	8.31794e-06	0.116234	0.290272	0.610868	0.340694	0.892753	0.946191	0.0110105	0.796474	0.0127767	1.34202e-06	0.201652	0.000182354	0.4149	0.62935	0.880529	19.9766	5.52737e-08	0	0	0	1	0	-1	1	0
Serpine2	serine (or cysteine) peptidase inhibitor, clade E, member 2 [Source:MGI Symbol;Acc:MGI:101780]	chr1	-	0.00792182	-0.167551	-0.315455	-0.308592	-0.171291	0.137301	-0.484065	-0.494668	-0.010603	-0.175472	-0.323376	-0.147904	0.943094	0.151601	0.010827	0.0160407	0.158734	0.260699	8.35154e-05	9.20304e-05	0.922729	0.276746	0.0523527	0.367274	0.979316	0.589195	0.124592	0.185528	0.558948	0.554298	0.000934739	0.0125091	0.95923	0.620959	0.286811	0.760309	8.35087	9.65208e-05	0	0	0	0	0	0	-1	-1
Fam63b	family with sequence similarity 63, member B [Source:MGI Symbol;Acc:MGI:2443086]	chr9	-	-0.135942	-0.136849	0.112205	0.238056	-0.0665087	-0.304565	0.237149	0.181638	-0.0555104	-0.000907241	0.248147	0.249054	0.323848	0.308016	0.416331	0.107112	0.646777	0.041269	0.0663922	0.164859	0.661536	0.996198	0.206914	0.19958	0.618809	0.740254	0.737122	0.436182	0.89257	0.21245	0.160255	0.509013	0.794242	0.998916	0.539738	0.616934	1.90704	0.129179	0	0	0	0	0	0	0	0
Gja1	gap junction protein, alpha 1 [Source:MGI Symbol;Acc:MGI:95713]	chr10	+	-0.0623093	0.0796663	-0.357639	0.198444	-0.0861422	-0.284587	0.34042	-0.381472	-0.721892	0.141976	-0.29533	-0.437305	0.635633	0.534056	0.0133967	0.161928	0.539637	0.0481709	0.00789087	0.00548388	4.35961e-06	0.440709	0.126614	0.0257753	0.839609	0.867565	0.142155	0.523964	0.840654	0.229252	0.0325141	0.104548	0.000110467	0.745809	0.434252	0.253741	8.27535	0.000103119	0	0	0	0	0	0	1	0
Samd4	sterile alpha motif domain containing 4 [Source:MGI Symbol;Acc:MGI:1921730]	chr14	+	-0.339899	-0.644207	0.0545656	-0.222322	-0.105201	0.11712	-0.52663	0.289263	0.815893	-0.304308	0.394465	0.698773	0.0050554	7.02573e-06	0.627392	0.0712639	0.375457	0.328555	4.17003e-05	0.0105969	5.94828e-08	0.0667085	0.0186176	0.0001814	0.0727431	0.00128708	0.855731	0.367336	0.74545	0.619527	0.000541611	0.145724	4.45088e-06	0.31683	0.172684	0.0161381	17.4081	2.04938e-07	0	-1	0	0	0	0	-1	0
Csrp1	cysteine and glycine-rich protein 1 [Source:MGI Symbol;Acc:MGI:88549]	chr1	+	-0.226007	0.00477175	-0.0263046	0.37596	-0.163864	-0.539824	0.606739	0.0358389	-0.5709	0.230779	0.199703	-0.0310763	0.0760153	0.967619	0.834191	0.00684572	0.218066	0.000269223	1.06285e-05	0.760722	3.36718e-05	0.183428	0.262679	0.856691	0.303051	0.995254	0.944137	0.12122	0.622074	0.013279	0.000184564	0.917689	0.000534523	0.509939	0.60395	0.963429	11.4744	8.13092e-06	0	0	0	0	0	-1	1	0
Huwe1	HECT, UBA and WWE domain containing 1 [Source:MGI Symbol;Acc:MGI:1926884]	chrX	+	0.00567686	-0.222279	0.148372	-0.0989243	0.0717189	0.170643	-0.32688	0.214414	0.541294	-0.227956	0.142695	0.370651	0.947635	0.0167859	0.0945327	0.293035	0.437045	0.0725504	0.000387215	0.0126462	5.19709e-07	0.0731067	0.248911	0.00541982	0.980908	0.217118	0.380855	0.661247	0.780637	0.288663	0.00317624	0.158207	2.20883e-05	0.330921	0.589998	0.115792	9.97867	2.50546e-05	0	0	0	0	0	0	-1	0
Ckap5	cytoskeleton associated protein 5 [Source:MGI Symbol;Acc:MGI:1923036]	chr2	+	0.0589043	0.0605968	-0.0719524	0.0697274	0.067635	-0.00209244	0.0714199	-0.0632217	-0.134642	0.00169249	-0.130857	-0.132549	0.465013	0.447398	0.378228	0.419686	0.430636	0.980316	0.33343	0.406504	0.0826863	0.988025	0.257207	0.248716	0.733636	0.824637	0.708244	0.758644	0.777819	0.993971	0.503287	0.729642	0.205658	0.996662	0.598186	0.669111	0.864855	0.51837	0	0	0	0	0	0	0	0
Ctnnd2	catenin (cadherin associated protein), delta 2 [Source:MGI Symbol;Acc:MGI:1195966]	chr15	+	-0.218797	-0.0692315	-0.0276395	0.113025	-0.194898	-0.307924	0.262591	-0.00374046	-0.266332	0.149566	0.191158	0.041592	0.0431149	0.497247	0.794751	0.307185	0.0866757	0.00892366	0.0100584	0.969925	0.0109094	0.307805	0.205145	0.777236	0.226563	0.847879	0.928463	0.673441	0.443085	0.090751	0.0390241	0.992201	0.0485006	0.647503	0.538015	0.94102	4.31469	0.00579667	0	0	0	0	0	0	1	0
Dpysl2	dihydropyrimidinase-like 2 [Source:MGI Symbol;Acc:MGI:1349763]	chr14	-	0.3574	-0.48119	-0.0903366	0.23861	0.0983933	-0.140217	-0.59998	-0.349344	0.250637	-0.838591	-0.447737	0.390854	0.00229379	0.000122576	0.407954	0.0449394	0.392263	0.220218	2.01027e-06	0.00166174	0.020712	7.74616e-06	0.00636915	0.0157202	0.0474225	0.00921514	0.730496	0.298063	0.754794	0.510002	5.21245e-05	0.0578803	0.0776908	0.00181556	0.0984204	0.199482	8.71051	7.07676e-05	1	-1	0	0	0	0	-1	0
Add3	adducin 3 (gamma) [Source:MGI Symbol;Acc:MGI:1351615]	chr19	+	-0.0412098	-0.223427	-0.0141676	0.202474	-0.0548772	-0.257351	0.0202567	-0.027835	-0.0480917	-0.182217	0.0270422	0.20926	0.621661	0.0108541	0.867157	0.0290377	0.537877	0.00662195	0.791518	0.72477	0.542576	0.127883	0.819997	0.0850385	0.832048	0.169601	0.955444	0.245519	0.839455	0.0776464	0.875085	0.902644	0.707756	0.432783	0.935847	0.438764	2.78933	0.0391622	0	0	0	0	0	0	0	0
Ssr3	signal sequence receptor, gamma [Source:MGI Symbol;Acc:MGI:1914687]	chr3	-	0.117171	0.055518	0.20342	0.0654424	-0.0483993	-0.113842	0.00378977	0.0378505	0.0340607	-0.0616526	0.0862498	0.147902	0.253624	0.581284	0.0555864	0.548325	0.656168	0.296603	0.967267	0.689615	0.718493	0.666027	0.550534	0.307225	0.552859	0.887679	0.29232	0.834416	0.896429	0.590243	0.982493	0.887449	0.834467	0.868338	0.812144	0.718115	1.1963	0.339655	0	0	0	0	0	0	0	0
Prrc2c	proline-rich coiled-coil 2C [Source:MGI Symbol;Acc:MGI:1913754]	chr1	-	0.198663	0.0767824	0.16812	-0.0222841	0.189219	0.211503	-0.144165	0.158676	0.302841	-0.121881	-0.0305426	0.091338	0.0471262	0.427993	0.0874461	0.830122	0.0731773	0.046655	0.109901	0.0835361	0.00212534	0.373991	0.821653	0.502393	0.237539	0.811286	0.367444	0.953627	0.410634	0.225622	0.229718	0.373569	0.0141909	0.698743	0.936641	0.828641	4.88054	0.00301678	0	0	0	0	0	0	0	0
Pik3r1	phosphatidylinositol 3-kinase, regulatory subunit, polypeptide 1 (p85 alpha) [Source:MGI Symbol;Acc:MGI:97583]	chr13	-	-0.15041	0.145362	0.329421	-0.106986	-0.290867	-0.18388	0.188785	0.188964	0.000178771	0.295771	0.47983	0.184059	0.155874	0.166989	0.00424986	0.340147	0.0141301	0.108746	0.056253	0.0623722	0.998525	0.0519476	0.00313824	0.219835	0.435844	0.609031	0.0781619	0.702054	0.216555	0.356404	0.141369	0.324645	0.999055	0.28267	0.0679582	0.641122	3.10174	0.0260177	0	0	0	0	0	0	0	0
Ednrb	endothelin receptor type B [Source:MGI Symbol;Acc:MGI:102720]	chr14	-	-0.0988191	-0.329233	0.116372	0.628803	0.0141344	-0.614668	0.398389	0.229326	-0.169064	-0.230414	0.215191	0.445605	0.484234	0.0197016	0.41159	0.000203485	0.924412	0.000233937	0.00412954	0.0912093	0.198567	0.241074	0.284989	0.0287866	0.747841	0.237088	0.733198	0.0219794	0.982157	0.012387	0.0199666	0.390099	0.372352	0.585927	0.624516	0.269304	7.3167	0.000246119	0	0	0	1	0	-1	1	0
Eif5	eukaryotic translation initiation factor 5 [Source:MGI Symbol;Acc:MGI:95309]	chr12	+	-0.113956	0.122093	0.0652694	-0.406577	-0.158068	0.248509	-0.170529	0.0211577	0.191686	0.236049	0.179226	-0.0568232	0.195577	0.176273	0.461411	0.000195407	0.0962079	0.0130896	0.0424971	0.796597	0.027104	0.065733	0.155269	0.650005	0.489341	0.620532	0.763177	0.0219794	0.460054	0.110207	0.115781	0.930804	0.0939919	0.315012	0.479036	0.897293	5.2933	0.00190777	0	0	0	-1	0	0	0	0
Rgs5	regulator of G-protein signaling 5 [Source:MGI Symbol;Acc:MGI:1098434]	chr1	+	0.583946	-0.145627	0.369115	-0.861347	0.254651	1.116	-1.59092	0.0398202	1.63074	-0.729574	-0.214831	0.514742	0.00893567	0.526998	0.0826241	0.00113303	0.260729	5.46826e-05	2.20014e-08	0.833335	1.89839e-08	0.02525	0.465556	0.104236	0.100152	0.862652	0.357282	0.0498342	0.659917	0.00645579	1.84557e-06	0.944329	1.91497e-06	0.194616	0.764165	0.47973	23.6063	1.06677e-08	0	0	0	-1	0	1	-1	0
Pon2	paraoxonase 2 [Source:MGI Symbol;Acc:MGI:106687]	chr6	-	-0.329446	0.000699589	0.161842	-0.308535	-0.297961	0.0105737	0.0216111	0.193327	0.171716	0.330146	0.491288	0.161142	0.00248628	0.994413	0.117174	0.00702351	0.00848916	0.920953	0.814882	0.0482608	0.0759545	0.0257311	0.00170767	0.262133	0.0498038	0.998554	0.424245	0.122473	0.180007	0.971148	0.889927	0.292796	0.193783	0.196503	0.0490839	0.67981	3.48484	0.0159498	-1	0	0	0	0	0	0	0
Gjb6	gap junction protein, beta 6 [Source:MGI Symbol;Acc:MGI:107588]	chr14	-	-0.455468	1.12151	-0.75935	0.0640261	-0.243613	-0.30764	1.64101	-0.547495	-2.1885	1.57698	-0.303882	-1.88086	0.00883511	7.69199e-08	0.000151241	0.706219	0.162663	0.0800527	1.45833e-11	0.00229052	1.29628e-13	1.58955e-07	0.205456	1.23275e-08	0.0996197	5.42373e-05	0.0153677	0.911751	0.565435	0.303945	1.73593e-08	0.0675174	1.94279e-09	0.000142172	0.538304	4.9119e-05	48.5969	4.94114e-12	0	1	-1	0	0	0	1	0
Amot	angiomotin [Source:MGI Symbol;Acc:MGI:108440]	chrX	-	-0.554481	-0.285627	0.205632	-0.584713	-0.487552	0.0971604	-0.315859	0.27256	0.58842	0.268854	0.760113	0.491259	0.000156222	0.0372662	0.120193	0.000199675	0.00113629	0.481843	0.0142073	0.0313259	5.43461e-05	0.147605	0.000256466	0.0123723	0.0156688	0.328783	0.429246	0.0219794	0.0963512	0.741776	0.050725	0.239665	0.000782446	0.463734	0.0199393	0.177737	10.8817	1.25515e-05	-1	0	0	-1	0	0	0	0
Vim	vimentin [Source:MGI Symbol;Acc:MGI:98932]	chr2	+	0.307348	-0.217779	0.0856756	0.621673	0.270166	-0.351507	0.0965465	0.0484937	-0.0480528	-0.525127	-0.221673	0.303454	0.0616234	0.160897	0.588581	0.000937413	0.118499	0.0398123	0.500407	0.741788	0.742388	0.0235355	0.326751	0.17462	0.271613	0.601756	0.836882	0.0443338	0.496485	0.207992	0.658459	0.910598	0.850465	0.188686	0.663455	0.58512	3.02418	0.0287747	0	0	0	1	0	0	0	0
Aplp2	amyloid beta (A4) precursor-like protein 2 [Source:MGI Symbol;Acc:MGI:88047]	chr9	-	0.141641	0.116068	0.00450895	-0.314852	0.0527702	0.367622	-0.340425	-0.0843616	0.256063	-0.025573	-0.137132	-0.111559	0.174041	0.273794	0.965155	0.00873649	0.629543	0.0025112	0.0012618	0.38267	0.0133376	0.861356	0.349523	0.450749	0.460929	0.711799	0.99166	0.136651	0.885122	0.0444705	0.00796143	0.717278	0.0562814	0.950304	0.682843	0.804553	5.86597	0.00103476	0	0	0	0	0	1	-1	0
Spred1	sprouty protein with EVH-1 domain 1, related sequence [Source:MGI Symbol;Acc:MGI:2150016]	chr2	+	-0.189205	0.491237	-0.0853773	-0.136083	-0.193947	-0.0578645	0.544359	-0.0901193	-0.634478	0.680442	0.103828	-0.576614	0.0403776	6.02505e-06	0.350624	0.158596	0.0479484	0.542221	3.41763e-07	0.292352	4.15198e-08	9.24631e-06	0.415311	9.57433e-05	0.218617	0.00112973	0.688639	0.518908	0.344008	0.779816	1.36517e-05	0.644127	3.50129e-06	0.00197885	0.730276	0.0104518	15.8669	4.83103e-07	0	1	0	0	0	0	1	0
Acsbg1	acyl-CoA synthetase bubblegum family member 1 [Source:MGI Symbol;Acc:MGI:2385656]	chr9	-	-0.207512	0.178788	-0.386377	0.344039	-0.0485227	-0.392562	0.730339	-0.227387	-0.957727	0.3863	-0.178865	-0.565165	0.136468	0.175091	0.0101388	0.0222181	0.736581	0.00973724	2.77306e-06	0.0945514	6.67577e-08	0.0482824	0.364289	0.00618047	0.407461	0.619511	0.120599	0.21374	0.9254	0.0947449	6.55742e-05	0.394723	4.72882e-06	0.273345	0.693011	0.125324	15.362	6.4833e-07	0	0	0	0	0	0	1	0
Arhgap5	Rho GTPase activating protein 5 [Source:MGI Symbol;Acc:MGI:1332637]	chr12	+	-0.0401592	-0.00884133	-0.212433	0.123326	0.15716	0.0338342	0.154644	-0.0151141	-0.169758	0.0313178	-0.172274	-0.203592	0.667726	0.923252	0.0307947	0.221535	0.119836	0.729554	0.0789696	0.86406	0.0612046	0.811048	0.200375	0.129536	0.854865	0.986374	0.213673	0.591429	0.49786	0.885645	0.1812	0.956347	0.167177	0.931437	0.533948	0.522803	2.06597	0.103882	0	0	0	0	0	0	0	0
A2m	alpha-2-macroglobulin [Source:MGI Symbol;Acc:MGI:2449119]	chr6	+	-0.156424	0.048189	0.0312046	0.549101	0.0470312	-0.502069	0.753713	0.23466	-0.519054	0.204613	0.187628	-0.0169844	0.220768	0.683985	0.804055	0.000268804	0.723479	0.000606728	4.55235e-07	0.0561542	0.000110326	0.242442	0.296769	0.92159	0.517975	0.92389	0.932947	0.0249638	0.921108	0.0207067	1.72282e-05	0.310889	0.00139442	0.586131	0.634933	0.980156	13.9203	1.56289e-06	0	0	0	1	0	-1	1	0
Ghitm	growth hormone inducible transmembrane protein [Source:MGI Symbol;Acc:MGI:1913342]	chr14	-	-0.330323	-0.00609036	-0.121858	-0.365137	-0.150509	0.214628	-0.0409043	0.0579561	0.0988603	0.324232	0.208465	-0.115768	0.00746508	0.958291	0.301126	0.0061537	0.221014	0.0902083	0.703356	0.598447	0.371224	0.0559731	0.209445	0.48448	0.0900669	0.993375	0.644948	0.114577	0.624561	0.321786	0.816277	0.844897	0.558852	0.293247	0.542169	0.819463	3.06325	0.0273494	0	0	0	0	0	0	0	0
Ywhaz	tyrosine 3-monooxygenase/tryptophan 5-monooxygenase activation protein, zeta polypeptide [Source:MGI Symbol;Acc:MGI:109484]	chr15	-	0.357988	0.0557711	0.283497	-0.130231	0.144325	0.274557	-0.432448	0.0698339	0.502282	-0.302217	-0.0744914	0.227725	0.0198361	0.706411	0.0592311	0.414803	0.357951	0.0880308	0.00310785	0.602168	0.00098096	0.153309	0.716843	0.277037	0.153422	0.927722	0.300358	0.755817	0.736626	0.317573	0.0160821	0.847748	0.00767151	0.471106	0.891676	0.692614	5.51748	0.0014966	0	0	0	0	0	0	-1	0
Gnai2	guanine nucleotide binding protein (G protein), alpha inhibiting 2 [Source:MGI Symbol;Acc:MGI:95772]	chr9	-	0.0554403	-0.238117	0.220321	-0.249907	-0.15775	0.0921576	-0.543464	0.00713032	0.550595	-0.293557	0.16488	0.458437	0.460918	0.00454274	0.00731954	0.00467405	0.0584425	0.261944	3.77397e-08	0.919225	4.52299e-08	0.0106754	0.131362	0.000248361	0.731247	0.103741	0.102332	0.100533	0.372486	0.555366	2.68525e-06	0.975147	3.67793e-06	0.124448	0.441238	0.0194038	18.1633	1.37417e-07	0	0	0	0	0	0	-1	0
Ctsb	cathepsin B [Source:MGI Symbol;Acc:MGI:88561]	chr14	+	0.0226091	0.124423	-0.119387	0.0264763	0.0472622	0.0207859	0.12829	-0.0947343	-0.223025	0.101814	-0.141997	-0.24381	0.769792	0.112138	0.135857	0.748993	0.565924	0.79942	0.077411	0.202618	0.00469544	0.352501	0.203832	0.0333056	0.907698	0.529558	0.45413	0.928839	0.854948	0.919843	0.178705	0.554486	0.0260752	0.681503	0.537284	0.288491	2.05519	0.105426	0	0	0	0	0	0	0	0
Adcyap1r1	adenylate cyclase activating polypeptide 1 receptor 1 [Source:MGI Symbol;Acc:MGI:108449]	chr6	+	-0.208851	-0.067312	0.0915369	-0.1699	-0.286316	-0.116416	-0.0283613	0.0140714	0.0424327	0.141539	0.300388	0.158849	0.0600099	0.533449	0.408121	0.147187	0.0183039	0.31717	0.775744	0.890396	0.677821	0.355432	0.0591398	0.306976	0.268619	0.867183	0.730529	0.502407	0.241279	0.608117	0.864964	0.966104	0.805722	0.683668	0.305201	0.718019	1.52518	0.218095	0	0	0	0	0	0	0	0
Il6st	interleukin 6 signal transducer [Source:MGI Symbol;Acc:MGI:96560]	chr13	+	0.446873	0.00604134	0.131953	0.0133182	0.197943	0.184625	-0.427513	-0.116977	0.310536	-0.440832	-0.31492	0.125912	0.000897766	0.960117	0.277457	0.918559	0.132	0.157333	0.000570979	0.296145	0.00998533	0.0148379	0.0723907	0.462184	0.0317159	0.993375	0.620996	0.979629	0.517017	0.434212	0.00425473	0.646799	0.0455094	0.147989	0.334782	0.809304	5.48342	0.00155241	1	0	0	0	0	0	-1	0
Pcdhgc3	NA	NA	NA	-0.130284	0.119397	0.188606	0.140012	-0.0304849	-0.170497	0.389692	0.288405	-0.101288	0.24968	0.318889	0.069209	0.238389	0.265937	0.0931807	0.23176	0.791975	0.145212	0.000527286	0.00861893	0.316651	0.109582	0.0471008	0.649798	0.53779	0.706046	0.378606	0.602445	0.9426	0.415487	0.0040114	0.134198	0.505646	0.403287	0.273264	0.897293	4.03368	0.00810666	0	0	0	0	0	0	1	0
Sash1	SAM and SH3 domain containing 1 [Source:MGI Symbol;Acc:MGI:1917347]	chr10	-	0.0216355	-0.233335	-0.0178875	-0.0958572	-0.00189931	0.0939579	-0.350828	-0.0414223	0.309405	-0.254971	-0.039523	0.215448	0.803362	0.0130532	0.838916	0.310609	0.983618	0.315961	0.000190041	0.614293	0.00092021	0.0478454	0.749397	0.0928623	0.922757	0.186585	0.945936	0.675927	0.996688	0.606904	0.00180474	0.853955	0.00727857	0.27207	0.906558	0.457084	5.23137	0.00204162	0	0	0	0	0	0	-1	0
Cpe	carboxypeptidase E [Source:MGI Symbol;Acc:MGI:101932]	chr8	-	-0.297474	0.0877857	-0.458741	-0.562112	-0.34092	0.221192	-0.176853	-0.502187	-0.325334	0.385259	-0.161267	-0.546527	0.0278964	0.511232	0.00223079	0.000435199	0.0191961	0.125644	0.152384	0.000506942	0.0164224	0.0457963	0.392451	0.00765318	0.178937	0.854986	0.0562568	0.0299807	0.245543	0.38599	0.290312	0.0306047	0.0658242	0.265981	0.7175	0.14134	8.406	9.19915e-05	0	0	0	-1	0	0	0	-1
Fzd3	frizzled homolog 3 (Drosophila) [Source:MGI Symbol;Acc:MGI:108476]	chr14	-	0.337921	-0.433681	-0.337353	0.0455876	0.231771	0.186183	-0.726015	-0.443504	0.282511	-0.771603	-0.675275	0.0963281	0.0183041	0.00395397	0.0201903	0.755579	0.117115	0.20184	4.65857e-06	0.00174716	0.0397558	0.000455352	0.00160529	0.621462	0.147307	0.0954298	0.17199	0.930922	0.494438	0.488882	9.74388e-05	0.0596546	0.123196	0.0226087	0.0478348	0.887393	8.03788	0.000127235	0	0	0	0	0	0	-1	0
Agpat3	1-acylglycerol-3-phosphate O-acyltransferase 3 [Source:MGI Symbol;Acc:MGI:1336186]	chr10	-	-0.265626	0.21109	0.111524	-0.147062	-0.235324	-0.0882621	0.329654	0.141826	-0.187828	0.476716	0.37715	-0.0995661	0.0072708	0.0272332	0.23996	0.141918	0.0224628	0.372732	0.000560627	0.113784	0.0365001	0.00099857	0.00757205	0.447933	0.0887984	0.284805	0.585177	0.495353	0.261323	0.658093	0.00419103	0.429036	0.115723	0.0341688	0.107849	0.803133	4.32562	0.00572243	0	0	0	0	0	0	1	0
Sept7	septin 7 [Source:MGI Symbol;Acc:MGI:1335094]	chr9	+	-0.0468643	-0.119499	-0.0228928	0.275151	-0.0457334	-0.320884	0.202516	-0.0217619	-0.224278	-0.0726344	0.0239715	0.0966059	0.708563	0.330713	0.857234	0.0456325	0.731755	0.0207308	0.0853566	0.854643	0.0650012	0.677906	0.893182	0.584293	0.875025	0.757289	0.951392	0.300167	0.923487	0.145255	0.191222	0.953491	0.173999	0.873455	0.963261	0.867227	2.50662	0.0570991	0	0	0	0	0	0	0	0
Msn	moesin [Source:MGI Symbol;Acc:MGI:97167]	chrX	+	0.230986	-0.258261	0.330797	0.0918327	-0.00594807	-0.0977808	-0.397414	0.0938633	0.491278	-0.489247	0.0998114	0.589059	0.0251291	0.0137623	0.00231366	0.386974	0.954881	0.353177	0.000160747	0.305889	1.39194e-05	0.00152776	0.474524	0.00024676	0.170833	0.193254	0.0576175	0.737003	0.989203	0.641014	0.00157229	0.656689	0.000271538	0.0433265	0.76953	0.0193737	7.5364	0.000200592	0	0	0	0	0	0	-1	0
Slc25a4	solute carrier family 25 (mitochondrial carrier, adenine nucleotide translocator), member 4 [Source:MGI Symbol;Acc:MGI:1353495]	chr8	-	-0.0641296	0.152828	-0.516846	0.223611	0.102442	-0.121169	0.440569	-0.350274	-0.790843	0.216958	-0.452716	-0.669674	0.682493	0.317054	0.00337752	0.184447	0.537221	0.460656	0.00423122	0.0283278	1.46411e-05	0.323584	0.0525326	0.00522317	0.861896	0.745971	0.0697292	0.55058	0.839223	0.727344	0.020297	0.229915	0.000281893	0.660314	0.287325	0.114823	6.77866	0.000411805	0	0	0	0	0	0	1	0
Ncam1	neural cell adhesion molecule 1 [Source:MGI Symbol;Acc:MGI:97281]	chr9	-	-0.0181203	0.059238	-0.37961	0.571793	0.209277	-0.362516	0.649151	-0.152212	-0.801364	0.0773583	-0.36149	-0.438848	0.904487	0.677248	0.0189943	0.0011686	0.195812	0.0259098	5.37137e-05	0.29735	5.22525e-06	0.70944	0.101671	0.043762	0.964531	0.921547	0.167625	0.0506163	0.602316	0.163221	0.000661378	0.64787	0.000127535	0.887791	0.391263	0.331259	10.8885	1.24873e-05	0	0	0	0	0	0	1	0
Tril	TLR4 interactor with leucine-rich repeats [Source:MGI Symbol;Acc:MGI:1914123]	chr6	-	-0.0359085	0.0715411	-0.0390558	0.638442	0.0774706	-0.560971	0.745891	0.0743233	-0.671568	0.10745	-0.00314728	-0.110597	0.808784	0.606622	0.793743	0.000312943	0.622655	0.00101316	6.17024e-06	0.596677	3.67328e-05	0.597563	0.988066	0.588245	0.925827	0.897885	0.928232	0.0258871	0.881817	0.026666	0.000121259	0.843998	0.000570612	0.83297	0.997032	0.868579	11.9497	5.80068e-06	0	0	0	1	0	-1	1	0
Ctsa	cathepsin A [Source:MGI Symbol;Acc:MGI:97748]	chr2	+	0.480993	0.141865	-0.506544	0.0726594	0.662288	0.589629	-0.266468	-0.325249	-0.0587808	-0.339128	-0.987537	-0.648409	0.00122919	0.293364	0.000698048	0.617193	6.94127e-05	0.000251719	0.0348981	0.0142366	0.641014	0.0814126	1.68924e-05	0.00184097	0.0369348	0.728407	0.0302346	0.871133	0.0464668	0.0127767	0.0992495	0.164764	0.779944	0.350596	0.00645552	0.0637856	7.11172	0.000298735	1	0	-1	0	1	1	0	0
Utrn	utrophin [Source:MGI Symbol;Acc:MGI:104631]	chr10	-	0.306057	-0.0317638	0.297248	-0.474221	0.156553	0.630774	-0.812042	0.147744	0.959786	-0.337821	-0.00880914	0.329012	0.00598648	0.769621	0.00706242	0.00029847	0.162926	6.70975e-06	8.11773e-09	0.127228	4.22075e-10	0.0311998	0.951574	0.0349813	0.0801448	0.949414	0.100767	0.0258533	0.565774	0.00260847	9.55544e-07	0.451096	1.68023e-07	0.216125	0.98556	0.295462	32.0523	4.55951e-10	0	0	0	-1	0	1	-1	0
Baalc	brain and acute leukemia, cytoplasmic [Source:MGI Symbol;Acc:MGI:1928704]	chr15	+	-0.197512	-0.212674	-0.0863128	0.15256	-0.112615	-0.265175	0.137397	-0.00141631	-0.138814	-0.0151622	0.111199	0.126361	0.102841	0.0751029	0.475113	0.226498	0.371602	0.0404751	0.213361	0.989974	0.220982	0.926823	0.510714	0.451384	0.35195	0.452855	0.772216	0.596979	0.743561	0.209786	0.367904	0.998431	0.399854	0.972359	0.789119	0.805097	2.58045	0.0517131	0	0	0	0	0	0	0	0
Slc2a1	solute carrier family 2 (facilitated glucose transporter), member 1 [Source:MGI Symbol;Acc:MGI:95755]	chr4	+	0.419139	-0.207806	0.124823	-0.458546	0.422805	0.881351	-1.08549	0.128489	1.21398	-0.626945	-0.294316	0.332629	0.0521333	0.352316	0.541457	0.0560327	0.0639899	0.000558932	8.73658e-06	0.500374	2.08177e-06	0.0473526	0.316436	0.274758	0.250196	0.769977	0.810609	0.327378	0.386499	0.0198168	0.000157515	0.79424	6.34968e-05	0.270989	0.655558	0.691462	12.5502	3.83321e-06	0	0	0	0	0	1	-1	0
Ccdc88a	coiled coil domain containing 88A [Source:MGI Symbol;Acc:MGI:1925177]	chr11	+	-0.00504453	0.158591	-0.133859	0.505078	0.176243	-0.328835	0.668714	0.047428	-0.621286	0.163636	-0.128815	-0.292451	0.966904	0.175195	0.277443	0.000491232	0.177639	0.013623	1.65505e-06	0.679622	7.24775e-06	0.332414	0.456645	0.0898041	0.989185	0.619574	0.620996	0.0308494	0.584784	0.112732	4.46332e-05	0.881817	0.000164317	0.666216	0.758442	0.449251	12.8044	3.22963e-06	0	0	0	1	0	0	1	0
Tmem229a	transmembrane protein 229A [Source:MGI Symbol;Acc:MGI:2442812]	chr6	-	-0.513922	-0.342982	-0.151277	-0.147457	-0.333103	-0.185646	0.0234829	0.029542	0.00605907	0.17094	0.362645	0.191705	0.000338636	0.010594	0.247467	0.269786	0.0175693	0.170842	0.842351	0.808142	0.96011	0.338807	0.0522362	0.292026	0.0200639	0.167598	0.592714	0.639383	0.23608	0.452606	0.90798	0.93568	0.979594	0.671445	0.286444	0.704237	5.67644	0.00126318	-1	0	0	0	0	0	0	0
Dag1	dystroglycan 1 [Source:MGI Symbol;Acc:MGI:101864]	chr9	-	0.466162	-0.0377583	-0.184931	0.562941	0.378791	-0.18415	0.0590204	-0.272302	-0.331323	-0.503921	-0.651093	-0.147172	0.000171174	0.713433	0.0928149	3.63947e-05	0.00246483	0.104283	0.536718	0.0105424	0.00238419	0.00206989	0.000199713	0.325465	0.0157057	0.92989	0.378331	0.0106921	0.116226	0.348734	0.688024	0.145598	0.0154846	0.051369	0.0171798	0.733699	8.22467	0.000107819	1	0	0	1	0	0	0	0
Dio2	deiodinase, iodothyronine, type II [Source:MGI Symbol;Acc:MGI:1338833]	chr12	-	-0.780293	-0.250117	-0.0958264	-0.585477	-0.831294	-0.245817	-0.0553006	-0.146827	-0.0915268	0.530176	0.684467	0.154291	1.40885e-06	0.0615599	0.477244	0.000165405	1.57234e-06	0.0839013	0.646672	0.24663	0.466498	0.0063748	0.000902275	0.410376	0.0036015	0.415544	0.773707	0.0209225	0.0250599	0.311322	0.774907	0.598931	0.645513	0.0987381	0.0366639	0.78143	13.8323	1.65253e-06	-1	0	0	-1	-1	0	0	0
Ubr5	ubiquitin protein ligase E3 component n-recognin 5 [Source:MGI Symbol;Acc:MGI:1918040]	chr15	-	-0.112969	0.0529803	0.105421	-0.124298	-0.00459851	0.119699	0.0416514	0.213791	0.17214	0.165949	0.21839	0.052441	0.307092	0.629146	0.340887	0.295128	0.968354	0.308786	0.680136	0.0459652	0.101643	0.289169	0.166906	0.735302	0.602936	0.903864	0.680503	0.66331	0.993433	0.601421	0.800473	0.286393	0.237152	0.629575	0.493624	0.926057	1.3106	0.291668	0	0	0	0	0	0	0	0
Usp9x	ubiquitin specific peptidase 9, X chromosome [Source:MGI Symbol;Acc:MGI:894681]	chrX	+	-0.0088542	-0.272785	-0.155801	0.0239971	0.228549	0.204552	-0.239933	0.0816029	0.321536	-0.263931	-0.146947	0.116984	0.917997	0.00380039	0.0782506	0.79433	0.0173371	0.030763	0.00558493	0.317829	0.000523147	0.0382647	0.232899	0.340582	0.969072	0.0931854	0.347979	0.940631	0.234168	0.179892	0.0251875	0.665784	0.00465026	0.240198	0.570385	0.742289	6.81946	0.000395761	0	0	0	0	0	0	-1	0
Msi2	musashi RNA-binding protein 2 [Source:MGI Symbol;Acc:MGI:1923876]	chr11	-	0.143061	0.496103	-0.171146	-0.138406	0.0643212	0.202727	0.214637	-0.249886	-0.464523	0.353042	-0.314207	-0.66725	0.195087	9.52525e-05	0.12983	0.246053	0.579746	0.0904409	0.0361281	0.0212988	0.000100885	0.0282313	0.0509832	0.000194629	0.488523	0.00768579	0.444612	0.617798	0.861047	0.322136	0.101913	0.201222	0.00129774	0.205738	0.282821	0.0166774	6.261	0.000689085	0	1	0	0	0	0	0	0
Smarca2	SWI/SNF related, matrix associated, actin dependent regulator of chromatin, subfamily a, member 2 [Source:MGI Symbol;Acc:MGI:99603]	chr19	+	-0.20563	0.0653875	-0.00997627	-0.310925	-0.124441	0.186484	-0.0399077	0.071212	0.11112	0.271017	0.195653	-0.0753637	0.081408	0.574417	0.931656	0.017495	0.310328	0.138515	0.708087	0.515297	0.312498	0.105462	0.237066	0.647195	0.314312	0.885381	0.982481	0.192741	0.703157	0.405812	0.819749	0.802032	0.501621	0.397552	0.575531	0.896923	1.65751	0.181973	0	0	0	0	0	0	0	0
Hepacam	hepatocyte cell adhesion molecule [Source:MGI Symbol;Acc:MGI:1920177]	chr9	+	-0.00553849	0.328858	-0.287766	0.421073	0.105047	-0.316026	0.75547	-0.17718	-0.93265	0.334397	-0.282228	-0.616625	0.962748	0.00660658	0.0236791	0.00220976	0.406163	0.0155509	1.40669e-07	0.126861	6.46502e-09	0.0489732	0.104406	0.000869383	0.987052	0.126557	0.186826	0.0723187	0.762118	0.122222	7.17587e-06	0.45046	9.24579e-07	0.27503	0.394908	0.0413619	19.8125	5.98623e-08	0	0	0	0	0	0	1	0
Mbp	myelin basic protein [Source:MGI Symbol;Acc:MGI:96925]	chr18	+	-1.23014	-0.923355	-0.00948187	-1.41191	-2.61171	-1.1998	-1.10512	-1.39105	-0.285927	0.306785	1.22066	0.913873	0.0030418	0.0608882	0.98715	0.00238564	1.61739e-05	0.0324178	0.0171655	0.00888703	0.594129	0.614393	0.0904144	0.233826	0.0557765	0.413656	0.996499	0.0751428	0.0407409	0.184989	0.0583709	0.135672	0.746612	0.841471	0.37092	0.656137	9.70995	3.10061e-05	0	0	0	0	-1	0	0	0
Ahcyl2	S-adenosylhomocysteine hydrolase-like 2 [Source:MGI Symbol;Acc:MGI:1921590]	chr6	+	-0.416706	-0.216837	-0.0936787	-0.224746	-0.0876562	0.13709	-0.0248776	0.235371	0.260248	0.199869	0.323027	0.123158	0.000780921	0.0594998	0.400993	0.0639418	0.450612	0.24587	0.810049	0.0325423	0.019057	0.208157	0.046997	0.434858	0.0300636	0.408816	0.725866	0.346516	0.788608	0.53854	0.886835	0.243925	0.0730472	0.544764	0.273264	0.795812	5.26625	0.00196504	-1	0	0	0	0	0	0	0
Cbx5	chromobox 5 [Source:MGI Symbol;Acc:MGI:109372]	chr15	-	0.0799688	-0.23955	0.378832	-0.283954	-0.0555832	0.228371	-0.603473	0.24328	0.846753	-0.319519	0.298864	0.618382	0.523804	0.0728237	0.00524111	0.0451952	0.678081	0.100089	2.31999e-05	0.0436888	1.54061e-07	0.0846417	0.100095	0.00189282	0.773238	0.446653	0.0871218	0.298765	0.903994	0.340776	0.00033772	0.281566	8.80082e-06	0.357072	0.38891	0.0649378	12.379	4.30799e-06	0	0	0	0	0	0	-1	0
Spire1	spire homolog 1 (Drosophila) [Source:MGI Symbol;Acc:MGI:1915416]	chr18	-	-0.221922	-0.00154703	-0.0385421	-0.120958	-0.350138	-0.229181	0.0994173	-0.166758	-0.266176	0.220375	0.18338	-0.0369951	0.0216487	0.98647	0.685849	0.222537	0.0013632	0.0269186	0.246309	0.0680104	0.00515295	0.0972979	0.17281	0.779121	0.160068	0.997318	0.883751	0.592416	0.10276	0.166573	0.406785	0.339903	0.0279917	0.38252	0.501672	0.941774	5.14734	0.00223955	0	0	0	0	0	0	0	0
Nf1	neurofibromatosis 1 [Source:MGI Symbol;Acc:MGI:97306]	chr11	+	0.00763203	-0.230409	-0.142713	0.27793	0.146418	-0.131512	0.0398896	-0.00392733	-0.0438169	-0.238041	-0.150345	0.0876953	0.935784	0.0189487	0.142188	0.00973463	0.152311	0.190136	0.646176	0.964946	0.623208	0.0817584	0.268676	0.510954	0.976632	0.23397	0.463434	0.14322	0.548839	0.474788	0.774518	0.99128	0.767699	0.351208	0.609908	0.831997	2.6763	0.0455	0	0	0	0	0	0	0	0
Atp5a1	ATP synthase, H+ transporting, mitochondrial F1 complex, alpha subunit 1 [Source:MGI Symbol;Acc:MGI:88115]	chr18	+	0.0617933	0.268006	-0.230949	0.0406417	0.137263	0.0966214	0.246855	-0.155479	-0.402334	0.206213	-0.292742	-0.498955	0.521411	0.00830497	0.0241751	0.693355	0.185291	0.344769	0.00819864	0.0970693	0.000130941	0.134419	0.0401834	0.00102006	0.771335	0.145137	0.188781	0.90667	0.593566	0.63291	0.0334879	0.399049	0.00160152	0.443924	0.25067	0.0455398	4.71359	0.00364677	0	0	0	0	0	0	1	0
Ppt1	palmitoyl-protein thioesterase 1 [Source:MGI Symbol;Acc:MGI:1298204]	chr4	+	-0.287359	-0.0497781	-0.032587	-0.216355	-0.0961009	0.120254	0.0212262	0.158672	0.137445	0.237581	0.254772	0.0171911	0.00341902	0.58243	0.719652	0.0316254	0.31531	0.215335	0.79963	0.0723821	0.11536	0.0710384	0.0545402	0.893124	0.0589567	0.888106	0.898807	0.255189	0.707676	0.503504	0.879612	0.350327	0.25802	0.326159	0.293076	0.972257	3.03925	0.0282158	0	0	0	0	0	0	0	0
Akt3	thymoma viral proto-oncogene 3 [Source:MGI Symbol;Acc:MGI:1345147]	chr1	-	-0.659473	-0.200547	-0.00631112	-0.291434	-0.309301	-0.0178663	0.167491	0.343861	0.176369	0.458926	0.653162	0.194236	4.63143e-05	0.148566	0.963309	0.0499954	0.0372621	0.901139	0.197962	0.0133232	0.179088	0.0233103	0.00214994	0.319362	0.0104971	0.58643	0.991498	0.310785	0.311913	0.963112	0.349434	0.160867	0.347139	0.187542	0.0549275	0.728286	5.44706	0.00161445	-1	0	0	0	0	0	0	0
Plekha5	pleckstrin homology domain containing, family A member 5 [Source:MGI Symbol;Acc:MGI:1923802]	chr6	+	-1.35042	-0.523432	-0.457185	0.172478	-0.537957	-0.710435	0.999461	0.355273	-0.644188	0.826983	0.89323	0.0662468	3.65139e-05	0.0471676	0.113382	0.521214	0.0605777	0.0148913	0.000617355	0.207212	0.0196489	0.0337065	0.0297896	0.861113	0.00988391	0.364307	0.418306	0.81779	0.377338	0.1192	0.00449117	0.560229	0.0746695	0.224307	0.214635	0.964171	9.71224	3.09493e-05	-1	0	0	0	0	0	1	0
Fat3	FAT tumor suppressor homolog 3 (Drosophila) [Source:MGI Symbol;Acc:MGI:2444314]	chr9	-	-0.274833	-0.0487454	-0.247171	-0.0267978	-0.0420921	-0.0152943	0.19929	-0.0144304	-0.21372	0.226087	0.0276617	-0.198426	0.0107135	0.624867	0.022105	0.801842	0.691877	0.885263	0.0399749	0.881312	0.0328056	0.119078	0.847161	0.172385	0.109526	0.903864	0.179933	0.943094	0.908871	0.956045	0.110253	0.963597	0.10723	0.420056	0.944379	0.58432	3.51142	0.0154253	0	0	0	0	0	0	0	0
Arl6ip1	ADP-ribosylation factor-like 6 interacting protein 1 [Source:MGI Symbol;Acc:MGI:1858943]	chr7	-	-0.157361	-0.0725385	-0.214182	0.0938623	0.169307	0.0754447	0.178685	0.112486	-0.0661987	0.0848226	-0.0568209	-0.141643	0.296973	0.621449	0.159062	0.554002	0.285122	0.628147	0.19956	0.428899	0.636493	0.685534	0.787736	0.499937	0.593546	0.902482	0.487524	0.83794	0.681606	0.832216	0.351212	0.745858	0.776934	0.877333	0.923101	0.82805	1.19239	0.341413	0	0	0	0	0	0	0	0
Jam2	junction adhesion molecule 2 [Source:MGI Symbol;Acc:MGI:1933820]	chr16	+	-0.227524	-0.277814	-0.176652	0.184631	-0.069114	-0.253745	0.13434	-0.0182429	-0.152583	-0.0502904	0.0508711	0.101161	0.0397282	0.0121413	0.110097	0.106856	0.538755	0.0292119	0.177165	0.857142	0.137569	0.734692	0.736528	0.500662	0.217068	0.180112	0.411293	0.436182	0.840267	0.174636	0.322667	0.953667	0.290638	0.899939	0.900383	0.82828	4.55529	0.00437536	0	0	0	0	0	0	0	0
Bmpr1a	bone morphogenetic protein receptor, type 1A [Source:MGI Symbol;Acc:MGI:1338938]	chr14	-	-0.251098	0.203301	0.0384754	-0.0176845	-0.126233	-0.108548	0.436715	0.163341	-0.273374	0.454399	0.289573	-0.164826	0.0289792	0.0665695	0.72823	0.878964	0.281875	0.352403	0.000168345	0.124459	0.0117117	0.0060809	0.0718643	0.289712	0.182847	0.431119	0.901338	0.968155	0.678752	0.640653	0.00163106	0.446563	0.0513038	0.0968205	0.334227	0.703129	4.21772	0.00650247	0	0	0	0	0	0	1	0
Fgf1	fibroblast growth factor 1 [Source:MGI Symbol;Acc:MGI:95515]	chr18	-	-0.298229	-0.0462806	-0.204365	-0.0990369	-0.15194	-0.0529026	0.152912	-0.0580751	-0.210987	0.251949	0.0938644	-0.158084	0.0146555	0.685846	0.0925294	0.42021	0.218398	0.665085	0.159343	0.602021	0.0640464	0.128748	0.569862	0.340236	0.130857	0.92432	0.377819	0.759332	0.622578	0.852543	0.300169	0.847616	0.172224	0.434467	0.822198	0.742034	2.6735	0.0456702	0	0	0	0	0	0	0	0
Ldhb	lactate dehydrogenase B [Source:MGI Symbol;Acc:MGI:96763]	chr6	-	-0.145928	0.0602736	-0.328766	0.295223	-0.133213	-0.428436	0.501425	-0.316051	-0.817476	0.206202	-0.182838	-0.38904	0.263148	0.626426	0.0201413	0.0369081	0.335793	0.00366886	0.00020254	0.01731	4.57205e-07	0.254133	0.329397	0.0407527	0.56198	0.903864	0.171874	0.275615	0.72176	0.0547137	0.00189441	0.182103	1.98583e-05	0.599256	0.665863	0.317612	12.3317	4.44988e-06	0	0	0	0	0	0	1	0
Srrm2	serine/arginine repetitive matrix 2 [Source:MGI Symbol;Acc:MGI:1923206]	chr17	+	0.53195	0.0228896	0.0621079	0.0553939	0.342284	0.28689	-0.453666	-0.127558	0.326109	-0.50906	-0.469842	0.0392183	4.45251e-05	0.834866	0.567608	0.641301	0.00649555	0.0192201	9.9638e-05	0.210131	0.00344187	0.0027332	0.00486674	0.799352	0.0103591	0.968139	0.824887	0.883164	0.159516	0.138682	0.00107372	0.563153	0.0207476	0.0619656	0.0870376	0.947266	8.66886	7.33299e-05	1	0	0	0	0	0	-1	0
Ptpn11	protein tyrosine phosphatase, non-receptor type 11 [Source:MGI Symbol;Acc:MGI:99511]	chr5	-	-0.367332	0.0183158	0.160881	-0.383572	-0.324916	0.0586555	0.00207535	0.203296	0.201221	0.385647	0.528213	0.142565	0.00133094	0.860604	0.133436	0.00172007	0.00598757	0.598277	0.982777	0.046229	0.047684	0.0134061	0.00125524	0.339264	0.037857	0.973573	0.451436	0.0625902	0.15646	0.815755	0.991989	0.287154	0.140136	0.140473	0.0425005	0.741483	4.29204	0.00595386	-1	0	0	0	0	0	0	0
Trim44	tripartite motif-containing 44 [Source:MGI Symbol;Acc:MGI:1931835]	chr2	-	-0.125157	-0.32744	0.246515	-0.364784	-0.262073	0.102711	-0.567066	0.109599	0.676665	-0.202282	0.371672	0.573954	0.256361	0.00726768	0.0339993	0.00452628	0.0321879	0.389249	9.52508e-06	0.29144	8.75953e-07	0.204921	0.0234009	0.00119204	0.556357	0.13422	0.225889	0.098555	0.296019	0.673015	0.000168305	0.644049	3.26954e-05	0.540108	0.192845	0.0509738	12.2157	4.82006e-06	0	0	0	0	0	0	-1	0
Pfkm	phosphofructokinase, muscle [Source:MGI Symbol;Acc:MGI:97548]	chr15	+	-0.367023	0.656792	-0.321906	-0.152323	-0.27154	-0.119217	0.871492	-0.226424	-1.09792	1.02382	0.0451162	-0.978699	0.000660767	1.65495e-07	0.00311132	0.141382	0.0119754	0.247885	2.03034e-10	0.021621	4.12124e-12	3.95812e-08	0.743311	1.2791e-07	0.0279098	9.42021e-05	0.0670112	0.49448	0.202562	0.540546	8.0899e-08	0.201652	8.49295e-09	7.00939e-05	0.904136	0.000224973	36.7687	1.0528e-10	-1	1	0	0	0	0	1	0
Rassf2	Ras association (RalGDS/AF-6) domain family member 2 [Source:MGI Symbol;Acc:MGI:2442060]	chr2	-	-0.24285	-0.459968	0.375764	-0.0386446	-0.150347	-0.111702	-0.255763	0.468267	0.724029	-0.217118	0.618613	0.835731	0.0390091	0.000394003	0.00242274	0.746741	0.215063	0.353518	0.0224747	0.000139188	3.3569e-07	0.18237	0.00060219	1.82749e-05	0.215055	0.0206566	0.0589737	0.92813	0.619857	0.64107	0.071298	0.014989	1.5876e-05	0.508951	0.0313405	0.00389488	10.784	1.35019e-05	0	-1	0	0	0	0	0	1
Pwwp2a	PWWP domain containing 2A [Source:MGI Symbol;Acc:MGI:1918052]	chr11	+	-1.372	-0.229919	-0.168645	-0.0251298	-0.596042	-0.570912	1.11696	0.607317	-0.509638	1.14208	1.20336	0.0612745	2.78626e-06	0.292806	0.474262	0.912865	0.0169584	0.021698	2.20605e-05	0.0129999	0.0245382	0.00120325	0.00107243	0.847659	0.00370061	0.727814	0.77154	0.978393	0.232601	0.149448	0.000325555	0.159624	0.0876097	0.0380505	0.0395656	0.960233	11.1696	1.01461e-05	-1	0	0	0	0	0	1	0
Acot11	acyl-CoA thioesterase 11 [Source:MGI Symbol;Acc:MGI:1913736]	chr4	-	-0.309766	0.437074	-0.338839	0.0176529	-0.160353	-0.178006	0.764493	-0.189427	-0.95392	0.74684	-0.0290736	-0.775914	0.0128639	0.00060761	0.00900852	0.886201	0.201876	0.157128	1.13868e-07	0.105242	4.42027e-09	9.28764e-05	0.862637	7.26962e-05	0.121893	0.0274337	0.113493	0.970047	0.607162	0.43403	6.11053e-06	0.414262	7.36724e-07	0.00921524	0.951665	0.00845717	18.5675	1.11517e-07	0	1	0	0	0	0	1	0
Cacng5	calcium channel, voltage-dependent, gamma subunit 5 [Source:MGI Symbol;Acc:MGI:2157946]	chr11	-	0.13048	-0.0840822	-0.0539641	0.885605	0.0522138	-0.833391	0.671042	-0.132231	-0.803273	-0.214563	-0.184444	0.0301181	0.393045	0.549861	0.726548	6.32002e-06	0.747175	1.25557e-05	3.29242e-05	0.360593	4.49478e-06	0.3039	0.397068	0.885045	0.680022	0.872965	0.900751	0.0043795	0.929032	0.00357345	0.000447735	0.700102	0.000113172	0.643662	0.721069	0.970423	16.3407	3.68829e-07	0	0	0	1	0	-1	1	0
Cyp2j9	cytochrome P450, family 2, subfamily j, polypeptide 9 [Source:MGI Symbol;Acc:MGI:1921769]	chr4	-	-0.570511	0.166688	-0.000122895	0.072529	-0.221019	-0.293548	0.809727	0.349369	-0.460358	0.737198	0.570388	-0.16681	7.11246e-05	0.159107	0.999197	0.56674	0.0912684	0.027193	9.78103e-08	0.00544939	0.000318159	0.000161245	0.00258389	0.326674	0.0111	0.600167	0.999385	0.84473	0.450456	0.167531	5.4507e-06	0.104548	0.00314177	0.0127224	0.0604618	0.73503	12.8207	3.19464e-06	-1	0	0	0	0	0	1	0
Lsamp	limbic system-associated membrane protein [Source:MGI Symbol;Acc:MGI:1261760]	chr16	+	-0.260959	0.182744	-0.0314296	0.167263	-0.107926	-0.275188	0.610966	0.121604	-0.489362	0.443703	0.229529	-0.214174	0.0672708	0.175868	0.82233	0.25447	0.46147	0.0656442	4.32562e-05	0.359449	0.000691909	0.0273222	0.248828	0.272244	0.284922	0.620341	0.939784	0.62646	0.795599	0.273538	0.000559138	0.698986	0.00581934	0.201789	0.589998	0.689624	6.17393	0.000752896	0	0	0	0	0	0	1	0
Lcat	lecithin cholesterol acyltransferase [Source:MGI Symbol;Acc:MGI:96755]	chr8	-	-0.186268	-0.205298	-0.331094	0.806802	0.309823	-0.496979	0.787772	0.164996	-0.622775	-0.0190298	-0.144826	-0.125796	0.279169	0.198085	0.0586172	8.72338e-05	0.0892093	0.00676825	2.09895e-05	0.312027	0.000444917	0.934443	0.546966	0.586119	0.576123	0.643266	0.299315	0.0161959	0.446691	0.078225	0.000312931	0.661138	0.00409967	0.975063	0.810784	0.867733	11.7672	6.59655e-06	0	0	0	1	0	0	1	0
Magi2	membrane associated guanylate kinase, WW and PDZ domain containing 2 [Source:MGI Symbol;Acc:MGI:1354953]	chr5	+	-0.341848	0.375286	0.00969612	-0.177446	-0.245379	-0.0679335	0.539688	0.106165	-0.433523	0.717134	0.351544	-0.36559	0.0139517	0.00679969	0.942129	0.209476	0.0858795	0.627435	0.000112632	0.399905	0.00139659	0.00055987	0.0689149	0.0573349	0.127542	0.128624	0.98564	0.578519	0.441247	0.83202	0.00118726	0.725981	0.0101315	0.0254949	0.327675	0.368717	5.3045	0.00188458	0	0	0	0	0	0	1	0
Dazap2	DAZ associated protein 2 [Source:MGI Symbol;Acc:MGI:1344344]	chr15	+	0.0338509	0.185193	-0.165288	0.0902554	0.0794884	-0.010767	0.241598	-0.11965	-0.361248	0.151342	-0.199139	-0.350481	0.742992	0.0763532	0.123323	0.415917	0.470222	0.921183	0.0150264	0.228962	0.000890273	0.300114	0.183252	0.0225565	0.893694	0.454926	0.435233	0.75634	0.800171	0.971148	0.0528445	0.582379	0.00710673	0.63965	0.515484	0.238163	3.2118	0.0225742	0	0	0	0	0	0	0	0
Kmt2c	lysine (K)-specific methyltransferase 2C [Source:MGI Symbol;Acc:MGI:2444959]	chr5	-	0.139276	-0.022068	-0.175199	0.0489787	0.179588	0.13061	-0.112366	-0.134887	-0.0225214	-0.161344	-0.314476	-0.153131	0.116857	0.798395	0.0534609	0.599872	0.0595859	0.161742	0.164679	0.107879	0.783435	0.194697	0.0160547	0.219413	0.373874	0.958249	0.286118	0.862932	0.374573	0.439833	0.307516	0.419768	0.876389	0.526661	0.159598	0.640593	1.51294	0.221766	0	0	0	0	0	0	0	0
Usp3	ubiquitin specific peptidase 3 [Source:MGI Symbol;Acc:MGI:2152450]	chr9	-	-1.49278	-0.629876	-0.656887	-0.0451521	-0.47475	-0.429598	0.817752	0.361142	-0.45661	0.862904	0.835893	-0.0270116	2.54142e-05	0.0309385	0.0364826	0.876096	0.115747	0.153496	0.007044	0.233046	0.116764	0.0406589	0.054879	0.947368	0.00814205	0.301958	0.234202	0.967389	0.490893	0.428784	0.0298821	0.586287	0.259987	0.24742	0.294004	0.985753	8.58581	7.87416e-05	-1	0	0	0	0	0	1	0
Ptprd	protein tyrosine phosphatase, receptor type, D [Source:MGI Symbol;Acc:MGI:97812]	chr4	-	-0.18679	0.103344	-0.16112	0.258419	-0.0347168	-0.293136	0.548553	-0.00904694	-0.5576	0.290134	0.0256698	-0.264464	0.0882504	0.316056	0.144893	0.0277957	0.757794	0.0131468	5.35994e-06	0.929143	6.5266e-06	0.0578421	0.865625	0.0845055	0.326182	0.745723	0.467	0.23942	0.933435	0.110434	0.000107998	0.978116	0.000150537	0.297671	0.952769	0.437147	10.7929	1.34116e-05	0	0	0	0	0	0	1	0
Pcm1	pericentriolar material 1 [Source:MGI Symbol;Acc:MGI:1277958]	chr8	+	-0.0082232	-0.0320911	-0.0388467	-0.175326	0.109701	0.285026	-0.199194	0.079077	0.278271	-0.0238679	-0.0306235	-0.00675554	0.927825	0.727385	0.670041	0.0829917	0.259681	0.00638334	0.0246961	0.358614	0.00314855	0.853488	0.811793	0.958353	0.972594	0.934336	0.877007	0.392689	0.659373	0.0761005	0.0766657	0.69847	0.0193869	0.948009	0.932293	0.988338	4.14852	0.00706195	0	0	0	0	0	0	0	0
Nhsl1	NHS-like 1 [Source:MGI Symbol;Acc:MGI:106390]	chr10	+	-0.172429	-0.138435	0.117473	0.196748	-0.150852	-0.3476	0.230742	0.13905	-0.0916924	0.0339939	0.289902	0.255908	0.125544	0.20364	0.297874	0.0984089	0.204314	0.00554044	0.0292288	0.18992	0.376146	0.824745	0.0733256	0.107231	0.387573	0.648153	0.641036	0.420043	0.61072	0.070016	0.0870093	0.54101	0.563282	0.936964	0.336984	0.484665	3.12836	0.0251369	0	0	0	0	0	0	0	0
Gfap	glial fibrillary acidic protein [Source:MGI Symbol;Acc:MGI:95697]	chr11	-	0.356941	-0.216766	1.81764	0.388464	-1.58001	-1.96847	-0.185243	-0.119314	0.0659287	-0.573708	1.4607	2.0344	0.323314	0.537428	0.000118338	0.312956	0.000884682	6.5052e-05	0.569665	0.721299	0.844223	0.258028	0.0112329	0.000731848	0.618699	0.868011	0.0135909	0.677702	0.0923105	0.00697281	0.716205	0.900755	0.91292	0.603238	0.132516	0.0372658	6.82696	0.000392884	0	0	1	0	0	-1	0	0
Aldh5a1	aldhehyde dehydrogenase family 5, subfamily A1 [Source:MGI Symbol;Acc:MGI:2441982]	chr13	-	-0.464134	-0.117209	-0.153651	-0.252041	-0.324532	-0.072491	0.0948841	-0.0140493	-0.108933	0.346925	0.310483	-0.0364424	0.00188725	0.391058	0.27546	0.0884104	0.0306044	0.616772	0.455466	0.914504	0.405252	0.0789572	0.118252	0.851302	0.0433855	0.793279	0.619478	0.40326	0.291599	0.826162	0.619281	0.973833	0.591854	0.345056	0.420037	0.961796	3.31199	0.0198565	-1	0	0	0	0	0	0	0
Ahnak	AHNAK nucleoprotein (desmoyokin) [Source:MGI Symbol;Acc:MGI:1316648]	chr19	+	0.743973	0.040599	0.499541	-0.626909	0.26415	0.891059	-1.33028	0.0197179	1.35	-0.703374	-0.244432	0.458942	0.00188706	0.861945	0.0265698	0.0159585	0.264083	0.000940916	6.44149e-07	0.919454	6.73726e-07	0.0347797	0.424713	0.155736	0.0433855	0.974027	0.198999	0.185114	0.663657	0.0257669	2.2483e-05	0.97526	2.71158e-05	0.228302	0.737404	0.560738	16.9532	2.6238e-07	1	0	0	0	0	1	-1	0
Gmfb	glia maturation factor, beta [Source:MGI Symbol;Acc:MGI:1927133]	chr14	-	-0.331858	-0.221395	0.13764	-0.15019	-0.147446	0.00274363	-0.039727	0.322051	0.361778	0.110463	0.469498	0.359035	0.0133345	0.0888608	0.281473	0.267615	0.273071	0.983598	0.736215	0.0112539	0.00501081	0.537037	0.0134632	0.0531231	0.124648	0.484589	0.624414	0.63739	0.670053	0.995417	0.838017	0.149226	0.0274158	0.79971	0.145147	0.356135	3.37887	0.0182366	0	0	0	0	0	0	0	0
Arhgap21	Rho GTPase activating protein 21 [Source:MGI Symbol;Acc:MGI:1918685]	chr2	-	0.0684911	0.00827271	-0.207487	-0.0302075	0.100637	0.130845	-0.0904259	-0.175341	-0.0849147	-0.0602184	-0.275978	-0.215759	0.567452	0.944805	0.096301	0.814226	0.430205	0.307033	0.412736	0.131315	0.457549	0.721795	0.11396	0.212277	0.799721	0.990613	0.38593	0.947027	0.777475	0.599253	0.57978	0.457489	0.637393	0.89358	0.412888	0.631915	0.809681	0.553875	0	0	0	0	0	0	0	0
Cltc	clathrin, heavy polypeptide (Hc) [Source:MGI Symbol;Acc:MGI:2388633]	chr11	-	-0.00531402	-0.0168351	-0.0695263	0.104407	0.0240661	-0.0803413	0.0928863	-0.0401462	-0.133032	-0.0115211	-0.0642123	-0.0526912	0.954276	0.853741	0.460715	0.295929	0.807066	0.41416	0.278313	0.647454	0.135134	0.929434	0.626976	0.687646	0.983761	0.972191	0.762659	0.664286	0.946835	0.692861	0.443265	0.867248	0.287058	0.973143	0.84994	0.909314	0.829788	0.54076	0	0	0	0	0	0	0	0
Etnppl	ethanolamine phosphate phospholyase [Source:MGI Symbol;Acc:MGI:1919010]	chr3	+	-0.261932	1.43554	-0.248422	-0.123635	-0.0190033	0.104631	1.57384	-0.00549327	-1.57933	1.69748	0.01351	-1.68397	0.120319	1.39581e-09	0.144558	0.48305	0.912642	0.549043	4.07254e-11	0.972173	6.78253e-11	6.57726e-08	0.953978	8.51484e-08	0.379236	2.22464e-06	0.4662	0.795337	0.978454	0.78457	2.95037e-08	0.9933	5.14762e-08	9.52985e-05	0.985961	0.000169637	34.4931	2.08998e-10	0	1	0	0	0	0	1	0
Ash1l	ash1 (absent, small, or homeotic)-like (Drosophila) [Source:MGI Symbol;Acc:MGI:2183158]	chr3	+	-0.0314491	-0.247386	0.0975648	-0.0746353	0.00760454	0.0822399	-0.290572	0.136618	0.427191	-0.215937	0.129014	0.344951	0.699657	0.0055491	0.239334	0.396545	0.929906	0.346332	0.000701761	0.0829561	8.40074e-06	0.0712423	0.269401	0.00600372	0.871386	0.115308	0.584508	0.743969	0.982997	0.634392	0.00496009	0.372537	0.000183664	0.326819	0.610812	0.123467	7.181	0.00027971	0	0	0	0	0	0	-1	0
Rcn2	reticulocalbin 2 [Source:MGI Symbol;Acc:MGI:1349765]	chr9	+	-0.334867	0.149995	-0.47583	0.323866	0.247336	-0.0765302	0.808728	0.106373	-0.702355	0.484861	-0.140964	-0.625825	0.0337697	0.296722	0.00376555	0.0469017	0.121952	0.618242	2.78925e-06	0.464579	2.92649e-05	0.0261222	0.509517	0.00530979	0.198752	0.731588	0.0742839	0.303324	0.501467	0.826543	6.56649e-05	0.770175	0.000482442	0.198029	0.788501	0.115211	10.6471	1.49671e-05	0	0	0	0	0	0	1	0
Eps15l1	epidermal growth factor receptor pathway substrate 15-like 1 [Source:MGI Symbol;Acc:MGI:104582]	chr8	-	-0.980693	-0.500007	-0.196554	0.168483	-0.392686	-0.561169	0.649169	0.391453	-0.257717	0.480686	0.784139	0.303453	0.000600441	0.0458129	0.448838	0.509751	0.140542	0.0377298	0.0107598	0.125697	0.28841	0.175608	0.0376861	0.392896	0.0269573	0.360576	0.757153	0.811873	0.530783	0.201926	0.0409869	0.448554	0.476191	0.500989	0.242488	0.772151	5.61164	0.00135324	-1	0	0	0	0	0	1	0
Asph	aspartate-beta-hydroxylase [Source:MGI Symbol;Acc:MGI:1914186]	chr4	-	-0.384556	0.176323	0.1399	-0.195119	-0.317025	-0.121907	0.36576	0.207431	-0.158329	0.560878	0.524456	-0.0364225	0.00196712	0.122013	0.228981	0.111729	0.0128123	0.315877	0.0014842	0.0618743	0.140466	0.00143815	0.00290534	0.819684	0.043708	0.546863	0.572202	0.446045	0.20671	0.606853	0.00900121	0.324285	0.295106	0.041827	0.0651271	0.952265	4.00662	0.00837604	-1	0	0	0	0	0	1	0
Gna13	guanine nucleotide binding protein, alpha 13 [Source:MGI Symbol;Acc:MGI:95768]	chr11	+	-0.157832	0.575539	0.0226062	0.0276818	-0.165356	-0.193038	0.761053	0.0150826	-0.74597	0.733371	0.180438	-0.552933	0.178681	2.08558e-05	0.84739	0.821286	0.185792	0.123438	8.50791e-08	0.890478	1.87914e-07	9.89853e-05	0.278464	0.001989	0.466396	0.00261912	0.948524	0.95004	0.593566	0.382404	4.88271e-06	0.966104	1.03275e-05	0.00939064	0.619436	0.0671625	15.8469	4.88709e-07	0	1	0	0	0	0	1	0
Atp1a1	ATPase, Na+/K+ transporting, alpha 1 polypeptide [Source:MGI Symbol;Acc:MGI:88105]	chr3	-	0.342073	-0.401526	-0.495188	0.196079	0.44101	0.244931	-0.54752	-0.396251	0.15127	-0.743599	-0.83726	-0.0936614	0.0444816	0.0207201	0.00548962	0.270098	0.0161915	0.159138	0.00117394	0.0158228	0.342725	0.00335119	0.00121971	0.687412	0.231451	0.24462	0.0892596	0.639772	0.226966	0.436053	0.00751417	0.173561	0.532053	0.0688289	0.0425005	0.909314	4.90919	0.00292092	0	0	0	0	0	0	-1	0
Rtn4	reticulon 4 [Source:MGI Symbol;Acc:MGI:1915835]	chr11	+	-0.0869674	-0.300596	-0.184169	0.466934	0.121142	-0.345793	0.253306	0.0239396	-0.229366	-0.213629	-0.097202	0.116426	0.41468	0.00625795	0.0930547	0.000254942	0.283688	0.00367665	0.0137022	0.811708	0.0276837	0.154106	0.519291	0.432011	0.695238	0.123593	0.378606	0.0241861	0.680516	0.0547137	0.0492637	0.936975	0.0954407	0.471249	0.795555	0.794429	7.68217	0.000175441	0	0	0	1	0	0	1	0
Cald1	caldesmon 1 [Source:MGI Symbol;Acc:MGI:88250]	chr6	+	0.855736	-0.199855	0.187511	-0.718441	0.403028	1.12147	-1.77403	-0.265197	1.50883	-1.05559	-0.668225	0.387366	4.4137e-05	0.305696	0.286612	0.00127	0.040756	4.66236e-06	8.4275e-11	0.104576	3.70243e-09	0.000393912	0.0113085	0.144693	0.0103591	0.738544	0.630372	0.0522736	0.32419	0.00237563	4.33282e-08	0.412667	6.48455e-07	0.0204501	0.132912	0.544665	34.6331	2.00143e-10	1	0	0	0	0	1	-1	0
Pclo	piccolo (presynaptic cytomatrix protein) [Source:MGI Symbol;Acc:MGI:1349390]	chr5	+	-0.654362	-0.492739	-0.180332	0.258406	-0.290634	-0.54904	0.420029	0.183397	-0.236632	0.161623	0.47403	0.312407	0.000386679	0.00363287	0.281723	0.126756	0.094399	0.0027087	0.00940754	0.251482	0.133148	0.472194	0.0487729	0.176395	0.0214735	0.091326	0.624666	0.470385	0.457861	0.0462427	0.0370674	0.605639	0.284047	0.762898	0.2773	0.587619	8.48438	8.59423e-05	-1	0	0	0	0	-1	1	0
Lrch3	leucine-rich repeats and calponin homology (CH) domain containing 3 [Source:MGI Symbol;Acc:MGI:1917394]	chr16	+	-0.456946	-0.460347	-0.297836	0.131094	-0.180928	-0.312022	0.127693	-0.0218181	-0.149511	-0.00340099	0.15911	0.162511	0.00425781	0.00351841	0.057715	0.394751	0.247384	0.0502365	0.357678	0.87914	0.298179	0.98681	0.452698	0.4395	0.0669657	0.0900104	0.297111	0.742364	0.648013	0.234544	0.526766	0.962989	0.488275	0.996111	0.756458	0.798763	5.77547	0.00113774	0	0	0	0	0	0	0	0
1700071M16Rik	RIKEN cDNA 1700071M16 gene [Source:MGI Symbol;Acc:MGI:1920754]	chr17	-	-0.158669	0.26697	-0.443985	-0.0310573	-0.0491674	-0.0181101	0.394582	-0.334483	-0.729065	0.425639	-0.285316	-0.710955	0.184258	0.0275084	0.00109104	0.804119	0.693057	0.884203	0.000975913	0.00670284	7.10887e-07	0.0149455	0.100336	0.000236219	0.473815	0.285781	0.0377735	0.943605	0.909464	0.955549	0.00646471	0.117539	2.80088e-05	0.14832	0.389211	0.0192085	9.38548	4.02992e-05	0	0	-1	0	0	0	1	0
Gprc5b	G protein-coupled receptor, family C, group 5, member B [Source:MGI Symbol;Acc:MGI:1927596]	chr7	-	-0.153525	0.0740011	-0.471853	-0.0462774	0.0776889	0.123966	0.181249	-0.240639	-0.421888	0.227526	-0.318328	-0.545854	0.162908	0.490418	0.00021906	0.688065	0.496076	0.280942	0.0761852	0.0282994	0.000360991	0.14255	0.0475638	0.00141256	0.445827	0.845635	0.0183535	0.90524	0.815877	0.575016	0.176691	0.229885	0.00344933	0.456205	0.274594	0.0554465	5.43327	0.00163866	0	0	-1	0	0	0	0	0
Mybpc1	myosin binding protein C, slow-type [Source:MGI Symbol;Acc:MGI:1336213]	chr10	-	-0.434394	0.279749	-0.0408092	0.197427	-0.0887253	-0.286153	0.911571	0.304859	-0.606711	0.714143	0.393584	-0.320559	0.00239981	0.0302308	0.75457	0.15262	0.516252	0.0416955	3.3462e-08	0.0200056	2.39417e-05	0.000458076	0.0405888	0.0829413	0.0489107	0.298688	0.912525	0.51096	0.826978	0.213337	2.45619e-06	0.194896	0.000409863	0.0226733	0.252106	0.432423	13.764	1.72588e-06	-1	0	0	0	0	0	1	0
Slc25a23	solute carrier family 25 (mitochondrial carrier; phosphate carrier), member 23 [Source:MGI Symbol;Acc:MGI:1914222]	chr17	-	-0.190428	-0.158116	-0.19579	0.0515189	-0.206157	-0.257676	0.083831	-0.211519	-0.29535	0.0323121	-0.00536145	-0.0376736	0.144225	0.217567	0.148629	0.703676	0.138546	0.0664171	0.479652	0.0971634	0.0230196	0.857175	0.976761	0.837085	0.419158	0.663079	0.471685	0.910805	0.527886	0.275432	0.639777	0.399094	0.0838598	0.948995	0.99432	0.9583	3.28426	0.0205721	0	0	0	0	0	0	0	0
Amfr	autocrine motility factor receptor [Source:MGI Symbol;Acc:MGI:1345634]	chr8	-	-0.159764	-0.0853577	0.0152087	-0.0237179	-0.0856675	-0.0619497	0.0506881	0.0893048	0.0386167	0.074406	0.174972	0.100566	0.0866783	0.346714	0.868285	0.805683	0.376127	0.519913	0.545576	0.303503	0.651874	0.56097	0.182273	0.43634	0.323403	0.76698	0.955779	0.944484	0.745609	0.765202	0.695409	0.654896	0.787548	0.813634	0.513897	0.797244	0.841895	0.532959	0	0	0	0	0	0	0	0
Akap6	A kinase (PRKA) anchor protein 6 [Source:MGI Symbol;Acc:MGI:3050566]	chr12	+	-0.188578	0.0176323	-0.17883	0.0275983	-0.0165834	-0.0441817	0.233808	-0.00683579	-0.240644	0.20621	0.00974765	-0.196462	0.0503941	0.846587	0.0664649	0.779006	0.865426	0.651085	0.0102346	0.938568	0.0102323	0.121523	0.941156	0.142352	0.245621	0.971589	0.318491	0.937112	0.963949	0.845032	0.0395345	0.982393	0.0463172	0.422918	0.982137	0.539987	3.06232	0.0273825	0	0	0	0	0	0	1	0
Slc41a1	solute carrier family 41, member 1 [Source:MGI Symbol;Acc:MGI:2444823]	chr1	+	-0.0714172	0.491813	-0.327588	-0.261393	-0.273205	-0.0118116	0.301837	-0.529375	-0.831212	0.56323	-0.25617	-0.8194	0.560995	0.000426292	0.0170578	0.0575562	0.0465165	0.929352	0.0111445	0.000153618	1.96571e-07	0.00300986	0.158864	9.39671e-05	0.795476	0.0220462	0.160205	0.330613	0.340177	0.97357	0.0421101	0.016069	1.06926e-05	0.0653282	0.485332	0.0104003	11.6308	7.26873e-06	0	1	0	0	0	0	1	-1
Setd7	SET domain containing (lysine methyltransferase) 7 [Source:MGI Symbol;Acc:MGI:1920501]	chr3	-	-0.0116304	-0.210827	-0.0355514	-0.294036	-0.143087	0.150949	-0.493232	-0.167008	0.326224	-0.199197	-0.023921	0.175275	0.905457	0.0456124	0.723997	0.00995505	0.180356	0.163399	1.34042e-05	0.0826603	0.00197192	0.165446	0.864698	0.226147	0.964783	0.359709	0.900153	0.144634	0.587213	0.442531	0.000220244	0.371948	0.0133284	0.487229	0.952409	0.648327	7.94631	0.0001381	0	0	0	0	0	0	-1	0
Hspa5	heat shock protein 5 [Source:MGI Symbol;Acc:MGI:95835]	chr2	+	0.571148	-0.774872	-0.342609	0.250368	0.445585	0.195218	-1.09565	-0.468172	0.627481	-1.34602	-0.913757	0.432263	0.0163171	0.00222522	0.137566	0.306366	0.0711929	0.409356	1.91783e-05	0.0332145	0.00802013	0.000269916	0.00762097	0.187039	0.138848	0.0648846	0.456965	0.672953	0.404951	0.689455	0.000290866	0.245957	0.0387257	0.0173051	0.108034	0.59908	6.59014	0.00049559	0	0	0	0	0	0	-1	0
Ccser2	coiled-coil serine rich 2 [Source:MGI Symbol;Acc:MGI:101859]	chr14	-	-0.13039	-0.0869863	0.208288	-0.294902	-0.0592298	0.235673	-0.251499	0.279448	0.530947	0.0434034	0.338678	0.295274	0.214262	0.41348	0.0527832	0.0132963	0.59017	0.0419652	0.0145562	0.00737553	1.07376e-05	0.769181	0.0276442	0.0546003	0.509916	0.805681	0.284979	0.168499	0.866152	0.213892	0.0516236	0.12408	0.000224589	0.915988	0.206948	0.361257	7.69886	0.000172785	0	0	0	0	0	0	0	0
Cnp	2',3'-cyclic nucleotide 3' phosphodiesterase [Source:MGI Symbol;Acc:MGI:88437]	chr11	+	0.0147774	-0.0764682	-0.315716	0.507998	0.0636256	-0.444372	0.416752	-0.266868	-0.68362	-0.0912456	-0.330493	-0.239248	0.901884	0.504119	0.0156055	0.000396357	0.617932	0.00130386	0.000635092	0.0275888	2.18489e-06	0.582281	0.0631528	0.161699	0.963701	0.850718	0.153365	0.0287142	0.880143	0.0305986	0.00459032	0.225956	6.59521e-05	0.825516	0.314246	0.570293	12.4777	4.02714e-06	0	0	0	1	0	-1	1	0
Sh3glb1	SH3-domain GRB2-like B1 (endophilin) [Source:MGI Symbol;Acc:MGI:1859730]	chr3	-	-0.0544868	-0.263112	0.164238	0.00708576	0.00467365	-0.00241211	-0.201539	0.223399	0.424938	-0.208625	0.218725	0.42735	0.608096	0.0192956	0.130071	0.950102	0.966853	0.982832	0.0492112	0.0315622	0.000228674	0.172538	0.152953	0.0081233	0.824276	0.235117	0.444865	0.987389	0.993085	0.995195	0.128452	0.240689	0.00244605	0.497361	0.475775	0.145878	3.8989	0.0095469	0	0	0	0	0	0	0	0
Med13	mediator complex subunit 13 [Source:MGI Symbol;Acc:MGI:3029632]	chr11	-	-0.0609451	0.0612854	0.0891173	-0.191087	-0.0204767	0.17061	-0.0688565	0.129586	0.198442	0.122231	0.150062	0.0278319	0.521082	0.521982	0.352822	0.0701996	0.838561	0.100842	0.43319	0.15314	0.0331342	0.366672	0.269127	0.836281	0.771335	0.860048	0.689803	0.364206	0.955999	0.341745	0.599009	0.492782	0.107839	0.69119	0.610497	0.957675	1.98658	0.11582	0	0	0	0	0	0	0	0
Arf3	ADP-ribosylation factor 3 [Source:MGI Symbol;Acc:MGI:99432]	chr15	-	0.138238	-0.059897	-0.0160133	-0.287461	-0.0163556	0.271105	-0.485596	-0.170607	0.314989	-0.198135	-0.154251	0.0438837	0.311959	0.668757	0.907738	0.0608775	0.910173	0.0738165	0.000674761	0.190283	0.022458	0.313388	0.428012	0.823368	0.608251	0.920189	0.974303	0.339254	0.977887	0.290431	0.00480748	0.541656	0.0821553	0.6523	0.739762	0.954243	4.03607	0.0080833	0	0	0	0	0	0	-1	0
Fam120c	family with sequence similarity 120, member C [Source:MGI Symbol;Acc:MGI:2387687]	chrX	+	-0.514404	-0.298081	0.0464026	-0.340202	-0.203665	0.136537	-0.123879	0.357142	0.481021	0.216323	0.560807	0.344484	0.000618123	0.0355035	0.728739	0.0226251	0.152373	0.339173	0.331266	0.00869573	0.000789179	0.259982	0.0059409	0.0794264	0.027065	0.321604	0.901557	0.215631	0.548839	0.628647	0.500779	0.134295	0.00645186	0.604993	0.0951774	0.424217	6.62991	0.000476496	-1	0	0	0	0	0	0	0
Elovl2	elongation of very long chain fatty acids (FEN1/Elo2, SUR4/Elo3, yeast)-like 2 [Source:MGI Symbol;Acc:MGI:1858960]	chr13	-	-0.194064	0.175019	-0.369049	0.646336	0.113897	-0.53244	1.01542	-0.0610881	-1.07651	0.369084	-0.174985	-0.544068	0.19122	0.200316	0.0184024	0.000208351	0.459478	0.00127843	2.86215e-08	0.663746	1.88477e-08	0.0719435	0.402747	0.010902	0.482989	0.645038	0.165078	0.0219914	0.794347	0.0302533	2.20371e-06	0.874668	1.91335e-06	0.328173	0.723591	0.169026	22.0414	2.1118e-08	0	0	0	1	0	-1	1	0
Prdx6	peroxiredoxin 6 [Source:MGI Symbol;Acc:MGI:894320]	chr1	-	-0.00560282	0.509316	-0.400628	-0.0381234	-0.0704296	-0.0323063	0.476795	-0.465455	-0.942251	0.514919	-0.395025	-0.909944	0.960638	9.92778e-05	0.00215867	0.754749	0.562594	0.790049	7.6887e-05	0.000255845	3.99854e-09	0.00311979	0.0224577	6.93682e-06	0.986362	0.00787209	0.0555149	0.930496	0.85377	0.9157	0.000878441	0.0206988	6.85256e-07	0.0661496	0.189381	0.00201016	16.0267	4.40798e-07	0	1	0	0	0	0	1	-1
Itm2c	integral membrane protein 2C [Source:MGI Symbol;Acc:MGI:1927594]	chr1	+	0.291132	-0.112532	-0.369697	0.0995588	0.399487	0.299928	-0.304105	-0.261343	0.0427622	-0.403664	-0.660829	-0.257166	0.0403006	0.411594	0.0112105	0.499266	0.00956264	0.0437598	0.0208049	0.0498529	0.74149	0.044184	0.00192506	0.189631	0.218377	0.804564	0.126988	0.806672	0.188785	0.218292	0.0672731	0.296848	0.849961	0.260335	0.0523106	0.602964	3.22565	0.0221762	0	0	0	0	0	0	0	0
Apod	apolipoprotein D [Source:MGI Symbol;Acc:MGI:88056]	chr16	-	0.819825	0.771528	0.575311	-0.404263	-0.165355	0.238907	-0.452559	-0.409869	0.04269	-0.0482964	-0.244514	-0.196217	0.00106334	0.00237949	0.018225	0.116263	0.504539	0.344085	0.0312698	0.0543103	0.837581	0.880443	0.448474	0.54808	0.0344462	0.0679646	0.164386	0.453276	0.820871	0.632238	0.0915463	0.307684	0.908244	0.95849	0.753819	0.850421	7.94117	0.00013874	1	0	0	0	0	0	0	0
Hsp90aa1	heat shock protein 90, alpha (cytosolic), class A member 1 [Source:MGI Symbol;Acc:MGI:96250]	chr12	-	0.683492	-1.3987	-0.581664	0.171993	0.613757	0.441764	-1.9102	-0.651399	1.2588	-2.08219	-1.26516	0.817035	0.00219785	7.73217e-07	0.00784428	0.437555	0.00798468	0.0457572	5.52519e-10	0.00191552	2.09531e-06	1.95583e-07	0.000153486	0.0101359	0.0464763	0.000297781	0.106289	0.769984	0.17537	0.223362	1.51828e-07	0.0616758	6.37309e-05	0.000164064	0.0152046	0.162563	23.7625	9.98452e-09	1	-1	0	0	0	0	-1	0
Slc20a2	solute carrier family 20, member 2 [Source:MGI Symbol;Acc:MGI:97851]	chr8	+	-0.103994	0.437836	-0.163181	0.64691	0.106043	-0.540867	1.18874	0.0468563	-1.14188	0.54183	-0.0591871	-0.601017	0.432538	0.00118646	0.224457	6.52559e-05	0.447521	0.000420925	1.53424e-10	0.707764	5.9389e-10	0.00521314	0.751425	0.00234731	0.709491	0.0434706	0.566827	0.0144451	0.787122	0.016856	6.88176e-08	0.895762	1.89308e-07	0.0878299	0.907289	0.0758062	32.608	3.80102e-10	0	1	0	1	0	-1	1	0
Rims1	regulating synaptic membrane exocytosis 1 [Source:MGI Symbol;Acc:MGI:2152971]	chr1	-	-1.52422	-0.580395	-0.354094	-0.0469713	-0.604032	-0.55706	0.896854	0.566095	-0.330759	0.943825	1.17013	0.226301	0.000134852	0.0805684	0.314772	0.888632	0.0878661	0.114875	0.0106907	0.111672	0.315824	0.0530035	0.0230641	0.634164	0.0142335	0.465646	0.656253	0.970448	0.444878	0.366908	0.0407919	0.424511	0.505031	0.285492	0.190783	0.892002	5.92792	0.000970052	-1	0	0	0	0	0	1	0
Sec62	SEC62 homolog (S. cerevisiae) [Source:MGI Symbol;Acc:MGI:1916526]	chr3	+	-0.275046	0.0158288	-0.13701	-0.00872193	0.0439987	0.0527206	0.282153	0.182035	-0.100119	0.290875	0.138036	-0.152839	0.0049482	0.858207	0.137791	0.927174	0.642249	0.577411	0.00205097	0.0416598	0.241149	0.0284871	0.284662	0.233577	0.0723527	0.972699	0.457427	0.980677	0.891031	0.803088	0.0116307	0.273715	0.422409	0.206847	0.624295	0.65576	3.7801	0.011043	0	0	0	0	0	0	1	0
Lin7c	lin-7 homolog C (C. elegans) [Source:MGI Symbol;Acc:MGI:1330839]	chr2	+	-0.233026	-0.0494607	0.29132	-0.219578	-0.145959	0.0736185	-0.0360129	0.378386	0.414399	0.183565	0.524345	0.34078	0.0858824	0.709869	0.0348398	0.12864	0.301137	0.602125	0.769166	0.00476283	0.00228897	0.330805	0.00879509	0.0777504	0.321844	0.928358	0.228509	0.473677	0.695882	0.818171	0.860399	0.0985843	0.0150398	0.664647	0.115848	0.421779	3.36116	0.0186514	0	0	0	0	0	0	0	0
Acbd5	acyl-Coenzyme A binding domain containing 5 [Source:MGI Symbol;Acc:MGI:1921409]	chr2	+	-0.406387	-0.125709	-0.188808	-0.0778681	-0.0133836	0.0644845	0.20281	0.204196	0.00138582	0.280679	0.21758	-0.0630987	0.00332341	0.320039	0.146032	0.560984	0.919337	0.626972	0.0937952	0.101002	0.990751	0.123591	0.231631	0.723844	0.0584093	0.749023	0.468397	0.841106	0.980815	0.83202	0.205136	0.405585	0.994119	0.426087	0.569517	0.920504	3.09289	0.0263177	0	0	0	0	0	0	0	0
Tmem106b	transmembrane protein 106B [Source:MGI Symbol;Acc:MGI:1919150]	chr6	+	-0.104189	0.0426736	-0.253688	0.0282549	0.0134428	-0.0148121	0.175118	-0.136056	-0.311174	0.146863	-0.149498	-0.296361	0.34893	0.69503	0.0313091	0.809992	0.908319	0.898625	0.091754	0.204764	0.00592032	0.34714	0.346454	0.0669778	0.642042	0.926908	0.215553	0.945693	0.977612	0.962261	0.201847	0.557105	0.0311017	0.676627	0.680748	0.394783	2.40513	0.0654706	0	0	0	0	0	0	0	0
Zbtb20	zinc finger and BTB domain containing 20 [Source:MGI Symbol;Acc:MGI:1929213]	chr16	+	0.248066	-0.0389624	-0.238308	-0.0766819	0.298682	0.375364	-0.363711	-0.187692	0.176019	-0.287029	-0.486374	-0.199345	0.0853586	0.783993	0.0993428	0.614892	0.0526233	0.0172349	0.00866363	0.162556	0.19561	0.158302	0.0203946	0.323382	0.32086	0.953899	0.391627	0.870351	0.356443	0.12951	0.0349484	0.505425	0.368514	0.476101	0.181592	0.732452	3.03763	0.0282754	0	0	0	0	0	0	-1	0
Eef1a1	eukaryotic translation elongation factor 1 alpha 1 [Source:MGI Symbol;Acc:MGI:1096881]	chr9	-	0.22125	-0.275382	0.216809	-0.107837	0.186673	0.29451	-0.60447	0.182232	0.786702	-0.496632	-0.00444088	0.492191	0.0507641	0.0196834	0.0532026	0.36564	0.116218	0.016822	2.89809e-06	0.0786214	4.73831e-08	0.0035722	0.976885	0.00370327	0.246854	0.237088	0.285695	0.722766	0.492496	0.12803	6.79262e-05	0.363927	3.83346e-06	0.0710783	0.99432	0.095419	14.7406	9.40269e-07	0	0	0	0	0	0	-1	0
Mfn1	mitofusin 1 [Source:MGI Symbol;Acc:MGI:1914664]	chr3	+	-0.314211	0.150204	-0.19194	-0.117711	-0.205863	-0.0881524	0.346704	-0.0835923	-0.430296	0.464415	0.122271	-0.342144	0.00305331	0.12437	0.0628207	0.258334	0.053435	0.39507	0.000578412	0.375191	7.4892e-05	0.00199593	0.382025	0.0190974	0.0557765	0.54955	0.309788	0.629428	0.358648	0.67849	0.00428819	0.711878	0.00101759	0.0502104	0.707854	0.221848	6.89794	0.000366757	0	0	0	0	0	0	1	0
Itih5	inter-alpha (globulin) inhibitor H5 [Source:MGI Symbol;Acc:MGI:1925751]	chr2	+	0.237098	0.145479	0.047172	-0.314012	0.017406	0.331418	-0.405631	-0.17252	0.233111	-0.0916188	-0.189926	-0.0983071	0.0345004	0.194193	0.665187	0.0123683	0.87961	0.00813002	0.000343145	0.0952761	0.0297172	0.552274	0.220483	0.527097	0.200755	0.641447	0.875105	0.163106	0.9692	0.0863266	0.00289827	0.395994	0.100091	0.808547	0.554891	0.840821	6.54434	0.000518599	0	0	0	0	0	0	-1	0
Selenof	selenoprotein [Source:MGI Symbol;Acc:MGI:1927947]	chr3	+	-0.272828	-0.333942	0.0194765	0.0598859	-0.0692522	-0.129138	-0.00122751	0.223053	0.22428	-0.0611135	0.292305	0.353418	0.00917716	0.00182923	0.842784	0.561896	0.502784	0.214156	0.989235	0.0224517	0.0214457	0.656995	0.0429268	0.0157927	0.101874	0.0578695	0.946643	0.841749	0.819462	0.50246	0.994646	0.205619	0.0794805	0.863477	0.261732	0.199924	4.43165	0.00505247	0	0	0	0	0	0	0	0
Pygb	brain glycogen phosphorylase [Source:MGI Symbol;Acc:MGI:97828]	chr2	+	0.0840028	-0.0197044	-0.215821	0.06991	0.0961264	0.0262165	-0.0337972	-0.203697	-0.1699	-0.103707	-0.299824	-0.196117	0.402897	0.842228	0.0415231	0.514785	0.368455	0.803629	0.711305	0.0397862	0.0821716	0.462839	0.0433102	0.174451	0.686661	0.970111	0.250884	0.813872	0.742391	0.921788	0.82234	0.268009	0.204828	0.757344	0.262535	0.58512	1.42046	0.251487	0	0	0	0	0	0	0	0
Plcb1	phospholipase C, beta 1 [Source:MGI Symbol;Acc:MGI:97613]	chr2	+	-0.335904	0.562519	-0.223502	-0.161398	-0.261197	-0.0997995	0.737024	-0.148796	-0.88582	0.898422	0.112402	-0.786021	0.0237039	0.00035075	0.135268	0.287507	0.0901489	0.509572	4.28995e-06	0.28378	4.57271e-07	0.000102635	0.580969	0.000556712	0.167102	0.0193434	0.453081	0.656959	0.447878	0.75839	9.18314e-05	0.637452	1.98583e-05	0.00959016	0.828082	0.031931	11.4593	8.21997e-06	0	1	0	0	0	0	1	0
Oxct1	3-oxoacid CoA transferase 1 [Source:MGI Symbol;Acc:MGI:1914291]	chr15	+	0.0125015	-0.104946	-0.619228	0.0206352	0.296554	0.275919	-0.0968121	-0.335175	-0.238363	-0.117447	-0.631729	-0.514282	0.923628	0.423083	7.8073e-05	0.882563	0.0383031	0.0518407	0.423431	0.0125245	0.0676541	0.525509	0.00210384	0.0098142	0.971234	0.808525	0.0112102	0.969287	0.316308	0.238659	0.589953	0.157799	0.179174	0.794572	0.0544853	0.159474	4.70755	0.00367202	0	0	-1	0	0	0	0	0
Srgap3	SLIT-ROBO Rho GTPase activating protein 3 [Source:MGI Symbol;Acc:MGI:2152938]	chr6	-	0.161121	-0.294366	-0.294749	-0.163276	-0.0652496	0.0980261	-0.618763	-0.52112	0.0976428	-0.455487	-0.45587	-0.000383302	0.203044	0.0291352	0.0303703	0.234642	0.626555	0.468735	1.5441e-05	0.000185696	0.431176	0.016463	0.0168641	0.998324	0.497864	0.29343	0.211953	0.60631	0.88351	0.732382	0.000245556	0.0169969	0.614523	0.155904	0.163392	0.999453	7.51253	0.000205068	0	0	0	0	0	0	-1	-1
Abr	active BCR-related gene [Source:MGI Symbol;Acc:MGI:107771]	chr11	-	0.0293143	0.45034	-0.369264	0.0679648	-0.146879	-0.214844	0.48899	-0.545457	-1.03445	0.421026	-0.398578	-0.819604	0.768165	7.96266e-05	0.00149365	0.523893	0.176509	0.0514579	9.17821e-06	6.68883e-06	4.70141e-11	0.00512252	0.00992538	4.66342e-06	0.907535	0.00664444	0.0448832	0.819815	0.584016	0.237928	0.000164547	0.00288126	3.94374e-08	0.0873185	0.124071	0.00156037	25.7862	4.36757e-09	0	1	-1	0	0	0	1	-1
Map4k4	mitogen-activated protein kinase kinase kinase kinase 4 [Source:MGI Symbol;Acc:MGI:1349394]	chr1	+	-0.135649	-0.438567	0.292586	-0.215733	-0.185033	0.0306991	-0.518651	0.243201	0.761852	-0.302919	0.428235	0.731153	0.196122	0.000327299	0.00902631	0.0609874	0.102142	0.782372	1.57847e-05	0.0179674	4.38111e-08	0.0494888	0.00686159	4.23537e-05	0.490055	0.0184328	0.113545	0.339499	0.47034	0.911073	0.00024958	0.18559	3.61794e-06	0.276393	0.101364	0.00612713	14.1281	1.37139e-06	0	-1	0	0	0	0	-1	0
Ppp1cb	protein phosphatase 1, catalytic subunit, beta isoform [Source:MGI Symbol;Acc:MGI:104871]	chr5	+	-0.0228826	0.0527376	-0.106498	-0.179449	0.00158143	0.181031	-0.103829	-0.0820343	0.0217947	0.0756202	-0.0836157	-0.159236	0.828112	0.620441	0.323756	0.123566	0.988731	0.117009	0.290999	0.414659	0.827738	0.614142	0.578547	0.295992	0.932818	0.902085	0.664182	0.464091	0.997948	0.371714	0.457367	0.736451	0.903204	0.841271	0.8273	0.707256	0.977485	0.450859	0	0	0	0	0	0	0	0
Psd3	pleckstrin and Sec7 domain containing 3 [Source:MGI Symbol;Acc:MGI:1918215]	chr8	-	-0.147217	-0.1479	0.204125	-0.00989164	-0.135937	-0.126046	-0.0105746	0.215404	0.225978	-0.000682996	0.351341	0.352024	0.194215	0.190303	0.0785221	0.933589	0.25795	0.292426	0.918365	0.0483823	0.0386407	0.996535	0.034107	0.0334312	0.487388	0.637061	0.348387	0.982537	0.658847	0.585966	0.953356	0.292796	0.120595	0.998916	0.230827	0.288952	1.59944	0.197045	0	0	0	0	0	0	0	0
Acox1	acyl-Coenzyme A oxidase 1, palmitoyl [Source:MGI Symbol;Acc:MGI:1330812]	chr11	-	-0.273143	0.176453	-0.130684	0.0303156	-0.0841349	-0.11445	0.479912	0.0583241	-0.421588	0.449597	0.142459	-0.307138	0.00991181	0.0757359	0.200395	0.771871	0.422972	0.276725	1.39734e-05	0.539158	0.000102382	0.00296525	0.316715	0.0348685	0.105457	0.454131	0.540149	0.935048	0.774088	0.570267	0.000227252	0.815411	0.00131171	0.064563	0.655558	0.295268	7.3787	0.000232239	0	0	0	0	0	0	1	0
Map1a	microtubule-associated protein 1 A [Source:MGI Symbol;Acc:MGI:1306776]	chr2	+	-0.0369699	0.214242	-0.0639276	0.0454207	-0.0793033	-0.124724	0.296632	-0.106261	-0.402893	0.251211	-0.0269577	-0.278169	0.762266	0.0828319	0.610557	0.72779	0.544145	0.341013	0.0121181	0.366489	0.0015816	0.150431	0.877517	0.117433	0.904886	0.471168	0.847038	0.920987	0.842607	0.630006	0.0449263	0.705491	0.0111785	0.46709	0.956299	0.503997	3.03082	0.028527	0	0	0	0	0	0	1	0
Rab10	RAB10, member RAS oncogene family [Source:MGI Symbol;Acc:MGI:105066]	chr12	-	-0.113355	-0.0946161	-0.0609063	0.220163	0.0168253	-0.203338	0.238902	0.0692744	-0.169628	0.0187394	0.0524491	0.0337097	0.196338	0.26547	0.48594	0.0219725	0.853776	0.0314016	0.0051723	0.399877	0.043597	0.876255	0.669077	0.780449	0.490055	0.705537	0.780343	0.212976	0.961299	0.182191	0.0236749	0.725981	0.131496	0.956606	0.871249	0.942063	4.11888	0.00731707	0	0	0	0	0	0	1	0
Hopx	HOP homeobox [Source:MGI Symbol;Acc:MGI:1916782]	chr5	-	-0.389538	-0.903895	0.224682	0.637288	-0.14214	-0.779428	0.12293	0.472079	0.349149	-0.514357	0.61422	1.12858	0.0048877	7.82694e-08	0.0869662	4.33497e-05	0.294697	2.53659e-06	0.306207	0.000544441	0.0066468	0.00686061	0.00204017	9.2133e-07	0.072063	5.42373e-05	0.36632	0.0110105	0.69082	0.00202141	0.473956	0.0316462	0.0336628	0.102778	0.0541447	0.000639396	16.8816	2.72902e-07	0	-1	0	1	0	-1	0	1
Phka1	phosphorylase kinase alpha 1 [Source:MGI Symbol;Acc:MGI:97576]	chrX	-	-0.403718	0.0939221	0.245812	-0.173614	-0.379711	-0.206097	0.324026	0.269819	-0.0542074	0.49764	0.64953	0.15189	0.00309559	0.448979	0.061915	0.196663	0.00782113	0.131506	0.00874998	0.0301539	0.64182	0.00828488	0.00110255	0.394413	0.0562571	0.825554	0.307444	0.56344	0.173612	0.395984	0.0351809	0.236096	0.780557	0.111336	0.0403033	0.772729	3.50789	0.0154939	0	0	0	0	0	0	1	0
Gsk3b	glycogen synthase kinase 3 beta [Source:MGI Symbol;Acc:MGI:1861437]	chr16	+	0.134742	0.0272975	0.0438485	-0.143305	-0.00461605	0.138689	-0.250749	-0.0955092	0.15524	-0.107444	-0.0908931	0.016551	0.167216	0.778208	0.651895	0.175275	0.964018	0.184967	0.00817918	0.293701	0.0962849	0.432814	0.506559	0.903898	0.450871	0.95153	0.868503	0.540878	0.992261	0.470025	0.0334341	0.645137	0.227937	0.739991	0.786674	0.974417	2.47112	0.0598929	0	0	0	0	0	0	-1	0
Dpp8	dipeptidylpeptidase 8 [Source:MGI Symbol;Acc:MGI:1921638]	chr9	+	-0.114592	-0.285716	0.0579748	-0.165025	-0.214323	-0.0492977	-0.33615	-0.0417567	0.294393	-0.171125	0.172566	0.343691	0.315296	0.0190044	0.617519	0.181731	0.0853139	0.685366	0.00374558	0.698319	0.011534	0.29391	0.291558	0.0435363	0.61104	0.233994	0.85109	0.547633	0.439468	0.863932	0.0185395	0.891169	0.0506508	0.633618	0.630663	0.33105	3.69987	0.0121932	0	0	0	0	0	0	-1	0
Selt	selenoprotein T [Source:MGI Symbol;Acc:MGI:1916477]	chr3	+	-0.0195266	-0.00767738	0.0476833	0.0458644	0.0944462	0.0485818	0.0577136	0.161656	0.103943	0.0118492	0.0672099	0.0553607	0.827952	0.931131	0.595858	0.633222	0.325136	0.608288	0.484929	0.0635493	0.220878	0.92527	0.597395	0.66153	0.93277	0.988238	0.840052	0.880653	0.713186	0.822421	0.644658	0.327677	0.399768	0.97192	0.835721	0.90061	0.987903	0.444965	0	0	0	0	0	0	0	0
Clcn3	chloride channel 3 [Source:MGI Symbol;Acc:MGI:103555]	chr8	-	-0.356534	-0.0939279	-0.100633	0.215724	-0.170001	-0.385725	0.47833	0.0859006	-0.392429	0.262606	0.255901	-0.00670471	0.00101711	0.317973	0.312509	0.0408056	0.105465	0.00071029	1.16694e-05	0.359583	0.00019128	0.0594358	0.0731703	0.960568	0.0335528	0.747055	0.654074	0.285123	0.475772	0.0225062	0.00019807	0.699052	0.0021439	0.301204	0.336757	0.989209	11.8486	6.22786e-06	-1	0	0	0	0	-1	1	0
Ankib1	ankyrin repeat and IBR domain containing 1 [Source:MGI Symbol;Acc:MGI:1918047]	chr5	-	-0.744295	-0.4235	-0.127545	-0.0097969	-0.388417	-0.37862	0.310998	0.228333	-0.0826647	0.320795	0.61675	0.295955	1.82149e-05	0.00516592	0.386465	0.946933	0.0143955	0.0166294	0.027675	0.11003	0.546369	0.116502	0.00531767	0.15153	0.00667218	0.111564	0.71554	0.986166	0.218054	0.127043	0.083428	0.42302	0.710477	0.415206	0.0906325	0.553821	8.63027	7.57928e-05	-1	0	0	0	0	0	0	0
Ntsr2	neurotensin receptor 2 [Source:MGI Symbol;Acc:MGI:108018]	chr12	+	-0.493262	0.264161	-0.461285	0.0463436	-0.0661361	-0.11248	0.803766	-0.0341598	-0.837926	0.757422	0.0319762	-0.725446	0.0209254	0.180649	0.0339617	0.826468	0.754117	0.593704	0.00016869	0.863457	0.000163325	0.0113824	0.912122	0.0161605	0.157762	0.625773	0.225889	0.952137	0.931426	0.813065	0.0016334	0.955879	0.00188633	0.128059	0.970195	0.202042	6.06479	0.00084199	0	0	0	0	0	0	1	0
Ccdc47	coiled-coil domain containing 47 [Source:MGI Symbol;Acc:MGI:1914413]	chr11	-	-0.133809	-0.213275	0.329737	-0.104333	-0.108213	-0.00387907	-0.183799	0.355334	0.539133	-0.0794658	0.463546	0.543012	0.230719	0.0632928	0.0056858	0.379253	0.359099	0.973592	0.0824406	0.00178429	1.86685e-05	0.611751	0.0059307	0.00172338	0.529322	0.42137	0.090741	0.731872	0.73754	0.991889	0.186419	0.0601228	0.000338113	0.839912	0.0951774	0.0620884	6.03022	0.000872523	0	0	0	0	0	0	0	0
Xpr1	xenotropic and polytropic retrovirus receptor 1 [Source:MGI Symbol;Acc:MGI:97932]	chr1	-	0.081668	-0.0965362	-0.165681	0.0290622	0.0289294	-0.000132796	-0.149142	-0.21842	-0.0692776	-0.178204	-0.247349	-0.0691448	0.360104	0.280406	0.0754724	0.759823	0.759289	0.998872	0.0759538	0.0146387	0.415074	0.162494	0.0591963	0.585152	0.651384	0.716828	0.341049	0.932356	0.933806	1	0.176337	0.166935	0.600556	0.481559	0.305201	0.867388	1.77231	0.155444	0	0	0	0	0	0	0	0
Rock2	Rho-associated coiled-coil containing protein kinase 2 [Source:MGI Symbol;Acc:MGI:107926]	chr12	+	-0.0309078	-0.178121	0.25225	-0.265039	-0.16513	0.0999091	-0.412252	0.118028	0.53028	-0.147213	0.283158	0.430371	0.753612	0.0872808	0.0171787	0.0189138	0.125964	0.352261	0.000134392	0.208781	6.34385e-06	0.301876	0.0519729	0.00523579	0.899302	0.48002	0.160961	0.200165	0.50723	0.640624	0.00136169	0.561898	0.000147174	0.641658	0.285537	0.114942	8.59301	7.82563e-05	0	0	0	0	0	0	-1	0
Ncl	nucleolin [Source:MGI Symbol;Acc:MGI:97286]	chr1	-	-0.104274	-0.0352096	0.0685548	-0.279468	-0.0613198	0.218148	-0.210404	0.111509	0.321913	0.0690641	0.172828	0.103764	0.274162	0.714584	0.474191	0.0104519	0.541607	0.0393593	0.0233076	0.217835	0.00130797	0.608828	0.204538	0.446063	0.570815	0.930131	0.771505	0.148867	0.841247	0.206762	0.0732405	0.570934	0.00958475	0.83896	0.537674	0.801912	4.49347	0.00470091	0	0	0	0	0	0	0	0
Nid1	nidogen 1 [Source:MGI Symbol;Acc:MGI:97342]	chr13	+	0.681685	-0.431067	0.409873	-0.360883	-0.014116	0.346767	-1.47364	-0.285928	1.18771	-1.11275	-0.271811	0.840941	0.000225408	0.017708	0.0174143	0.0517381	0.935474	0.0585764	5.16132e-10	0.0603212	5.44025e-08	6.40249e-05	0.239635	0.00139504	0.0164896	0.224705	0.162075	0.316493	0.984113	0.255778	1.44318e-07	0.320282	4.14865e-06	0.00744838	0.578595	0.0551714	23.4531	1.13866e-08	1	0	0	0	0	0	-1	0
Spon1	spondin 1, (f-spondin) extracellular matrix protein [Source:MGI Symbol;Acc:MGI:2385287]	chr7	+	-0.190252	0.582369	-0.359814	0.361189	-0.0253747	-0.386564	1.13381	-0.194937	-1.32875	0.772621	-0.169562	-0.942183	0.0822182	3.30205e-06	0.00269337	0.00296255	0.820985	0.00155171	5.06603e-12	0.0672587	4.29875e-13	1.41217e-05	0.271052	9.22707e-07	0.315378	0.000750961	0.0620331	0.0820728	0.95128	0.0341119	9.76036e-09	0.338067	2.28378e-09	0.00253339	0.612061	0.000639396	48.8881	4.62277e-12	0	1	0	0	0	-1	1	0
Pkp4	plakophilin 4 [Source:MGI Symbol;Acc:MGI:109281]	chr2	+	-0.187236	-0.515693	0.100413	-0.556077	-0.249858	0.306219	-0.884534	0.0377908	0.922325	-0.328458	0.287649	0.616106	0.175784	0.00143346	0.472287	0.000872612	0.0940499	0.0482531	4.51639e-07	0.770252	3.25163e-07	0.107701	0.147285	0.00481534	0.462777	0.0487132	0.770294	0.0426616	0.457281	0.229432	1.72282e-05	0.922197	1.547e-05	0.399529	0.46678	0.110315	16.6159	3.16141e-07	0	-1	0	-1	0	0	-1	0
Tprkb	Tp53rk binding protein [Source:MGI Symbol;Acc:MGI:1917036]	chr6	+	-0.202564	0.228685	-0.154633	-0.319091	-0.219688	0.0994034	0.112157	-0.171757	-0.283914	0.431249	0.0479312	-0.383318	0.102805	0.0701198	0.223149	0.0207994	0.0975189	0.450044	0.319581	0.14959	0.0204274	0.0178553	0.78293	0.0360716	0.35195	0.440555	0.565698	0.209678	0.462354	0.721616	0.488845	0.487259	0.0767678	0.162207	0.921449	0.301365	2.61678	0.0492603	0	0	0	0	0	0	0	0
4833439L19Rik	RIKEN cDNA 4833439L19 gene [Source:MGI Symbol;Acc:MGI:1921162]	chr13	-	0.0202877	-0.271557	0.0947513	0.191378	-0.0615781	-0.252956	-0.100466	0.0128855	0.113352	-0.291844	0.0744636	0.366308	0.843354	0.0121728	0.367186	0.0883415	0.57555	0.026529	0.293565	0.894129	0.249023	0.0517934	0.611595	0.0175424	0.940416	0.180112	0.699897	0.40326	0.85892	0.165487	0.460335	0.966735	0.431397	0.282166	0.842052	0.211651	1.7126	0.168727	0	0	0	0	0	0	0	0
Arid1a	AT rich interactive domain 1A (SWI-like) [Source:MGI Symbol;Acc:MGI:1935147]	chr4	-	-0.122789	-0.287518	-0.165122	0.121244	-0.0312824	-0.152527	-0.0434842	-0.073615	-0.0301308	-0.164728	-0.0423327	0.122396	0.431649	0.0707021	0.303767	0.463053	0.849174	0.354404	0.762845	0.622613	0.8399	0.453439	0.848852	0.581027	0.70902	0.441383	0.646888	0.784037	0.959718	0.64202	0.856213	0.858833	0.910139	0.752098	0.945027	0.86583	1.18	0.347041	0	0	0	0	0	0	0	0
Nfasc	neurofascin [Source:MGI Symbol;Acc:MGI:104753]	chr1	-	-0.0843889	-0.144092	-0.087017	-0.00439243	-0.425281	-0.420889	-0.064095	-0.427909	-0.363814	-0.0597026	-0.00262802	0.0570746	0.549947	0.309764	0.561189	0.976668	0.00931659	0.00986376	0.623127	0.00422001	0.0129378	0.764036	0.989775	0.780735	0.787233	0.741783	0.821884	0.994145	0.186777	0.0951551	0.75714	0.0934459	0.0550855	0.913793	0.997227	0.942198	4.7412	0.00353355	0	0	0	0	0	0	0	0
Mboat2	membrane bound O-acyltransferase domain containing 2 [Source:MGI Symbol;Acc:MGI:1914466]	chr12	+	-0.344459	0.361589	0.061961	-0.0816198	-0.169977	-0.0883567	0.624428	0.236443	-0.387984	0.706048	0.40642	-0.299628	0.00226005	0.00115155	0.550462	0.453548	0.124609	0.417331	4.17006e-07	0.0214913	0.000331287	3.78533e-05	0.0092216	0.0451392	0.0471438	0.0425541	0.81562	0.77816	0.504321	0.695102	1.61317e-05	0.201487	0.00323223	0.00511276	0.119432	0.335398	9.82264	2.83428e-05	-1	1	0	0	0	0	1	0
Kcnj16	potassium inwardly-rectifying channel, subfamily J, member 16 [Source:MGI Symbol;Acc:MGI:1314842]	chr11	+	-0.37538	0.323568	-0.0992185	0.41865	0.110417	-0.308233	1.1176	0.386578	-0.73102	0.698948	0.276161	-0.422787	0.00901459	0.0142844	0.45675	0.00524179	0.430913	0.030927	1.00825e-09	0.00501047	2.06143e-06	0.000699126	0.151228	0.0268917	0.100683	0.19811	0.760439	0.105071	0.777967	0.180292	2.3299e-07	0.100829	6.31829e-05	0.0286823	0.472973	0.25879	20.3825	4.54778e-08	0	0	0	0	0	0	1	0
Elmo2	engulfment and cell motility 2 [Source:MGI Symbol;Acc:MGI:2153045]	chr2	-	-0.0137629	0.411192	-0.22204	0.424875	0.0782651	-0.34661	0.849831	-0.130012	-0.979842	0.424955	-0.208277	-0.633232	0.893624	0.000230141	0.0418087	0.000532072	0.474921	0.00301028	1.06278e-09	0.193056	1.29916e-10	0.00548118	0.163902	0.000139464	0.960142	0.0143842	0.251927	0.0318803	0.802758	0.0487084	2.41979e-07	0.544819	7.76506e-08	0.0902469	0.491305	0.0138061	30.7476	7.0648e-10	0	1	0	1	0	-1	1	0
Cdc42ep4	CDC42 effector protein (Rho GTPase binding) 4 [Source:MGI Symbol;Acc:MGI:1929760]	chr11	-	0.262362	-0.307793	0.0133973	0.764226	0.145013	-0.619213	0.194071	-0.103952	-0.298023	-0.570155	-0.248965	0.32119	0.0544524	0.0192612	0.919265	7.67492e-06	0.306106	9.64454e-05	0.10795	0.400287	0.0201939	0.00386	0.189205	0.085851	0.255254	0.234877	0.978316	0.00489291	0.69976	0.00844586	0.226752	0.726097	0.0761483	0.0745353	0.522082	0.439966	8.52444	8.30172e-05	0	0	0	1	0	-1	0	0
Slc14a1	solute carrier family 14 (urea transporter), member 1 [Source:MGI Symbol;Acc:MGI:1351654]	chr18	-	-0.0270733	0.0150794	-0.0183035	0.715964	0.156122	-0.559842	0.758117	0.164892	-0.593225	0.0421527	0.00876978	-0.0333829	0.863617	0.917758	0.907364	0.000163704	0.351871	0.00164788	1.11044e-05	0.271496	0.000302264	0.844497	0.968578	0.876416	0.948348	0.985428	0.974281	0.0208729	0.73235	0.0351192	0.000190508	0.625393	0.00301658	0.945528	0.990916	0.968192	10.9218	1.21824e-05	0	0	0	1	0	-1	1	0
Tns1	tensin 1 [Source:MGI Symbol;Acc:MGI:104552]	chr1	-	0.495892	0.101975	0.283064	-0.596573	0.13118	0.727753	-0.99049	-0.0816483	0.908842	-0.393917	-0.212828	0.181089	8.76593e-05	0.378479	0.013548	3.86526e-05	0.262187	1.86996e-06	3.75863e-10	0.410646	3.35161e-09	0.0179985	0.169202	0.25616	0.0117306	0.786724	0.143094	0.0106921	0.661547	0.00175315	1.17979e-07	0.733048	5.93532e-07	0.162897	0.497553	0.675403	36.9209	1.00695e-10	1	0	0	-1	0	1	-1	0
Csde1	cold shock domain containing E1, RNA binding [Source:MGI Symbol;Acc:MGI:92356]	chr3	+	0.0723964	-0.105236	0.109021	-0.184117	0.02748	0.211597	-0.361749	0.0641044	0.425853	-0.177632	0.0366244	0.214257	0.445614	0.280089	0.257137	0.0811312	0.784768	0.0448871	0.000329368	0.470545	6.41374e-05	0.195238	0.784542	0.122105	0.719188	0.716772	0.603483	0.388132	0.940885	0.22134	0.00281171	0.774268	0.000899052	0.527319	0.921591	0.510205	6.55118	0.000515088	0	0	0	0	0	0	-1	0
Slc6a9	solute carrier family 6 (neurotransmitter transporter, glycine), member 9 [Source:MGI Symbol;Acc:MGI:95760]	chr4	+	0.00043583	0.30283	-0.644452	0.253291	0.0273407	-0.22595	0.555685	-0.617547	-1.17323	0.302394	-0.644887	-0.947282	0.997452	0.0277081	0.000125914	0.0887903	0.850546	0.12302	0.000105786	9.98456e-05	2.62124e-09	0.118774	0.00300271	4.57089e-05	0.99859	0.285781	0.0138402	0.403331	0.959955	0.382125	0.00112402	0.0130438	4.91497e-07	0.419365	0.0661012	0.00650454	17.7952	1.66706e-07	0	0	-1	0	0	0	1	-1
Acsl6	acyl-CoA synthetase long-chain family member 6 [Source:MGI Symbol;Acc:MGI:894291]	chr11	+	-0.249494	0.123261	-0.515115	0.425261	0.0979943	-0.327267	0.798016	-0.167626	-0.965642	0.372755	-0.26562	-0.638375	0.101906	0.379523	0.00215593	0.00994886	0.529781	0.0391235	2.54562e-06	0.253743	2.55908e-07	0.0761015	0.218312	0.00444342	0.350392	0.78751	0.0555149	0.144634	0.835019	0.206182	6.19421e-05	0.607705	1.29481e-05	0.338139	0.552645	0.106017	14.5973	1.02605e-06	0	0	0	0	0	0	1	0
Fxyd1	FXYD domain-containing ion transport regulator 1 [Source:MGI Symbol;Acc:MGI:1889273]	chr7	-	-0.12584	-0.658756	0.0363387	-0.0929882	-0.378977	-0.285989	-0.625904	-0.216798	0.409106	-0.532915	0.162179	0.695094	0.343892	4.92501e-05	0.792766	0.51144	0.0125298	0.053638	3.69675e-05	0.0981088	0.00423366	0.00877097	0.399122	0.00130474	0.638583	0.00490592	0.928202	0.812843	0.205818	0.243417	0.000490582	0.400515	0.0240214	0.113375	0.721932	0.0535434	8.76089	6.7797e-05	0	-1	0	0	0	0	-1	0
Nfe2l1	nuclear factor, erythroid derived 2,-like 1 [Source:MGI Symbol;Acc:MGI:99421]	chr11	-	-0.0908743	-0.112079	0.313398	-0.363564	-0.1024	0.261164	-0.384769	0.301872	0.686641	-0.0212045	0.404272	0.425476	0.418475	0.335336	0.00912347	0.00565869	0.392273	0.0385261	0.00106923	0.00724591	7.67043e-07	0.894842	0.0160471	0.013019	0.698979	0.758818	0.114226	0.109773	0.754794	0.204472	0.00695153	0.123233	2.94581e-05	0.963605	0.159598	0.182015	10.7344	1.40133e-05	0	0	0	0	0	0	-1	0
Tpr	translocated promoter region [Source:MGI Symbol;Acc:MGI:1922066]	chr1	+	0.0758936	-0.115177	0.0423175	-0.174155	0.11275	0.286905	-0.365226	0.0791744	0.4444	-0.191071	-0.033576	0.157495	0.426652	0.240353	0.656433	0.0995152	0.26878	0.00842959	0.000313475	0.37608	3.94393e-05	0.166684	0.802565	0.251585	0.705649	0.683043	0.870257	0.422524	0.667559	0.0880412	0.00269973	0.712633	0.000605572	0.489465	0.928642	0.672774	7.41353	0.000224814	0	0	0	0	0	0	-1	0
Eef2	eukaryotic translation elongation factor 2 [Source:MGI Symbol;Acc:MGI:95288]	chr10	+	0.306315	0.00124326	0.204927	-0.169028	0.148286	0.317314	-0.4741	0.0468981	0.520998	-0.305072	-0.101388	0.203684	0.00137413	0.98872	0.0236538	0.081272	0.115629	0.0019229	2.66478e-06	0.556343	8.66408e-07	0.0190936	0.407138	0.106686	0.0379461	0.997672	0.186824	0.388167	0.490523	0.038309	6.40563e-05	0.824803	3.24913e-05	0.168589	0.726215	0.484208	15.3459	6.54519e-07	1	0	0	0	0	1	-1	0
Btbd1	BTB (POZ) domain containing 1 [Source:MGI Symbol;Acc:MGI:1933765]	chr7	-	-0.460632	-0.254705	0.11456	-0.306628	-0.248059	0.0585698	-0.100702	0.327133	0.427835	0.205927	0.575192	0.369265	0.00370012	0.0937379	0.437787	0.0563722	0.114565	0.706338	0.466747	0.02487	0.00457783	0.324848	0.00942238	0.0853176	0.0618161	0.49372	0.749569	0.328025	0.488334	0.875058	0.62888	0.216312	0.0255559	0.661061	0.12034	0.439777	4.20856	0.00657374	0	0	0	0	0	0	0	0
Reep5	receptor accessory protein 5 [Source:MGI Symbol;Acc:MGI:1270152]	chr18	-	-0.265202	-0.204826	-0.117789	0.0274041	0.0351717	0.00776763	0.0877801	0.182585	0.094805	0.0603761	0.147413	0.0870374	0.0115469	0.0432762	0.238031	0.792145	0.733473	0.93972	0.339443	0.0590606	0.310929	0.662708	0.294504	0.530722	0.114878	0.351906	0.582487	0.940356	0.924048	0.977564	0.508845	0.317091	0.500175	0.866691	0.633527	0.842411	3.27879	0.0207165	0	0	0	0	0	0	0	0
Sept8	septin 8 [Source:MGI Symbol;Acc:MGI:894310]	chr11	+	-0.21258	-0.18755	0.236698	0.0290519	-0.159157	-0.188209	0.0540823	0.290121	0.236039	0.0250304	0.449278	0.424248	0.0460512	0.0732636	0.0287057	0.788886	0.151472	0.0912502	0.569051	0.00542273	0.0197177	0.861979	0.00445587	0.00655904	0.235471	0.447385	0.205715	0.939538	0.547895	0.324052	0.715771	0.104548	0.0748774	0.950304	0.0834861	0.129219	3.01505	0.0291188	0	0	0	0	0	0	0	0
Hivep1	human immunodeficiency virus type I enhancer binding protein 1 [Source:MGI Symbol;Acc:MGI:96100]	chr13	+	-0.112971	0.0667887	0.0909164	-0.460755	-0.105167	0.355589	-0.280995	0.0987213	0.379716	0.17976	0.203888	0.0241277	0.342583	0.585138	0.449354	0.00133284	0.405358	0.00970703	0.0165969	0.379786	0.00227215	0.294818	0.231417	0.887647	0.63719	0.88865	0.757221	0.0535084	0.761503	0.0946242	0.0568984	0.715404	0.0149705	0.634994	0.569273	0.971504	5.42644	0.0016508	0	0	0	0	0	0	0	0
Atrx	alpha thalassemia/mental retardation syndrome X-linked homolog (human) [Source:MGI Symbol;Acc:MGI:103067]	chrX	-	0.0612101	-0.160718	0.178979	-0.151702	0.111915	0.263618	-0.37363	0.229684	0.603314	-0.221928	0.117769	0.339697	0.498388	0.0891301	0.0542151	0.128304	0.247493	0.0103241	0.000137546	0.010334	1.67793e-07	0.0934742	0.357542	0.012953	0.75718	0.485394	0.288411	0.473141	0.648013	0.0974609	0.00138835	0.144332	9.37037e-06	0.375925	0.687672	0.18157	12.2242	4.79204e-06	0	0	0	0	0	0	-1	0
Aplp1	amyloid beta (A4) precursor-like protein 1 [Source:MGI Symbol;Acc:MGI:88046]	chr7	-	-0.458216	0.365447	-0.259937	-0.239716	-0.160842	0.0788737	0.583946	0.0374364	-0.54651	0.823662	0.198279	-0.625384	0.00128327	0.0069887	0.0556745	0.0863152	0.236674	0.561849	3.32566e-05	0.763234	0.00011103	9.37248e-05	0.283394	0.00184631	0.0373907	0.130748	0.292369	0.399373	0.639882	0.792876	0.000450717	0.919085	0.00140111	0.0092209	0.62354	0.063832	7.38595	0.000230673	-1	0	0	0	0	0	1	0
Pbx1	pre B cell leukemia homeobox 1 [Source:MGI Symbol;Acc:MGI:97495]	chr1	-	0.0683599	-0.0636351	-0.098232	0.233261	0.146858	-0.0864032	0.101266	-0.0197341	-0.121	-0.131995	-0.166592	-0.0345968	0.518542	0.538392	0.357972	0.0457195	0.196297	0.435448	0.296078	0.842527	0.22659	0.374451	0.270986	0.814999	0.769508	0.868344	0.693289	0.300479	0.602316	0.709266	0.4635	0.948118	0.406231	0.699104	0.612061	0.951061	1.32654	0.285491	0	0	0	0	0	0	0	0
Ssr1	signal sequence receptor, alpha [Source:MGI Symbol;Acc:MGI:105082]	chr13	-	-0.0725299	-0.27238	0.0466691	-0.0875045	-0.0637641	0.0237404	-0.287354	0.0554349	0.342789	-0.19985	0.119199	0.319049	0.435993	0.0070066	0.619044	0.381656	0.518965	0.809778	0.00253452	0.527519	0.000617101	0.137721	0.369151	0.0224476	0.71169	0.130763	0.852014	0.733778	0.828882	0.923925	0.0136979	0.809357	0.00531928	0.449499	0.696194	0.237879	4.49175	0.00471034	0	0	0	0	0	0	-1	0
Sdha	succinate dehydrogenase complex, subunit A, flavoprotein (Fp) [Source:MGI Symbol;Acc:MGI:1914195]	chr13	-	0.0774099	0.073964	-0.255349	-0.0774543	0.0371165	0.114571	-0.0809002	-0.295642	-0.214742	-0.00344587	-0.332758	-0.329313	0.420288	0.442067	0.0141435	0.454544	0.715494	0.266427	0.359027	0.00310531	0.0255439	0.97965	0.0211598	0.0225316	0.700206	0.821972	0.146091	0.778932	0.917606	0.55982	0.528048	0.0796979	0.0901127	0.993826	0.184387	0.238136	2.65642	0.0467217	0	0	0	0	0	0	0	0
Mgea5	meningioma expressed antigen 5 (hyaluronidase) [Source:MGI Symbol;Acc:MGI:1932139]	chr19	-	-0.0348619	-0.327237	0.149214	-0.240568	-0.208775	0.0317938	-0.532943	-0.0246989	0.508245	-0.292375	0.184076	0.476451	0.729749	0.00391264	0.156508	0.0351843	0.062605	0.770896	7.05966e-06	0.795819	1.95872e-05	0.0521097	0.209184	0.00301699	0.886326	0.0948889	0.484165	0.268695	0.383635	0.904944	0.000134751	0.930356	0.000350185	0.283069	0.541932	0.0848971	9.45757	3.80014e-05	0	0	0	0	0	0	-1	0
Rab7	RAB7, member RAS oncogene family [Source:MGI Symbol;Acc:MGI:105068]	chr6	-	0.174202	0.0484733	-0.134622	0.297138	0.119702	-0.177436	0.171409	-0.189122	-0.360531	-0.125729	-0.308824	-0.183095	0.0931808	0.621133	0.196271	0.00973834	0.270967	0.101947	0.0680875	0.0563852	0.000722309	0.374582	0.039681	0.203545	0.335392	0.902482	0.534454	0.14322	0.668778	0.343733	0.163351	0.311713	0.00600843	0.699104	0.249152	0.621905	4.67748	0.0038007	0	0	0	0	0	0	0	0
Ak3	adenylate kinase 3 [Source:MGI Symbol;Acc:MGI:1860835]	chr19	-	-0.101637	0.304969	0.0021279	-0.168299	-0.110894	0.0574052	0.238306	-0.00712923	-0.245436	0.406606	0.103765	-0.302841	0.27059	0.00227742	0.981704	0.0952343	0.259287	0.557852	0.00773822	0.93438	0.00762255	0.00376504	0.427884	0.0265006	0.567382	0.0658757	0.995591	0.414938	0.659373	0.790184	0.0320425	0.980593	0.0372315	0.0734366	0.739762	0.257227	3.22394	0.0222249	0	0	0	0	0	0	1	0
Hsph1	heat shock 105kDa/110kDa protein 1 [Source:MGI Symbol;Acc:MGI:105053]	chr5	-	0.405528	-0.833345	-0.23836	-0.483357	0.324303	0.80766	-1.72223	-0.319586	1.40264	-1.23887	-0.643889	0.594985	0.0538201	0.000876742	0.247932	0.0401568	0.14124	0.0010586	4.85498e-09	0.100842	3.46838e-07	0.00033257	0.0323982	0.0574359	0.253669	0.0361974	0.593413	0.283869	0.531543	0.0274113	6.63957e-07	0.405437	1.61635e-05	0.0182776	0.224018	0.368969	20.2924	4.74787e-08	0	-1	0	0	0	1	-1	0
Vps26b	vacuolar protein sorting 26 homolog B (yeast) [Source:MGI Symbol;Acc:MGI:1917656]	chr9	-	-0.0546289	0.336815	-0.103684	0.306054	-0.0434249	-0.349479	0.697498	-0.0924797	-0.789977	0.391444	-0.0490548	-0.440499	0.641343	0.00522162	0.389006	0.0189858	0.727488	0.00794027	4.5168e-07	0.410834	1.00572e-07	0.0216592	0.769441	0.0115368	0.842039	0.112005	0.716586	0.200793	0.92247	0.0853927	1.72282e-05	0.733048	6.28592e-06	0.180358	0.915927	0.173303	15.6494	5.47904e-07	0	0	0	0	0	0	1	0
Shisa9	shisa homolog 9 (Xenopus laevis) [Source:MGI Symbol;Acc:MGI:1919805]	chr16	+	-0.416624	-0.329575	-0.382571	0.587817	0.0864945	-0.501322	0.674865	0.120547	-0.554318	0.0870485	0.0340526	-0.0529959	0.0356607	0.0719587	0.0537589	0.00521358	0.661275	0.0138001	0.000558088	0.511961	0.0040586	0.737429	0.899246	0.838787	0.20511	0.444182	0.286846	0.105071	0.89804	0.113374	0.00417859	0.800339	0.023312	0.901107	0.964967	0.958353	8.20118	0.000110075	0	0	0	0	0	0	1	0
Pde7b	phosphodiesterase 7B [Source:MGI Symbol;Acc:MGI:1352752]	chr10	-	-0.400477	-0.00166181	0.155256	-0.47214	-0.420507	0.0516326	-0.0733248	0.135226	0.208551	0.398815	0.555733	0.156918	0.00529727	0.990237	0.261005	0.0026533	0.00598562	0.721154	0.558089	0.29256	0.11009	0.0437871	0.0067676	0.417984	0.0741245	0.997705	0.606873	0.0787492	0.15646	0.881953	0.70546	0.644296	0.250803	0.258761	0.100817	0.785686	3.51549	0.0153467	0	0	0	0	0	0	0	0
Kctd12	potassium channel tetramerisation domain containing 12 [Source:MGI Symbol;Acc:MGI:2145823]	chr14	-	-0.433388	-0.386033	0.266281	0.123499	-0.227351	-0.35085	0.170854	0.472319	0.301464	0.047355	0.69967	0.652315	0.0122216	0.0214502	0.110375	0.468063	0.191431	0.047074	0.264108	0.00454244	0.054933	0.834731	0.00499271	0.00769701	0.118556	0.249725	0.411497	0.787333	0.598946	0.226803	0.426842	0.0970475	0.154932	0.941933	0.0876363	0.141678	3.73947	0.0116103	0	0	0	0	0	0	0	0
Gdi1	guanosine diphosphate (GDP) dissociation inhibitor 1 [Source:MGI Symbol;Acc:MGI:99846]	chrX	+	-0.131324	0.316249	0.0751193	-0.0967282	-0.198063	-0.101335	0.350845	0.0083804	-0.342465	0.447573	0.206443	-0.24113	0.262375	0.00979765	0.528311	0.438071	0.118347	0.41743	0.00244734	0.939426	0.00376044	0.0101723	0.219903	0.151662	0.561458	0.160159	0.80292	0.770469	0.496374	0.695193	0.0133581	0.982859	0.0220329	0.123084	0.554308	0.553821	3.74682	0.0115054	0	0	0	0	0	0	1	0
Eif4g3	eukaryotic translation initiation factor 4 gamma, 3 [Source:MGI Symbol;Acc:MGI:1923935]	chr4	+	-0.0198922	-0.0662551	0.0160229	-0.152623	-0.0337548	0.118868	-0.198986	0.00216031	0.201146	-0.0463629	0.0359151	0.082278	0.83617	0.498401	0.869637	0.149885	0.741841	0.25472	0.0334345	0.981076	0.0361023	0.735104	0.793357	0.552159	0.93752	0.848072	0.956673	0.506685	0.927447	0.547307	0.0963441	0.996012	0.114735	0.90006	0.924767	0.852385	1.85913	0.137967	0	0	0	0	0	0	0	0
Cox4i1	cytochrome c oxidase subunit IV isoform 1 [Source:MGI Symbol;Acc:MGI:88473]	chr8	+	-0.289972	-0.127939	-0.567494	-0.0107133	-0.0556865	-0.0449732	0.15132	-0.333209	-0.484528	0.162033	-0.277522	-0.439555	0.110235	0.466899	0.004722	0.954331	0.765201	0.809048	0.360073	0.0662123	0.00928289	0.516559	0.283463	0.0932548	0.364737	0.835365	0.0826117	0.988702	0.93514	0.923551	0.528966	0.334694	0.0433365	0.788443	0.623579	0.458201	3.72706	0.0117897	0	0	0	0	0	0	0	0
Purb	purine rich element binding protein B [Source:MGI Symbol;Acc:MGI:1338779]	chr11	-	0.0172575	-0.0118038	0.358001	-0.203585	-0.116186	0.0873988	-0.232646	0.224557	0.457203	-0.0290613	0.340743	0.369804	0.871606	0.913368	0.00248611	0.0875504	0.314455	0.450616	0.0256266	0.0312978	0.000104677	0.848627	0.0319847	0.0218593	0.952187	0.984463	0.0594057	0.401779	0.706919	0.721873	0.0787881	0.239665	0.00133467	0.946823	0.222693	0.235083	5.70025	0.00123173	0	0	0	0	0	0	0	0
Arhgap32	Rho GTPase activating protein 32 [Source:MGI Symbol;Acc:MGI:2450166]	chr9	+	-0.153644	-0.11668	-0.0906179	-0.27172	-0.0551658	0.216554	-0.234756	0.00786059	0.242616	0.036964	0.0630264	0.0260624	0.0834265	0.191989	0.304877	0.00674898	0.546607	0.0258007	0.00697957	0.923648	0.00664088	0.763971	0.60824	0.833493	0.317415	0.638844	0.647281	0.12086	0.843674	0.16292	0.0296562	0.976798	0.0336557	0.913784	0.840192	0.956662	5.46202	0.0015886	0	0	0	0	0	0	-1	0
Prkar1a	protein kinase, cAMP dependent regulatory, type I, alpha [Source:MGI Symbol;Acc:MGI:104878]	chr11	+	0.222339	-0.225481	0.038328	0.121269	0.204614	0.0833456	-0.326552	0.0206033	0.347155	-0.447821	-0.184011	0.263809	0.0138818	0.0128003	0.651515	0.191229	0.0307121	0.355224	0.000280158	0.79422	0.000185473	0.000902052	0.133637	0.0356104	0.127227	0.18496	0.868458	0.55688	0.292233	0.642956	0.00245879	0.929457	0.0020971	0.0324535	0.445088	0.299029	6.03661	0.00086679	0	0	0	0	0	0	-1	0
Phyhipl	phytanoyl-CoA hydroxylase interacting protein-like [Source:MGI Symbol;Acc:MGI:1918161]	chr10	-	-0.11315	-0.195588	-0.0650404	0.69975	-0.0242349	-0.723985	0.617312	0.0238748	-0.593437	-0.0824383	0.0481097	0.130548	0.404783	0.128174	0.635698	3.05112e-05	0.86541	1.73211e-05	2.52262e-05	0.852673	6.14655e-05	0.655204	0.802493	0.484482	0.68765	0.554216	0.859448	0.00953505	0.963949	0.00422493	0.000360182	0.952875	0.000868473	0.862619	0.928642	0.819463	14.3865	1.16796e-06	0	0	0	1	0	-1	1	0
Limch1	LIM and calponin homology domains 1 [Source:MGI Symbol;Acc:MGI:1924819]	chr5	+	-0.42506	0.150927	0.165083	-0.200987	-0.352618	-0.151631	0.375	0.237525	-0.137475	0.575987	0.590143	0.0141556	0.0012045	0.202069	0.177487	0.116441	0.00861629	0.235366	0.00180894	0.042918	0.218701	0.00169531	0.00157774	0.932554	0.0367764	0.646778	0.511709	0.453276	0.180218	0.526392	0.0105337	0.278389	0.397427	0.045694	0.0475349	0.98338	4.14172	0.00711958	-1	0	0	0	0	0	1	0
Atp6ap1	ATPase, H+ transporting, lysosomal accessory protein 1 [Source:MGI Symbol;Acc:MGI:109629]	chrX	+	-0.116965	-0.0593824	-0.102578	-0.0757027	-0.0500498	0.0256529	-0.01812	-0.0356628	-0.0175428	0.0575826	0.0143869	-0.0431957	0.168382	0.477699	0.232614	0.398847	0.572366	0.771948	0.813967	0.653833	0.824811	0.625574	0.9036	0.716346	0.452711	0.839203	0.57586	0.74462	0.857608	0.905303	0.889476	0.869728	0.901326	0.847102	0.967198	0.918598	0.948699	0.467457	0	0	0	0	0	0	0	0
Neo1	neogenin [Source:MGI Symbol;Acc:MGI:1097159]	chr9	-	-0.0580977	0.11961	-0.00296221	0.165128	-0.0479653	-0.213093	0.342836	0.0071702	-0.335666	0.177708	0.0551355	-0.122573	0.609369	0.283113	0.979463	0.177697	0.691376	0.0834063	0.00242672	0.946807	0.00360887	0.266961	0.7332	0.4443	0.824553	0.719457	0.995207	0.542198	0.908646	0.310156	0.0132774	0.985258	0.021438	0.612028	0.899203	0.801158	3.62971	0.0133034	0	0	0	0	0	0	1	0
Aldoa	aldolase A, fructose-bisphosphate [Source:MGI Symbol;Acc:MGI:87994]	chr7	-	0.213832	-0.0729943	-0.230305	0.299631	0.107253	-0.192378	0.0128046	-0.336884	-0.349689	-0.286827	-0.444137	-0.157311	0.081437	0.531517	0.067909	0.024804	0.401885	0.132129	0.905367	0.006056	0.00448561	0.0937877	0.0142949	0.354435	0.314348	0.86638	0.321848	0.226118	0.759981	0.397109	0.945965	0.109807	0.0251554	0.376711	0.149693	0.753216	3.74358	0.0115515	0	0	0	0	0	0	0	0
Rab6b	RAB6B, member RAS oncogene family [Source:MGI Symbol;Acc:MGI:107283]	chr9	+	-0.187835	0.397532	0.0742805	0.0260954	-0.178203	-0.204298	0.611462	0.0839125	-0.52755	0.585367	0.262116	-0.323251	0.111478	0.00135185	0.528636	0.830679	0.154055	0.103359	3.22759e-06	0.446631	3.60548e-05	0.00108601	0.11977	0.0544498	0.366413	0.0467703	0.80324	0.95372	0.551513	0.346955	7.33828e-05	0.758731	0.000562604	0.0361873	0.422789	0.361075	9.29896	4.32566e-05	0	1	0	0	0	0	1	0
Zhx3	zinc fingers and homeoboxes 3 [Source:MGI Symbol;Acc:MGI:2444772]	chr2	-	-0.311164	0.569873	0.110636	-0.0439586	-0.437338	-0.393379	0.837078	-0.015538	-0.852616	0.881037	0.4218	-0.459237	0.0561007	0.000812302	0.501205	0.791472	0.014672	0.0267223	2.9219e-06	0.918489	3.62446e-06	0.000400639	0.0720092	0.0477837	0.25962	0.0341596	0.788525	0.940356	0.219977	0.166043	6.83835e-05	0.975147	9.67616e-05	0.020598	0.334227	0.34287	11.5389	7.76241e-06	0	1	0	0	0	0	1	0
Serinc3	serine incorporator 3 [Source:MGI Symbol;Acc:MGI:1349457]	chr2	-	0.650927	0.315874	0.469695	-0.57892	0.395985	0.974904	-0.913973	0.214752	1.12873	-0.335054	-0.181232	0.153821	0.00116037	0.106286	0.0119036	0.00787393	0.0475808	3.79385e-05	8.66321e-06	0.189338	3.98263e-07	0.20739	0.471451	0.553185	0.035995	0.519775	0.131842	0.129643	0.342986	0.00561282	0.000156517	0.540315	1.79309e-05	0.543939	0.767863	0.852759	19.9013	5.73319e-08	1	0	0	0	0	1	-1	0
Ddx5	DEAD (Asp-Glu-Ala-Asp) box polypeptide 5 [Source:MGI Symbol;Acc:MGI:105037]	chr11	-	0.289431	0.192287	0.238675	-0.257838	-0.0773528	0.180486	-0.354983	-0.128109	0.226873	-0.0971443	-0.0507567	0.0463876	0.0234198	0.129381	0.0619567	0.0612372	0.555612	0.179571	0.003485	0.262912	0.0564312	0.576018	0.76918	0.790829	0.166266	0.556415	0.307526	0.340544	0.850298	0.463345	0.0175995	0.616478	0.157806	0.822632	0.915753	0.94442	5.25905	0.00198059	0	0	0	0	0	0	-1	0
Ndst3	N-deacetylase/N-sulfotransferase (heparan glucosaminyl) 3 [Source:MGI Symbol;Acc:MGI:1932544]	chr3	-	-1.01338	-0.580499	-0.268393	-0.0867519	-0.561233	-0.474481	0.346131	0.183755	-0.162376	0.432883	0.744988	0.312105	5.14884e-05	0.00861097	0.228103	0.685377	0.0155071	0.0381747	0.0948459	0.387471	0.433615	0.149065	0.0202978	0.304442	0.0107976	0.14733	0.570815	0.903743	0.22282	0.203352	0.206597	0.719512	0.61694	0.465112	0.181229	0.715451	7.50213	0.000207052	-1	0	0	0	0	0	0	0
Nfib	nuclear factor I/B [Source:MGI Symbol;Acc:MGI:103188]	chr4	-	0.0492677	-0.0822008	-0.248634	0.227561	0.158461	-0.0690999	0.0960927	-0.13944	-0.235533	-0.131469	-0.297902	-0.166433	0.591865	0.362922	0.0119636	0.0262783	0.11124	0.472012	0.255579	0.118277	0.0108753	0.310031	0.0294966	0.20394	0.814304	0.774294	0.13232	0.232422	0.484228	0.73502	0.417171	0.434956	0.0484131	0.649483	0.214372	0.621932	3.36784	0.0184938	0	0	0	0	0	0	0	0
Lama2	laminin, alpha 2 [Source:MGI Symbol;Acc:MGI:99912]	chr10	-	0.2212	0.0870221	0.21079	-0.0632885	0.127281	0.19057	-0.197467	0.116871	0.314337	-0.134178	-0.0104106	0.123768	0.0733875	0.471121	0.0860046	0.626032	0.32301	0.143571	0.0798328	0.29564	0.00855563	0.431366	0.950802	0.46676	0.298311	0.837193	0.365465	0.876466	0.711953	0.413037	0.182341	0.646316	0.040737	0.738703	0.98556	0.810731	3.43932	0.0168925	0	0	0	0	0	0	0	0
Fnbp1	formin binding protein 1 [Source:MGI Symbol;Acc:MGI:109606]	chr2	-	-0.0400051	-0.184703	0.134203	0.11254	-0.120012	-0.232552	-0.032158	0.0541955	0.0863534	-0.144698	0.174208	0.318906	0.688956	0.0705737	0.193826	0.294227	0.266299	0.0356832	0.726838	0.566874	0.363301	0.307833	0.227912	0.0318228	0.866249	0.440926	0.530937	0.662812	0.665874	0.196461	0.831611	0.828207	0.55081	0.647503	0.563794	0.28071	1.21677	0.330573	0	0	0	0	0	0	0	0
Anp32e	acidic (leucine-rich) nuclear phosphoprotein 32 family, member E [Source:MGI Symbol;Acc:MGI:1913721]	chr3	+	-0.492604	0.0509155	0.0832693	-0.466069	-0.23851	0.227559	0.07745	0.337363	0.259913	0.543519	0.575873	0.0323538	0.00106903	0.710368	0.540904	0.00320725	0.10112	0.124779	0.541684	0.0135776	0.0498405	0.00843153	0.00542975	0.866731	0.0345602	0.928433	0.810466	0.084641	0.468742	0.384444	0.692275	0.162097	0.144508	0.111925	0.0913941	0.96672	4.20113	0.0066321	-1	0	0	0	0	0	0	0
Son	Son DNA binding protein [Source:MGI Symbol;Acc:MGI:98353]	chr16	+	0.188294	0.162662	0.275546	-0.359224	-0.0371942	0.32203	-0.384857	0.0500573	0.434914	-0.0256329	0.0872516	0.112884	0.0916156	0.154677	0.0175525	0.00546916	0.749644	0.0109824	0.000685658	0.620307	0.000237893	0.869361	0.572257	0.473098	0.332857	0.594217	0.162687	0.107614	0.929647	0.100654	0.00486988	0.857622	0.00251762	0.953315	0.823857	0.814016	8.96155	5.72313e-05	0	0	0	0	0	0	-1	0
Nnat	neuronatin [Source:MGI Symbol;Acc:MGI:104716]	chr2	+	1.3264	-1.38225	-0.971719	-0.104342	1.25169	1.35603	-2.81299	-1.04643	1.76656	-2.70865	-2.29812	0.410534	0.00216675	0.00414834	0.0179903	0.813471	0.00541473	0.00292574	1.40555e-07	0.00740446	0.000239946	9.82606e-05	0.000289044	0.487205	0.0461283	0.0983872	0.16357	0.946691	0.152753	0.0479737	7.17587e-06	0.12408	0.00253598	0.00939064	0.0212294	0.820832	13.7029	1.7945e-06	1	0	0	0	0	1	-1	0
Kat6a	K(lysine) acetyltransferase 6A [Source:MGI Symbol;Acc:MGI:2442415]	chr8	+	0.0673109	0.0599492	0.153017	-0.266875	-0.0403048	0.226571	-0.274237	0.0454012	0.319638	-0.00736174	0.0857059	0.0930677	0.436366	0.497122	0.087492	0.00809237	0.661531	0.0210723	0.00187184	0.574387	0.000548637	0.952242	0.485301	0.453968	0.711925	0.847843	0.367483	0.13112	0.898074	0.146724	0.0108249	0.831568	0.00483371	0.982479	0.775272	0.80618	6.40294	0.000597179	0	0	0	0	0	0	-1	0
Epb4.1l1	erythrocyte protein band 4.1-like 1 [Source:MGI Symbol;Acc:MGI:103010]	chr2	+	-0.113749	-0.484506	0.130126	0.14443	-0.295054	-0.439483	-0.226328	-0.0511784	0.17515	-0.370758	0.243875	0.614633	0.277206	7.32013e-05	0.229942	0.194846	0.0128321	0.000462683	0.026145	0.6052	0.0878014	0.0167829	0.110094	0.000313685	0.574445	0.00623894	0.573073	0.561718	0.20671	0.0178553	0.0799808	0.849671	0.214464	0.15738	0.405722	0.0229225	5.97999	0.000919031	0	-1	0	0	0	-1	0	0
Cds2	CDP-diacylglycerol synthase (phosphatidate cytidylyltransferase) 2 [Source:MGI Symbol;Acc:MGI:1332236]	chr2	+	0.147014	0.608313	0.0199349	-0.138689	-0.0416391	0.0970495	0.322611	-0.168718	-0.491329	0.461299	-0.127079	-0.588378	0.165659	3.19834e-06	0.851075	0.226155	0.709293	0.389861	0.00177442	0.0949358	2.62909e-05	0.00387635	0.395885	0.000475716	0.448384	0.000750961	0.949661	0.596665	0.915792	0.673488	0.0103897	0.395371	0.000442475	0.0745353	0.720194	0.0288096	9.72101	3.0733e-05	0	1	0	0	0	0	1	0
Fmn2	formin 2 [Source:MGI Symbol;Acc:MGI:1859252]	chr1	+	-0.26787	-0.151338	-0.236462	0.103128	-0.105166	-0.208294	0.219659	-0.0737583	-0.293418	0.116531	0.0314076	-0.0851237	0.0164063	0.150244	0.0362193	0.355859	0.348143	0.0680965	0.0308321	0.470731	0.006781	0.431335	0.834892	0.569417	0.139309	0.587918	0.233221	0.714326	0.729587	0.279261	0.0905643	0.774307	0.0340944	0.738703	0.942509	0.860046	5.286	0.00192303	0	0	0	0	0	0	0	0
Rab1	RAB1, member RAS oncogene family [Source:MGI Symbol;Acc:MGI:97842]	chr11	+	0.14318	0.0230998	0.100672	0.051555	-0.0800078	-0.131563	-0.0685255	-0.122516	-0.0539903	-0.12008	-0.042508	0.0775725	0.143027	0.808087	0.308163	0.616792	0.439196	0.205462	0.435223	0.182156	0.551009	0.376939	0.756127	0.570629	0.418039	0.959852	0.651306	0.871055	0.782628	0.493008	0.600935	0.53211	0.713611	0.70013	0.909726	0.860097	1.24648	0.317776	0	0	0	0	0	0	0	0
Bsg	basigin [Source:MGI Symbol;Acc:MGI:88208]	chr10	+	0.354075	-0.402201	0.0636321	0.0275938	0.555132	0.527538	-0.728681	0.26469	0.993371	-0.756275	-0.290443	0.465833	0.0423728	0.0258194	0.694713	0.879132	0.0038329	0.00544958	7.94679e-05	0.0917063	1.22167e-06	0.00381404	0.219064	0.0569924	0.223927	0.277166	0.887301	0.968155	0.136727	0.0693588	0.000901466	0.390806	4.27934e-05	0.0741319	0.553671	0.367871	11.3836	8.68166e-06	0	0	0	0	0	0	-1	0
Adam22	a disintegrin and metallopeptidase domain 22 [Source:MGI Symbol;Acc:MGI:1340046]	chr5	-	-0.301456	-0.104399	-0.148444	-0.231564	-0.0457675	0.185797	-0.0345078	0.107245	0.141752	0.197057	0.153012	-0.0440445	0.027741	0.430267	0.266078	0.105785	0.738696	0.187139	0.777153	0.393311	0.261433	0.292534	0.412137	0.813105	0.178425	0.812776	0.610356	0.435321	0.926338	0.472588	0.865902	0.722238	0.446211	0.633067	0.728482	0.951061	2.14405	0.0933603	0	0	0	0	0	0	0	0
Scaper	S phase cyclin A-associated protein in the ER [Source:MGI Symbol;Acc:MGI:1925976]	chr9	-	-1.1442	-0.420285	-0.13908	-0.0847486	-0.467883	-0.383135	0.639162	0.537232	-0.10193	0.723911	1.00512	0.281205	5.56209e-06	0.0382633	0.497315	0.678118	0.0309604	0.0736034	0.00239762	0.0112852	0.593766	0.0148601	0.00158543	0.322641	0.00431659	0.332338	0.786153	0.899604	0.292942	0.290414	0.0131543	0.149388	0.746505	0.1481	0.047606	0.731816	8.74597	6.86628e-05	-1	0	0	0	0	0	1	0
Abi2	abl-interactor 2 [Source:MGI Symbol;Acc:MGI:106913]	chr1	+	-0.0493346	0.0175293	-0.0654958	-0.00303326	0.0422701	0.0453034	0.0638306	0.0261089	-0.0377217	0.0668639	-0.0161612	-0.0830251	0.666863	0.877273	0.571409	0.980219	0.727514	0.7082	0.544277	0.809445	0.726185	0.678706	0.920761	0.608841	0.854378	0.978709	0.827229	0.995136	0.92247	0.875934	0.694407	0.936141	0.839104	0.873865	0.974213	0.879735	0.158943	0.975192	0	0	0	0	0	0	0	0
Lrig1	leucine-rich repeats and immunoglobulin-like domains 1 [Source:MGI Symbol;Acc:MGI:107935]	chr6	-	0.00240829	0.218462	-0.0324592	0.398298	0.0553782	-0.34292	0.614351	0.0205106	-0.593841	0.216054	-0.0348675	-0.250921	0.984347	0.0697242	0.793307	0.00457635	0.671417	0.0117664	6.71702e-06	0.859471	1.60758e-05	0.208928	0.84154	0.148426	0.994531	0.439733	0.928202	0.0992086	0.901927	0.104301	0.000129451	0.954414	0.000302498	0.546063	0.944328	0.550271	10.5825	1.57173e-05	0	0	0	0	0	0	1	0
Dpy19l3	dpy-19-like 3 (C. elegans) [Source:MGI Symbol;Acc:MGI:2443952]	chr7	-	-0.0930003	-0.0566747	-0.257234	0.502104	0.217233	-0.284871	0.53843	0.0529993	-0.485431	0.0363256	-0.164234	-0.200559	0.475558	0.644418	0.0560024	0.000936787	0.11916	0.0392628	8.93161e-05	0.667151	0.000390409	0.838723	0.374238	0.266864	0.741992	0.908805	0.293035	0.0443338	0.497253	0.206499	0.000981738	0.876663	0.00368186	0.943238	0.700811	0.684908	8.71537	7.04753e-05	0	0	0	1	0	0	1	0
Igf1r	insulin-like growth factor I receptor [Source:MGI Symbol;Acc:MGI:96433]	chr7	+	3.0963e-05	0.307326	0.13754	-0.515952	-0.0760131	0.439939	-0.208656	0.061496	0.270152	0.307296	0.137509	-0.169786	0.999784	0.014817	0.241905	0.00035696	0.536127	0.00158956	0.0583137	0.569152	0.018703	0.0715393	0.402271	0.310847	0.999796	0.202359	0.587048	0.02671	0.838647	0.0345934	0.145174	0.828945	0.0721589	0.327187	0.723407	0.720517	6.40107	0.000598301	0	0	0	-1	0	1	0	0
Cyfip1	cytoplasmic FMR1 interacting protein 1 [Source:MGI Symbol;Acc:MGI:1338801]	chr7	+	-0.137014	0.461076	-0.20529	0.11398	-0.0109023	-0.124882	0.71207	-0.0791775	-0.791248	0.598091	-0.0682752	-0.666366	0.236847	0.000262453	0.0865218	0.350292	0.928092	0.302655	2.25794e-07	0.471132	6.57355e-08	0.000796323	0.67567	0.000287976	0.536432	0.0159881	0.36607	0.710289	0.982805	0.596016	1.00243e-05	0.774517	4.71934e-06	0.0301007	0.873352	0.0217524	14.7278	9.47594e-07	0	1	0	0	0	0	1	0
March6	membrane-associated ring finger (C3HC4) 6 [Source:MGI Symbol;Acc:MGI:2442773]	chr15	-	0.0866046	0.0721811	-0.0674762	0.0958282	0.123802	0.0279743	0.0814047	-0.0302784	-0.111683	-0.0144235	-0.154081	-0.139657	0.3878	0.463966	0.502028	0.37212	0.247704	0.789583	0.371739	0.746496	0.236433	0.917768	0.280639	0.323571	0.674976	0.833806	0.788644	0.728108	0.648013	0.915457	0.53996	0.912513	0.417444	0.97021	0.620869	0.732524	0.687259	0.63759	0	0	0	0	0	0	0	0
Tmem170b	transmembrane protein 170B [Source:MGI Symbol;Acc:MGI:3647046]	chr13	+	-0.402708	0.0672533	0.338431	-0.211074	-0.364377	-0.153302	0.258887	0.376762	0.117875	0.469961	0.741138	0.271177	0.00135533	0.550388	0.00627082	0.0876144	0.00516552	0.212569	0.0193143	0.00152018	0.268134	0.00629516	9.14346e-05	0.099966	0.037857	0.873105	0.0947373	0.401957	0.152753	0.500453	0.0636672	0.0544462	0.453665	0.0982895	0.0123499	0.471239	4.59628	0.00417288	-1	0	0	0	0	0	0	0
R3hdm2	R3H domain containing 2 [Source:MGI Symbol;Acc:MGI:1919000]	chr10	+	0.080791	-0.197025	-0.0276317	0.168271	0.13959	-0.0286812	-0.109546	0.0311669	0.140713	-0.277817	-0.108423	0.169394	0.608534	0.213235	0.861472	0.320465	0.405966	0.862062	0.451326	0.833603	0.348189	0.216732	0.627926	0.448323	0.824518	0.658121	0.953116	0.684886	0.762017	0.947058	0.616176	0.944329	0.53732	0.555903	0.850215	0.803181	0.502121	0.771707	0	0	0	0	0	0	0	0
Hspa8	heat shock protein 8 [Source:MGI Symbol;Acc:MGI:105384]	chr9	+	0.457462	-0.733101	-0.00788181	-0.0258116	0.207584	0.233395	-1.21637	-0.25776	0.958614	-1.19056	-0.465343	0.725219	0.00548278	9.28031e-05	0.958964	0.876284	0.210042	0.159243	8.15372e-09	0.0774835	9.1873e-07	1.14414e-05	0.0390383	0.00280445	0.0754116	0.00754641	0.989958	0.967389	0.616083	0.436138	9.55544e-07	0.361832	3.38169e-05	0.00230826	0.247345	0.0821283	16.4375	3.4929e-07	0	-1	0	0	0	0	-1	0
Fgfr2	fibroblast growth factor receptor 2 [Source:MGI Symbol;Acc:MGI:95523]	chr7	-	-0.0553538	-0.0682731	-0.170266	0.483066	0.178047	-0.305019	0.470147	0.0631348	-0.407012	-0.0129193	-0.114912	-0.101993	0.576616	0.468819	0.0940623	7.66863e-05	0.0960898	0.00545646	1.56626e-05	0.500837	0.000133565	0.924443	0.414067	0.456468	0.804175	0.836403	0.380402	0.0152778	0.460026	0.0693588	0.000248389	0.794627	0.0016233	0.971489	0.72978	0.807403	11.8205	6.35257e-06	0	0	0	1	0	0	1	0
Usp24	ubiquitin specific peptidase 24 [Source:MGI Symbol;Acc:MGI:1919936]	chr4	+	0.147813	-0.114683	0.180272	0.137323	-0.0113933	-0.148717	-0.125172	0.0210655	0.146238	-0.262496	0.0324589	0.294955	0.168323	0.277456	0.0994339	0.229593	0.91947	0.1904	0.201155	0.830654	0.147257	0.0857364	0.82835	0.0566019	0.452684	0.714563	0.39187	0.60027	0.98089	0.475066	0.352967	0.942946	0.304926	0.359133	0.939394	0.366716	1.2515	0.315658	0	0	0	0	0	0	0	0
Serbp1	serpine1 mRNA binding protein 1 [Source:MGI Symbol;Acc:MGI:1914120]	chr6	+	-0.0357847	-0.265069	-0.0217368	-0.179766	0.11245	0.292216	-0.40905	0.126498	0.535548	-0.229284	0.0140479	0.243332	0.749452	0.0277006	0.846053	0.145443	0.346057	0.0202378	0.000594575	0.235962	3.33178e-05	0.160538	0.929284	0.137356	0.897361	0.285781	0.947936	0.500231	0.728153	0.143184	0.00436899	0.589647	0.000530489	0.478522	0.977837	0.534092	7.47155	0.000213005	0	0	0	0	0	0	-1	0
Iqsec1	IQ motif and Sec7 domain 1 [Source:MGI Symbol;Acc:MGI:1196356]	chr6	-	0.0304762	0.270196	-0.123932	0.277181	0.126905	-0.150276	0.516901	-0.0275029	-0.544404	0.23972	-0.154408	-0.394128	0.799539	0.0255653	0.310902	0.0368897	0.322461	0.235783	5.23259e-05	0.808816	4.08704e-05	0.15739	0.368772	0.0249925	0.921207	0.275497	0.653369	0.275615	0.711739	0.526733	0.000649509	0.935819	0.000622746	0.475453	0.695733	0.249715	7.63171	0.000183739	0	0	0	0	0	0	1	0
Ptpra	protein tyrosine phosphatase, receptor type, A [Source:MGI Symbol;Acc:MGI:97808]	chr2	+	-0.201261	-0.239628	-0.0650606	0.0987482	-0.0491067	-0.147855	0.0603819	0.087094	0.026712	-0.0383663	0.136201	0.174567	0.108007	0.055266	0.599931	0.446244	0.7036	0.254369	0.593776	0.457014	0.817601	0.822888	0.435798	0.31675	0.361298	0.392771	0.841777	0.775683	0.913367	0.547185	0.736123	0.765812	0.897756	0.936198	0.745333	0.725865	1.58598	0.200709	0	0	0	0	0	0	0	0
Gucy1a2	guanylate cyclase 1, soluble, alpha 2 [Source:MGI Symbol;Acc:MGI:2660877]	chr9	+	-0.258313	0.0733111	0.136141	-0.197698	0.00961082	0.207309	0.133926	0.404064	0.270139	0.331624	0.394453	0.0628296	0.0697231	0.595331	0.323188	0.187307	0.947037	0.163305	0.298109	0.00407001	0.0426557	0.0977121	0.0504516	0.746043	0.291326	0.89185	0.663964	0.553807	0.987019	0.442531	0.465582	0.0913104	0.129544	0.383108	0.280916	0.929793	2.63606	0.0480075	0	0	0	0	0	0	0	0
Chl1	cell adhesion molecule with homology to L1CAM [Source:MGI Symbol;Acc:MGI:1098266]	chr6	+	-0.203259	-0.166054	0.00656715	0.612554	-0.10395	-0.716505	0.64976	0.105876	-0.543884	0.0372057	0.209826	0.172621	0.175459	0.233523	0.965009	0.000408458	0.507148	6.49092e-05	4.23198e-05	0.453708	0.00044773	0.85345	0.322468	0.398974	0.462532	0.675725	0.991645	0.029457	0.822301	0.00697281	0.000547922	0.763509	0.0041153	0.948009	0.659977	0.774693	11.2984	9.23575e-06	0	0	0	1	0	-1	1	0
2900097C17Rik	RIKEN cDNA 2900097C17 gene [Source:MGI Symbol;Acc:MGI:1914767]	chr2	-	-0.355313	-0.116561	0.042395	-0.261352	-0.101659	0.159692	-0.0225988	0.296049	0.318648	0.238753	0.397708	0.158956	0.0100361	0.374477	0.74305	0.0666169	0.455589	0.250253	0.851653	0.0217485	0.0141092	0.199834	0.0371322	0.389708	0.106107	0.784389	0.907559	0.353494	0.791833	0.542913	0.912702	0.202469	0.0587136	0.533399	0.240574	0.770618	3.25284	0.0214161	0	0	0	0	0	0	0	0
Snx5	sorting nexin 5 [Source:MGI Symbol;Acc:MGI:1916428]	chr2	-	-0.259079	-0.160798	0.0447564	-0.0134107	-0.161229	-0.147818	0.0848697	0.142607	0.0577368	0.0982804	0.303835	0.205555	0.0186969	0.128057	0.672553	0.903164	0.152267	0.187339	0.382925	0.158778	0.55889	0.50425	0.0490365	0.172189	0.148991	0.554009	0.878058	0.975822	0.54881	0.472588	0.552013	0.499624	0.719572	0.781628	0.277635	0.584285	1.8673	0.136427	0	0	0	0	0	0	0	0
Slc7a2	solute carrier family 7 (cationic amino acid transporter, y+ system), member 2 [Source:MGI Symbol;Acc:MGI:99828]	chr8	+	0.152705	0.159133	-0.226392	-0.164798	0.0926351	0.257433	-0.158371	-0.286462	-0.128091	0.00642728	-0.379097	-0.385524	0.262156	0.247862	0.107789	0.265748	0.519818	0.0832238	0.205607	0.03249	0.32324	0.973172	0.0571755	0.0545079	0.561216	0.691238	0.406614	0.636151	0.829763	0.309857	0.358417	0.243925	0.512032	0.992031	0.299659	0.361075	1.74133	0.162201	0	0	0	0	0	0	0	0
Ncor1	nuclear receptor co-repressor 1 [Source:MGI Symbol;Acc:MGI:1349717]	chr11	-	0.00435116	-0.127806	0.0592911	-0.126903	0.0396039	0.166507	-0.25906	0.0945438	0.353604	-0.132157	0.0549399	0.187097	0.962436	0.180356	0.525078	0.21014	0.686949	0.10026	0.00542199	0.282008	0.000416584	0.320012	0.675535	0.164438	0.987052	0.625686	0.800755	0.579376	0.90748	0.341002	0.0245779	0.635465	0.0038873	0.657785	0.873329	0.574488	4.28376	0.00601247	0	0	0	0	0	0	-1	0
Itgav	integrin alpha V [Source:MGI Symbol;Acc:MGI:96608]	chr2	+	-0.0251849	0.484536	-0.219566	0.282611	0.148922	-0.133689	0.792332	-0.045459	-0.837791	0.509721	-0.194381	-0.704102	0.803655	2.8874e-05	0.0391501	0.0131032	0.171298	0.210074	3.1395e-09	0.636688	1.96319e-09	0.00109338	0.183787	3.04524e-05	0.922813	0.0032871	0.243299	0.167607	0.577809	0.498306	5.10585e-07	0.863106	4.22828e-07	0.0362294	0.515975	0.00522839	23.7656	9.97157e-09	0	1	0	0	0	0	1	0
Cs	citrate synthase [Source:MGI Symbol;Acc:MGI:88529]	chr10	+	-0.0123537	0.115564	-0.308144	0.345487	0.016662	-0.328825	0.473404	-0.279129	-0.752533	0.127918	-0.295791	-0.423708	0.933529	0.41729	0.052629	0.0344311	0.915714	0.041366	0.00138282	0.0604339	1.24764e-05	0.533948	0.172869	0.0506354	0.975389	0.806628	0.284436	0.26639	0.979376	0.212743	0.00852589	0.320282	0.000251071	0.798392	0.501672	0.350645	7.61544	0.000186505	0	0	0	0	0	0	1	0
Hrsp12	heat-responsive protein 12 [Source:MGI Symbol;Acc:MGI:1095401]	chr15	-	-0.695869	0.0749784	-0.276258	0.0429753	-0.220712	-0.263687	0.813823	0.198899	-0.614924	0.770847	0.419611	-0.351237	0.000202929	0.627643	0.1037	0.797008	0.196771	0.12424	9.44781e-06	0.216896	0.000395411	0.00183914	0.0786181	0.129081	0.0163475	0.903864	0.399511	0.941747	0.602594	0.383451	0.000168057	0.569786	0.00372243	0.0475982	0.347481	0.522082	9.21724	4.62654e-05	-1	0	0	0	0	0	1	0
Cap2	CAP, adenylate cyclase-associated protein, 2 (yeast) [Source:MGI Symbol;Acc:MGI:1914502]	chr13	+	-0.352176	-0.122942	-0.205497	0.358255	0.0996551	-0.2586	0.587489	0.246333	-0.341155	0.229234	0.146678	-0.0825553	0.0258062	0.391251	0.177847	0.0282809	0.525353	0.100319	0.000204114	0.0946008	0.0200825	0.273543	0.490986	0.689863	0.172643	0.793279	0.512201	0.242204	0.832948	0.341033	0.00190578	0.394723	0.075847	0.618577	0.778717	0.910163	6.35279	0.000628049	0	0	0	0	0	0	1	0
Prrc2b	proline-rich coiled-coil 2B [Source:MGI Symbol;Acc:MGI:1923304]	chr2	+	0.260727	0.0718086	0.0827223	-0.00349436	0.0793185	0.0828129	-0.192413	-0.0986864	0.0937266	-0.188919	-0.178005	0.0109137	0.00366857	0.386632	0.323722	0.968665	0.371214	0.349549	0.0156075	0.205917	0.231764	0.113331	0.136179	0.925616	0.0613544	0.791439	0.664182	0.992953	0.743561	0.638084	0.054266	0.558528	0.41171	0.409983	0.447521	0.980922	3.28128	0.0206507	0	0	0	0	0	0	0	0
Erbb2ip	Erbb2 interacting protein [Source:MGI Symbol;Acc:MGI:1890169]	chr13	-	-0.222386	-0.0478592	0.239803	-0.188198	-0.070465	0.117733	-0.0136717	0.391724	0.405395	0.174527	0.462189	0.287662	0.0306263	0.628132	0.0203773	0.0821767	0.498297	0.265108	0.880777	0.00022584	0.000149147	0.216424	0.00243895	0.046722	0.188392	0.903864	0.172555	0.390929	0.81614	0.558754	0.929904	0.0191415	0.00176737	0.5555	0.0584541	0.340175	5.85166	0.00105035	0	0	0	0	0	0	0	1
Tacc1	transforming, acidic coiled-coil containing protein 1 [Source:MGI Symbol;Acc:MGI:2443510]	chr8	-	0.286512	-0.0373361	0.188223	-0.220427	0.0790078	0.299434	-0.544275	-0.0192815	0.524994	-0.323848	-0.0982893	0.225559	0.00501059	0.700268	0.0553225	0.040519	0.435914	0.00641868	1.37519e-06	0.825249	3.5069e-06	0.0229676	0.463445	0.104826	0.0727431	0.927607	0.291718	0.284884	0.780446	0.076344	3.86556e-05	0.941477	9.42546e-05	0.185816	0.762983	0.480643	13.3541	2.24709e-06	0	0	0	0	0	0	-1	0
Sulf1	sulfatase 1 [Source:MGI Symbol;Acc:MGI:2138563]	chr1	+	-0.197244	-0.131322	-0.12911	0.285034	-0.0798005	-0.364834	0.350956	-0.011666	-0.362622	0.0659224	0.0681345	0.00221203	0.114967	0.269433	0.305457	0.0331438	0.538133	0.00765145	0.00385728	0.920723	0.00384716	0.697456	0.696457	0.989694	0.371596	0.70822	0.648033	0.260603	0.839707	0.0836986	0.0189336	0.975778	0.0223863	0.883348	0.883065	0.997013	5.52991	0.00147678	0	0	0	0	0	0	1	0
Rab6a	RAB6A, member RAS oncogene family [Source:MGI Symbol;Acc:MGI:894313]	chr7	+	-0.374584	-0.102501	0.0658898	0.00862006	-0.18902	-0.19764	0.280703	0.251454	-0.0292493	0.272083	0.440474	0.168391	0.00153876	0.330724	0.541673	0.938651	0.101657	0.0868977	0.00798381	0.0190827	0.769158	0.0770856	0.00697514	0.26722	0.0398387	0.757289	0.810692	0.983741	0.469036	0.316638	0.0327869	0.189851	0.867554	0.340789	0.102309	0.685027	3.80601	0.0106966	-1	0	0	0	0	0	1	0
Abca1	ATP-binding cassette, sub-family A (ABC1), member 1 [Source:MGI Symbol;Acc:MGI:99607]	chr4	-	0.0890792	0.563402	-0.358326	0.0473973	0.203609	0.156211	0.52172	-0.243797	-0.765517	0.474322	-0.447406	-0.921728	0.373315	3.77969e-06	0.00138933	0.657025	0.0613315	0.143437	3.2052e-06	0.0153918	1.04072e-08	0.00195076	0.00375245	5.47375e-07	0.662793	0.000814063	0.0435033	0.893273	0.379317	0.412801	7.30822e-05	0.171643	1.31643e-06	0.049273	0.0766751	0.000419559	16.5846	3.21708e-07	0	1	-1	0	0	0	1	0
Slc27a1	solute carrier family 27 (fatty acid transporter), member 1 [Source:MGI Symbol;Acc:MGI:1347098]	chr8	+	-0.00353112	0.727637	-0.432498	0.202939	0.0995167	-0.103422	0.934107	-0.32945	-1.26356	0.731168	-0.428967	-1.16014	0.980413	1.36806e-05	0.00687829	0.191433	0.515323	0.493956	8.25161e-08	0.0250034	8.65063e-10	0.000999036	0.0462473	4.64015e-06	0.993874	0.00196434	0.099299	0.55732	0.82668	0.749207	4.78233e-06	0.216815	2.55322e-07	0.0341688	0.270591	0.00156037	21.1701	3.14102e-08	0	1	0	0	0	0	1	0
Anks1b	ankyrin repeat and sterile alpha motif domain containing 1B [Source:MGI Symbol;Acc:MGI:1924781]	chr10	+	-1.52493	-0.61018	-0.209936	-0.245984	-0.821154	-0.57517	0.668765	0.493838	-0.174926	0.914748	1.31499	0.400244	1.02319e-05	0.0307157	0.471249	0.377357	0.00735593	0.0543868	0.0202112	0.0927815	0.520802	0.0252176	0.00293191	0.316471	0.00465932	0.300677	0.769467	0.730978	0.167964	0.245069	0.065834	0.392318	0.690055	0.194616	0.0654073	0.725865	7.92011	0.00014139	-1	0	0	0	0	0	0	0
Pdk2	pyruvate dehydrogenase kinase, isoenzyme 2 [Source:MGI Symbol;Acc:MGI:1343087]	chr11	-	-0.0688639	0.424548	-0.556591	0.0820638	-0.157585	-0.239649	0.575476	-0.645313	-1.22079	0.493412	-0.487727	-0.981139	0.642559	0.00614047	0.00156231	0.60365	0.324708	0.137231	0.000185765	0.000175575	6.9541e-09	0.0231834	0.0319422	9.53856e-05	0.842569	0.122181	0.0461667	0.864797	0.712898	0.404061	0.00177183	0.0163644	9.80836e-07	0.187087	0.222568	0.0104518	15.6563	5.45736e-07	0	0	-1	0	0	0	1	-1
Dao	D-amino acid oxidase [Source:MGI Symbol;Acc:MGI:94859]	chr5	+	-0.420846	0.393687	-0.320454	-0.187033	-0.26745	-0.0804168	0.627499	-0.167059	-0.794558	0.814533	0.100392	-0.714141	0.00170968	0.00251996	0.0166982	0.153721	0.0449522	0.534577	5.54743e-06	0.168646	2.76875e-07	5.40585e-05	0.566909	0.000322849	0.0419214	0.0707096	0.158718	0.512421	0.335259	0.774554	0.000110935	0.513542	1.38333e-05	0.00642973	0.821027	0.0232363	12.6194	3.65776e-06	-1	0	0	0	0	0	1	0
Smarcc2	SWI/SNF related, matrix associated, actin dependent regulator of chromatin, subfamily c, member 2 [Source:MGI Symbol;Acc:MGI:1915344]	chr10	+	-0.093649	-0.0987101	0.00643033	-0.268342	-0.046096	0.222246	-0.273403	0.0539834	0.327386	-0.00506105	0.100079	0.10514	0.366742	0.353538	0.950892	0.0225148	0.673638	0.0534174	0.00837763	0.581877	0.00260787	0.972599	0.496814	0.480881	0.657495	0.769977	0.987684	0.21539	0.903302	0.242624	0.0340706	0.836447	0.0166058	0.991638	0.781962	0.817697	4.21312	0.00653818	0	0	0	0	0	0	-1	0
Akap11	A kinase (PRKA) anchor protein 11 [Source:MGI Symbol;Acc:MGI:2684060]	chr14	-	-0.180636	0.0250821	0.129465	-0.355904	-0.119905	0.235999	-0.150186	0.190195	0.340381	0.205718	0.3101	0.104383	0.0522267	0.784013	0.160033	0.00104504	0.214109	0.0207188	0.0815547	0.0318609	0.000438343	0.116963	0.0210155	0.419743	0.25037	0.953899	0.488726	0.047597	0.619302	0.145255	0.185001	0.241349	0.00405709	0.415734	0.183646	0.787163	6.20404	0.000730138	0	0	0	-1	0	0	0	0
Zfp871	zinc finger protein 871 [Source:MGI Symbol;Acc:MGI:1921793]	chr17	-	0.228466	-0.0384212	0.0664235	-0.234283	0.0797078	0.31399	-0.50117	-0.0823347	0.418835	-0.266887	-0.162043	0.104845	0.0951937	0.77912	0.621246	0.11667	0.576615	0.036605	0.000386276	0.509359	0.00269032	0.170258	0.394505	0.585427	0.339342	0.951833	0.852745	0.453276	0.85953	0.198913	0.0031718	0.79889	0.0169949	0.493817	0.719079	0.867486	5.07772	0.00241915	0	0	0	0	0	0	-1	0
Ncoa1	nuclear receptor coactivator 1 [Source:MGI Symbol;Acc:MGI:1276523]	chr12	-	-0.126166	0.310913	-0.147117	0.1759	-0.024269	-0.200169	0.612978	-0.04522	-0.658198	0.437078	-0.020951	-0.458029	0.281723	0.00915362	0.220246	0.158941	0.843249	0.108287	3.26635e-06	0.684298	1.89244e-06	0.0109277	0.899257	0.00861366	0.579069	0.152925	0.562898	0.519109	0.95738	0.355782	7.40528e-05	0.88468	5.90249e-05	0.125843	0.964967	0.149603	10.5382	1.62541e-05	0	0	0	0	0	0	1	0
Coa5	cytochrome C oxidase assembly factor 5 [Source:MGI Symbol;Acc:MGI:1923428]	chr1	-	-0.26557	-0.339509	0.263773	-0.0368807	-0.220041	-0.183161	-0.11082	0.309302	0.420122	-0.0739392	0.529343	0.603282	0.0369431	0.0094475	0.0401368	0.775042	0.0981508	0.164875	0.336351	0.011781	0.00112359	0.668289	0.00487748	0.00169675	0.208729	0.157176	0.246831	0.936017	0.463275	0.443859	0.505494	0.153028	0.00853616	0.869272	0.0870376	0.0618827	4.16392	0.00693308	0	0	0	0	0	0	0	0
Clip3	CAP-GLY domain containing linker protein 3 [Source:MGI Symbol;Acc:MGI:1923936]	chr7	+	0.00532873	0.0971166	-0.181333	0.61589	0.068663	-0.547227	0.707678	-0.117999	-0.825677	0.0917878	-0.186662	-0.27845	0.972361	0.499179	0.254373	0.000658528	0.674347	0.00175827	2.0122e-05	0.426028	4.1561e-06	0.662716	0.39912	0.197436	0.990322	0.84845	0.600496	0.036388	0.903475	0.0360468	0.000302502	0.74384	0.000107298	0.866691	0.721932	0.614476	12.0604	5.36872e-06	0	0	0	1	0	-1	1	0
Fry	furry homolog (Drosophila) [Source:MGI Symbol;Acc:MGI:2443895]	chr5	+	0.463288	0.32641	0.21297	-0.382565	0.395853	0.778419	-0.519443	0.145536	0.664979	-0.136877	-0.250317	-0.11344	0.00049716	0.0118969	0.0722379	0.00655107	0.00360062	1.75466e-06	4.92067e-05	0.179564	1.92911e-06	0.419997	0.135108	0.49894	0.0242055	0.178703	0.334363	0.118919	0.13444	0.00175315	0.000620947	0.52918	5.97011e-05	0.73171	0.446211	0.827482	21.131	3.19842e-08	1	0	0	0	0	1	-1	0
Syt11	synaptotagmin XI [Source:MGI Symbol;Acc:MGI:1859547]	chr3	-	-0.20106	-0.454953	0.00169109	0.649972	-0.0119286	-0.6619	0.396079	0.190823	-0.205256	-0.253892	0.202752	0.456644	0.127882	0.000869767	0.989601	4.35226e-05	0.930127	3.03721e-05	0.00222259	0.127638	0.0954335	0.160199	0.27358	0.0156365	0.391431	0.0360998	0.997223	0.0110105	0.983003	0.00520506	0.0123546	0.451765	0.226544	0.478315	0.615255	0.198839	10.8644	1.27144e-05	0	-1	0	1	0	-1	1	0
Ube2k	ubiquitin-conjugating enzyme E2K [Source:MGI Symbol;Acc:MGI:1858216]	chr5	+	-0.804845	-0.248857	-0.0762969	-0.255206	-0.297856	-0.0426498	0.300781	0.430692	0.129911	0.555988	0.728548	0.17256	3.71825e-06	0.0782546	0.584683	0.0849338	0.0454982	0.768272	0.028304	0.00327723	0.326452	0.0078073	0.000921163	0.38043	0.00431659	0.459721	0.835183	0.39618	0.33728	0.903545	0.0849226	0.0821265	0.515199	0.108267	0.0367957	0.76658	7.92931	0.000140226	-1	0	0	0	0	0	0	0
Jmjd1c	jumonji domain containing 1C [Source:MGI Symbol;Acc:MGI:1918614]	chr10	+	0.076212	0.183365	-0.0245929	-0.177153	0.199914	0.377067	-0.0699997	0.0991092	0.169109	0.107153	-0.100805	-0.207958	0.391403	0.0479435	0.779641	0.0735742	0.0401461	0.000434988	0.390283	0.236404	0.0490642	0.396156	0.421243	0.105544	0.678614	0.367035	0.922504	0.371707	0.322686	0.0173321	0.55898	0.59004	0.143142	0.716045	0.735112	0.482373	4.61658	0.00407632	0	0	0	0	0	1	0	0
Sesn3	sestrin 3 [Source:MGI Symbol;Acc:MGI:1922997]	chr9	+	-0.26921	-0.263965	0.0432156	-0.271763	-0.36326	-0.0914969	-0.266518	-0.050835	0.215683	0.00524512	0.312425	0.30718	0.0297819	0.0365504	0.72416	0.039924	0.00760478	0.476186	0.0235027	0.655333	0.0695333	0.975202	0.075161	0.0830307	0.185415	0.325805	0.900153	0.283869	0.171496	0.738005	0.0737335	0.870174	0.182875	0.993089	0.340122	0.432606	4.25405	0.00622782	0	0	0	0	0	0	0	0
Fzd1	frizzled homolog 1 (Drosophila) [Source:MGI Symbol;Acc:MGI:1196625]	chr5	-	-0.123788	0.244483	-0.139394	0.903559	0.340641	-0.562918	1.27183	0.325035	-0.946795	0.36827	-0.0156062	-0.383876	0.398199	0.0701804	0.33261	2.08552e-06	0.0319791	0.000588047	2.65529e-10	0.0235992	8.71743e-08	0.0686197	0.93891	0.0557811	0.682993	0.440555	0.67338	0.00306685	0.295727	0.0203745	9.40445e-08	0.210125	5.76508e-06	0.321103	0.98146	0.364331	29.6457	1.03536e-09	0	0	0	1	0	-1	1	0
Man1c1	mannosidase, alpha, class 1C, member 1 [Source:MGI Symbol;Acc:MGI:2446214]	chr4	-	0.0027343	-0.130176	-0.152916	0.768264	0.128553	-0.63971	0.635354	-0.0270967	-0.66245	-0.13291	-0.15565	-0.02274	0.981771	0.246204	0.212732	1.46083e-06	0.314558	1.65686e-05	2.73667e-06	0.811573	2.40258e-06	0.41807	0.364003	0.889636	0.994089	0.689146	0.554994	0.00258696	0.706919	0.00416354	6.51e-05	0.936975	7.09116e-05	0.730694	0.692736	0.972058	19.3721	7.4338e-08	0	0	0	1	0	-1	1	0
Nras	neuroblastoma ras oncogene [Source:MGI Symbol;Acc:MGI:97376]	chr3	+	0.0116085	-0.461931	0.427491	0.110904	-0.350785	-0.461689	-0.362636	0.0650974	0.427733	-0.473539	0.415882	0.889422	0.921117	0.000546326	0.00144819	0.378325	0.00998503	0.00106635	0.00260994	0.556055	0.000712521	0.00806999	0.0194663	1.60993e-05	0.970238	0.0254601	0.0445047	0.73163	0.189811	0.0274121	0.0140152	0.824803	0.00594875	0.110025	0.177593	0.00366558	6.51058	0.000536293	0	-1	1	0	0	-1	-1	0
Cmtm4	CKLF-like MARVEL transmembrane domain containing 4 [Source:MGI Symbol;Acc:MGI:2142888]	chr8	-	-0.148226	-0.180271	0.120111	-0.414934	-0.239622	0.175312	-0.446979	0.0287153	0.475694	-0.0320448	0.268337	0.300382	0.241306	0.172684	0.35159	0.00489234	0.0818253	0.204767	0.000791365	0.808892	0.000542402	0.858698	0.141682	0.108191	0.540684	0.616677	0.689509	0.102328	0.431403	0.492779	0.00546481	0.93584	0.00479202	0.949454	0.456297	0.486112	6.18394	0.000745246	0	0	0	0	0	0	-1	0
Prnp	prion protein [Source:MGI Symbol;Acc:MGI:97769]	chr2	+	0.0819213	-0.104671	-0.24835	0.473124	0.255271	-0.217853	0.286532	-0.0750008	-0.361533	-0.186592	-0.330272	-0.14368	0.489826	0.35792	0.0442601	0.000730517	0.0488822	0.0815173	0.0116005	0.503445	0.00274821	0.259478	0.0570651	0.383434	0.751887	0.771404	0.259234	0.0385529	0.346373	0.306565	0.0434317	0.796583	0.0172921	0.604587	0.299376	0.766885	5.89346	0.00100549	0	0	0	1	0	0	1	0
Nek7	NIMA (never in mitosis gene a)-related expressed kinase 7 [Source:MGI Symbol;Acc:MGI:1890645]	chr1	-	-0.474705	0.109781	0.159849	-0.388649	-0.278488	0.110161	0.195838	0.356067	0.160229	0.584486	0.634555	0.0500682	0.00263381	0.450961	0.276513	0.0170374	0.0750848	0.477615	0.152777	0.0144852	0.241655	0.00776315	0.00431429	0.80716	0.0508963	0.827291	0.620538	0.190978	0.415673	0.739111	0.290672	0.165851	0.423046	0.108155	0.0827582	0.949611	2.95814	0.0313646	0	0	0	0	0	0	0	0
Wdfy3	WD repeat and FYVE domain containing 3 [Source:MGI Symbol;Acc:MGI:1096875]	chr5	-	0.250815	0.0175105	-0.126749	0.0651166	0.125924	0.0608074	-0.168188	-0.25164	-0.0834526	-0.233304	-0.377564	-0.14426	0.0111289	0.849321	0.184712	0.515425	0.209255	0.536789	0.0544412	0.00741829	0.345354	0.0829817	0.00776196	0.278464	0.11241	0.971902	0.521143	0.814428	0.615309	0.776146	0.138166	0.12408	0.534809	0.3541	0.108328	0.693463	2.30006	0.0754864	0	0	0	0	0	0	0	0
Hsbp1	heat shock factor binding protein 1 [Source:MGI Symbol;Acc:MGI:1915446]	chr8	+	-0.0147843	-0.227398	-0.0984243	0.0242868	-0.0487014	-0.0729881	-0.188327	-0.132341	0.0559858	-0.212614	-0.0836401	0.128974	0.88253	0.0306961	0.341282	0.820484	0.648501	0.494154	0.0510754	0.174402	0.562083	0.142009	0.56053	0.372178	0.956252	0.300677	0.680757	0.949733	0.892863	0.749294	0.131816	0.521699	0.722309	0.455577	0.816539	0.762059	1.74553	0.161266	0	0	0	0	0	0	0	0
Tmem59	transmembrane protein 59 [Source:MGI Symbol;Acc:MGI:1929278]	chr4	+	-0.206137	0.124835	-0.322336	0.0215079	0.0503485	0.0288406	0.35248	-0.0658506	-0.41833	0.330972	-0.116199	-0.447171	0.0576257	0.229103	0.00521144	0.846263	0.647766	0.792495	0.000991227	0.515142	0.000244732	0.0310958	0.438706	0.00522081	0.263012	0.671776	0.086912	0.95772	0.892625	0.91677	0.00654982	0.802004	0.00256952	0.215911	0.747312	0.114823	5.39092	0.00171552	0	0	0	0	0	0	1	0
Prkg1	protein kinase, cGMP-dependent, type I [Source:MGI Symbol;Acc:MGI:108174]	chr19	-	-0.114994	-0.167869	0.0759699	0.00602842	0.0459836	0.0399552	-0.0468471	0.236947	0.283795	-0.0528756	0.190964	0.243839	0.259174	0.103313	0.452448	0.955174	0.66581	0.706522	0.61579	0.0180261	0.00559822	0.710066	0.187175	0.0951784	0.558055	0.513471	0.759327	0.988753	0.899829	0.875127	0.752311	0.186075	0.0299009	0.888306	0.520084	0.462486	2.46781	0.0601602	0	0	0	0	0	0	0	0
Grina	glutamate receptor, ionotropic, N-methyl D-aspartate-associated protein 1 (glutamate binding) [Source:MGI Symbol;Acc:MGI:1913418]	chr15	+	-0.0618193	0.565876	-0.465236	0.441004	0.148003	-0.293002	1.0687	-0.255414	-1.32411	0.627695	-0.403416	-1.03111	0.693973	0.000595518	0.00729068	0.0118241	0.374252	0.0782378	3.37499e-08	0.102509	1.68706e-09	0.00659998	0.0817603	6.27045e-05	0.868857	0.0269641	0.102073	0.159789	0.74458	0.299317	2.45619e-06	0.408244	3.84119e-07	0.100181	0.353956	0.00799507	21.6249	2.54911e-08	0	1	0	0	0	0	1	0
Dnajc3	DnaJ (Hsp40) homolog, subfamily C, member 3 [Source:MGI Symbol;Acc:MGI:107373]	chr14	+	0.457471	-0.0443006	-0.290741	-0.0471701	0.314113	0.361284	-0.548941	-0.434098	0.114843	-0.501771	-0.748212	-0.246441	0.00251575	0.752056	0.0452562	0.753961	0.0405132	0.0198646	0.000181526	0.00235487	0.389352	0.0161116	0.000712987	0.219336	0.0498352	0.942837	0.26197	0.930368	0.323497	0.14191	0.00173868	0.0687399	0.57629	0.154456	0.0338202	0.64055	5.70347	0.00122754	1	0	0	0	0	0	-1	0
Pafah1b1	platelet-activating factor acetylhydrolase, isoform 1b, subunit 1 [Source:MGI Symbol;Acc:MGI:109520]	chr11	-	-0.139848	-0.0659781	0.0943628	0.0529356	-0.104449	-0.157385	0.126805	0.129761	0.0029563	0.0738696	0.234211	0.160341	0.134323	0.465742	0.312182	0.586099	0.287294	0.112009	0.139183	0.141563	0.972437	0.565643	0.0805717	0.220816	0.403854	0.834795	0.653846	0.856515	0.684455	0.362396	0.272531	0.474318	0.985922	0.816447	0.351053	0.641974	1.28288	0.302705	0	0	0	0	0	0	0	0
Plekhb2	pleckstrin homology domain containing, family B (evectins) member 2 [Source:MGI Symbol;Acc:MGI:2385825]	chr1	+	-0.512554	-0.232664	-0.145975	-0.442726	-0.269804	0.172922	-0.162835	0.096775	0.25961	0.279891	0.366579	0.0866884	0.00426599	0.177965	0.391314	0.0178687	0.128538	0.333736	0.30578	0.546856	0.11588	0.242788	0.129164	0.71761	0.0669657	0.622564	0.718274	0.194529	0.511496	0.624411	0.473618	0.818407	0.258669	0.586385	0.436942	0.918654	3.81131	0.0106272	0	0	0	0	0	0	0	0
Extl3	exostoses (multiple)-like 3 [Source:MGI Symbol;Acc:MGI:1860765]	chr14	-	0.120284	0.0264092	0.0994144	-0.0508324	0.0068942	0.0577267	-0.144707	-0.0139754	0.130732	-0.0938748	-0.0208696	0.0730052	0.201478	0.776401	0.293887	0.612088	0.944471	0.560933	0.0976231	0.872239	0.142797	0.476502	0.874123	0.581157	0.496163	0.950912	0.637193	0.868894	0.986071	0.792216	0.210857	0.959435	0.298687	0.765862	0.955146	0.86583	1.26127	0.311574	0	0	0	0	0	0	0	0
Lamc1	laminin, gamma 1 [Source:MGI Symbol;Acc:MGI:99914]	chr1	-	0.893067	-0.162868	0.608267	-0.606653	0.121632	0.728284	-1.66259	-0.163168	1.49942	-1.05594	-0.2848	0.771136	6.5427e-05	0.433326	0.00328572	0.00861488	0.555988	0.00187211	1.19933e-09	0.340909	1.37994e-08	0.000801712	0.291275	0.0101475	0.0111	0.81539	0.0689051	0.135676	0.85038	0.0377214	2.65484e-07	0.685604	1.56447e-06	0.0301361	0.630497	0.162563	27.1469	2.57932e-09	1	0	0	0	0	1	-1	0
Lpar1	lysophosphatidic acid receptor 1 [Source:MGI Symbol;Acc:MGI:108429]	chr4	-	-0.36802	-0.42458	0.14543	-0.0639272	-0.18942	-0.125493	-0.120487	0.32403	0.444517	-0.0565599	0.51345	0.57001	0.00865079	0.00308195	0.273778	0.643329	0.177002	0.366312	0.332223	0.0138507	0.00130797	0.759681	0.00967378	0.00468527	0.0983684	0.0829732	0.618055	0.884141	0.584674	0.652395	0.501846	0.162996	0.00958475	0.911653	0.122366	0.109172	4.91876	0.00288962	0	0	0	0	0	0	0	0
Pitpna	phosphatidylinositol transfer protein, alpha [Source:MGI Symbol;Acc:MGI:99887]	chr11	+	-0.270996	-0.229733	-0.0682027	0.0450226	-0.0800442	-0.125067	0.0862847	0.122749	0.0364639	0.0412621	0.202793	0.161531	0.0171377	0.0379727	0.531946	0.690983	0.481029	0.27221	0.389487	0.238066	0.720543	0.784293	0.191666	0.292524	0.143005	0.33144	0.805449	0.90592	0.806525	0.565938	0.558292	0.591258	0.835262	0.922322	0.525506	0.70483	2.50629	0.0571242	0	0	0	0	0	0	0	0
Grid2	glutamate receptor, ionotropic, delta 2 [Source:MGI Symbol;Acc:MGI:95813]	chr6	+	-0.202466	0.162328	0.0703667	0.321332	0.0273272	-0.294004	0.686126	0.30016	-0.385966	0.364794	0.272833	-0.0919612	0.139185	0.207872	0.598991	0.0288176	0.846293	0.0416807	5.29758e-06	0.0238423	0.00365746	0.0567219	0.157336	0.618264	0.411793	0.652434	0.841514	0.244458	0.958651	0.213337	0.000107012	0.210876	0.0216379	0.294954	0.483	0.886141	7.92808	0.000140381	0	0	0	0	0	0	1	0
Lamp2	lysosomal-associated membrane protein 2 [Source:MGI Symbol;Acc:MGI:96748]	chrX	-	0.153328	0.320475	-0.148622	0.208443	0.287503	0.0790597	0.375591	-0.0144467	-0.390037	0.167147	-0.30195	-0.469097	0.18317	0.00667644	0.194727	0.0934773	0.0225805	0.503966	0.00092425	0.891538	0.000845956	0.293557	0.0676602	0.00580798	0.472084	0.126755	0.532435	0.411672	0.261927	0.755404	0.00617122	0.966104	0.00683715	0.633371	0.324659	0.121152	5.65912	0.0012866	0	0	0	0	0	0	1	0
Pla2g16	phospholipase A2, group XVI [Source:MGI Symbol;Acc:MGI:2179715]	chr19	+	-0.106082	0.0722169	-0.321719	0.0900911	0.106551	0.01646	0.26839	-0.109085	-0.377475	0.178299	-0.215636	-0.393936	0.352729	0.515799	0.00915204	0.45581	0.37502	0.88939	0.0144088	0.320663	0.00152163	0.265964	0.18908	0.0196627	0.64559	0.85687	0.114404	0.779725	0.745085	0.957708	0.0512605	0.668744	0.0108703	0.611328	0.521918	0.225003	3.60059	0.0137952	0	0	0	0	0	0	0	0
4930402H24Rik	RIKEN cDNA 4930402H24 gene [Source:MGI Symbol;Acc:MGI:1923029]	chr2	-	-0.27932	-0.210358	0.136409	0.0457279	-0.0207931	-0.066521	0.11469	0.394937	0.280246	0.0689623	0.41573	0.346767	0.0337431	0.0987984	0.280318	0.730455	0.874843	0.613534	0.329004	0.00239599	0.0231541	0.696268	0.0257676	0.0575386	0.198669	0.503945	0.623873	0.921757	0.967312	0.824754	0.49849	0.0696849	0.0841191	0.883213	0.201513	0.369332	3.05743	0.027557	0	0	0	0	0	0	0	0
Ankrd12	ankyrin repeat domain 12 [Source:MGI Symbol;Acc:MGI:1914357]	chr17	-	-0.495436	-0.327332	0.235703	-0.00545045	-0.342934	-0.337484	0.162654	0.388205	0.225551	0.168105	0.731139	0.563035	0.00406864	0.0443318	0.150748	0.973709	0.0488545	0.0520254	0.278776	0.0156256	0.1393	0.451921	0.00309127	0.0177377	0.0653291	0.356129	0.475199	0.993977	0.346371	0.239095	0.443781	0.172585	0.293556	0.751007	0.0672712	0.212118	3.47222	0.0162055	0	0	0	0	0	0	0	0
Laptm4a	lysosomal-associated protein transmembrane 4A [Source:MGI Symbol;Acc:MGI:108017]	chr12	+	0.278131	0.0612921	-0.0112107	-0.19218	-0.0220117	0.170168	-0.409018	-0.311353	0.0976654	-0.216839	-0.289341	-0.0725028	0.0476626	0.657253	0.935405	0.200339	0.8796	0.250888	0.0027279	0.0207229	0.453197	0.266882	0.142901	0.710827	0.238808	0.915273	0.983816	0.567948	0.9692	0.543221	0.0144876	0.198266	0.633657	0.611935	0.458401	0.91655	3.18176	0.0234634	0	0	0	0	0	0	-1	0
Trak2	trafficking protein, kinesin binding 2 [Source:MGI Symbol;Acc:MGI:1918077]	chr1	-	-0.641156	-0.667299	0.306259	0.0609166	-0.397771	-0.458688	0.0347734	0.549643	0.51487	-0.0261432	0.947414	0.973558	0.00044991	0.00025985	0.0673813	0.713565	0.0252471	0.0106756	0.819951	0.00127525	0.00215733	0.907654	0.000296782	0.000206582	0.0235104	0.0159288	0.320192	0.915022	0.275099	0.0992114	0.893476	0.049573	0.0143504	0.966799	0.0215005	0.0173289	7.87097	0.000147791	-1	-1	0	0	0	0	0	1
Usp34	ubiquitin specific peptidase 34 [Source:MGI Symbol;Acc:MGI:109473]	chr11	+	-0.0348386	-0.100737	0.00820938	-0.276376	0.0495992	0.325975	-0.342274	0.0926472	0.434921	-0.0658981	0.0430479	0.108946	0.771931	0.417113	0.945736	0.0422322	0.697118	0.0170727	0.00504872	0.415648	0.000773858	0.702257	0.800456	0.529312	0.909099	0.806628	0.986204	0.289504	0.910785	0.128898	0.0232728	0.736932	0.00635743	0.885014	0.927966	0.841848	4.89049	0.00298312	0	0	0	0	0	0	-1	0
Prkrir	protein-kinase, interferon-inducible double stranded RNA dependent inhibitor, repressor of (P58 repressor) [Source:MGI Symbol;Acc:MGI:1920231]	chr7	+	-0.377911	0.0477746	0.211966	-0.231982	-0.0817416	0.15024	0.193703	0.508135	0.314432	0.425685	0.589877	0.164191	0.00479193	0.69861	0.0923244	0.0866954	0.529103	0.256576	0.0998881	0.000164337	0.0102132	0.0208461	0.00210604	0.348567	0.0715111	0.927139	0.377589	0.400275	0.834853	0.549418	0.21424	0.0163644	0.0462699	0.17624	0.0544853	0.74773	4.78697	0.00335405	0	0	0	0	0	0	0	1
Arhgap35	NA	NA	NA	0.09415	-0.253985	-0.0832856	0.0604042	0.11942	0.0590162	-0.287731	-0.0580152	0.229715	-0.348135	-0.177436	0.170699	0.313954	0.0106396	0.37596	0.544299	0.231051	0.547152	0.00232058	0.508106	0.0145065	0.0128088	0.184845	0.202298	0.610368	0.167598	0.706193	0.832731	0.633232	0.783867	0.0127889	0.798815	0.0599596	0.137248	0.517308	0.620403	3.28841	0.0204632	0	0	0	0	0	0	-1	0
Pdgfrb	platelet derived growth factor receptor, beta polypeptide [Source:MGI Symbol;Acc:MGI:97531]	chr18	+	0.823972	0.0305073	0.392992	-1.02986	0.190556	1.22041	-1.82332	-0.240424	1.5829	-0.793465	-0.43098	0.362485	8.83219e-05	0.880294	0.035721	3.75756e-05	0.329805	2.69998e-06	8.32854e-11	0.146018	2.48356e-09	0.00649068	0.0969318	0.187471	0.0117306	0.978732	0.232186	0.0106921	0.716707	0.00204915	4.33282e-08	0.481462	4.86058e-07	0.0995655	0.383383	0.599694	38.0755	7.21887e-11	1	0	0	-1	0	1	-1	0
Abhd3	abhydrolase domain containing 3 [Source:MGI Symbol;Acc:MGI:2147183]	chr18	-	-0.223734	-0.0482387	-0.594588	0.516249	0.241853	-0.274396	0.691745	-0.129001	-0.820745	0.175495	-0.370854	-0.546349	0.245686	0.786331	0.00466223	0.0136561	0.22824	0.16143	0.0003947	0.488514	9.85298e-05	0.50213	0.179205	0.0458722	0.54497	0.954242	0.0821068	0.171382	0.630773	0.439282	0.00321941	0.785665	0.00127258	0.780268	0.510434	0.336709	8.00572	0.000130942	0	0	0	0	0	0	1	0
Sdf4	stromal cell derived factor 4 [Source:MGI Symbol;Acc:MGI:108079]	chr4	+	-0.253815	0.127	-0.00713163	-0.316883	-0.053472	0.263411	0.0639312	0.193211	0.12928	0.380814	0.246683	-0.134131	0.0138774	0.202238	0.941781	0.00515465	0.601502	0.0166799	0.479242	0.0443226	0.166197	0.00990748	0.0821111	0.336698	0.127227	0.646983	0.98564	0.105071	0.872683	0.12717	0.639504	0.283007	0.329952	0.121358	0.3542	0.741233	3.24818	0.0215445	0	0	0	0	0	0	0	0
Dip2b	DIP2 disco-interacting protein 2 homolog B (Drosophila) [Source:MGI Symbol;Acc:MGI:2145977]	chr15	+	-0.127367	-0.0317622	-0.00918773	0.320344	0.0231271	-0.297216	0.415949	0.141307	-0.274642	0.0956052	0.11818	0.0225745	0.154566	0.705521	0.916931	0.00167529	0.802817	0.00287574	1.75839e-05	0.0974431	0.00213838	0.433618	0.34589	0.852853	0.43365	0.927722	0.978096	0.0616644	0.945303	0.0475451	0.000271563	0.399979	0.0142551	0.740157	0.680149	0.96232	9.07811	5.19199e-05	0	0	0	0	0	-1	1	0
Sv2b	synaptic vesicle glycoprotein 2 b [Source:MGI Symbol;Acc:MGI:1927338]	chr7	-	-0.615992	0.296539	-0.210195	-0.0309494	-0.0759446	-0.0449953	0.881581	0.329852	-0.551729	0.912531	0.405797	-0.506734	0.000390925	0.0498478	0.175812	0.84501	0.630216	0.775109	9.98696e-07	0.0320735	0.000520105	0.000185614	0.0683999	0.0226013	0.0215591	0.375283	0.509384	0.957558	0.885539	0.907225	3.0686e-05	0.242384	0.0046258	0.0139867	0.326492	0.23824	9.20058	4.6906e-05	-1	0	0	0	0	0	1	0
Igdcc4	immunoglobulin superfamily, DCC subclass, member 4 [Source:MGI Symbol;Acc:MGI:1858497]	chr9	+	-0.215882	-0.716083	0.262136	0.237988	-0.198011	-0.435999	-0.262213	0.280007	0.54222	-0.500201	0.478018	0.978219	0.0896308	3.90958e-06	0.0442738	0.0752207	0.140779	0.00229652	0.0318714	0.0227882	9.44383e-05	0.00767181	0.0109818	7.36058e-06	0.328853	0.000824807	0.259234	0.374998	0.531007	0.0424616	0.0928981	0.206362	0.0012267	0.107762	0.131205	0.00209487	8.75199	6.83117e-05	0	-1	0	0	0	-1	0	0
Fam173a	family with sequence similarity 173, member A [Source:MGI Symbol;Acc:MGI:2384888]	chr17	-	-0.281672	-0.584019	0.307162	0.119345	-0.364016	-0.48336	-0.183002	0.224819	0.40782	-0.302346	0.588834	0.891181	0.0553713	0.000316029	0.0430338	0.425053	0.0228318	0.00332798	0.178989	0.105202	0.00564658	0.139203	0.00716125	0.000160907	0.25736	0.0179248	0.255901	0.762272	0.263085	0.0515966	0.324948	0.414208	0.0301066	0.451205	0.10376	0.0153565	5.24024	0.00202185	0	-1	0	0	0	0	0	0
Phlpp1	PH domain and leucine rich repeat protein phosphatase 1 [Source:MGI Symbol;Acc:MGI:2138327]	chr1	+	-0.172134	0.210315	-0.185289	0.227555	0.000841381	-0.226714	0.610004	-0.0123136	-0.622318	0.382449	-0.013155	-0.395604	0.115268	0.0473552	0.0963936	0.0508152	0.994032	0.0495515	1.0058e-06	0.90404	1.23083e-06	0.0147258	0.931002	0.0126356	0.372118	0.364963	0.38601	0.313669	0.998974	0.232651	3.08278e-05	0.970085	4.29254e-05	0.147425	0.978393	0.179626	12.163	4.99928e-06	0	0	0	0	0	0	1	0
Capns1	calpain, small subunit 1 [Source:MGI Symbol;Acc:MGI:88266]	chr7	-	0.349433	-0.183341	-0.188982	0.316985	0.282713	-0.0342718	-0.21579	-0.255702	-0.0399129	-0.532774	-0.538415	-0.00564112	0.027134	0.222689	0.221229	0.0576326	0.0866951	0.827255	0.123079	0.0805861	0.780224	0.0173033	0.0176017	0.978801	0.176982	0.667365	0.563741	0.330706	0.443085	0.93149	0.249636	0.367702	0.874399	0.159428	0.168234	0.993791	1.75436	0.159323	0	0	0	0	0	0	0	0
Tm9sf3	transmembrane 9 superfamily member 3 [Source:MGI Symbol;Acc:MGI:1914262]	chr19	-	-0.125456	-0.0578331	0.284412	-0.140428	-0.107526	0.0329011	-0.0728045	0.302342	0.375147	0.067623	0.409869	0.342246	0.198147	0.549827	0.00624148	0.180007	0.296871	0.748131	0.415842	0.0022478	0.000282087	0.619667	0.00538166	0.0177335	0.492253	0.872965	0.0947055	0.545338	0.692353	0.893698	0.583013	0.0673497	0.00286363	0.843725	0.091025	0.212118	4.52573	0.00452794	0	0	0	0	0	0	0	0
Secisbp2l	SECIS binding protein 2-like [Source:MGI Symbol;Acc:MGI:1917604]	chr2	-	-0.200437	0.148049	0.0773662	0.0441382	-0.0603018	-0.10444	0.392625	0.217502	-0.175123	0.348487	0.277804	-0.070683	0.0664053	0.158307	0.468877	0.693207	0.589712	0.351124	0.000356219	0.0373582	0.082129	0.0247471	0.0726453	0.633373	0.283775	0.599452	0.767983	0.906642	0.865933	0.639823	0.00296781	0.260234	0.204813	0.19287	0.335309	0.892002	3.54849	0.0147242	0	0	0	0	0	0	1	0
Tax1bp1	Tax1 (human T cell leukemia virus type I) binding protein 1 [Source:MGI Symbol;Acc:MGI:1289308]	chr6	+	-0.0696658	0.00213237	-0.0487518	-0.0444849	0.103189	0.147674	0.0273133	0.124103	0.0967897	0.0717982	0.0209141	-0.0508841	0.507621	0.983673	0.642532	0.691802	0.354387	0.188683	0.776734	0.215831	0.329459	0.627712	0.887739	0.730924	0.762532	0.996926	0.863973	0.905994	0.734783	0.473739	0.865766	0.569051	0.517995	0.848412	0.96084	0.924414	0.824681	0.544072	0	0	0	0	0	0	0	0
App	amyloid beta (A4) precursor protein [Source:MGI Symbol;Acc:MGI:88059]	chr16	-	0.276008	-0.0579027	0.122376	0.00329748	0.433532	0.430235	-0.330613	0.2799	0.610514	-0.333911	-0.153632	0.180279	0.0323573	0.641284	0.311942	0.980263	0.00240576	0.00249934	0.00668702	0.0188693	1.3408e-05	0.0649408	0.374673	0.300993	0.194756	0.907925	0.653791	0.995136	0.114116	0.0444316	0.028797	0.18974	0.000265362	0.313707	0.701213	0.712324	9.46655	3.77254e-05	0	0	0	0	0	1	-1	0
Arnt2	aryl hydrocarbon receptor nuclear translocator 2 [Source:MGI Symbol;Acc:MGI:107188]	chr7	-	-0.332941	0.102751	-0.0055095	0.0512986	-0.282008	-0.333306	0.486991	0.0454236	-0.441567	0.435692	0.327431	-0.108261	0.0185952	0.430682	0.968087	0.715513	0.0558139	0.0252148	0.000456622	0.725044	0.00155908	0.0261298	0.0970809	0.568223	0.148557	0.813102	0.992683	0.915871	0.363723	0.160943	0.00360792	0.902644	0.0110488	0.198029	0.383749	0.859023	5.38668	0.00172342	0	0	0	0	0	0	1	0
Tecr	trans-2,3-enoyl-CoA reductase [Source:MGI Symbol;Acc:MGI:1915408]	chr8	-	0.119531	-0.266798	-0.440867	0.376254	0.283122	-0.0931324	-0.0100754	-0.277276	-0.2672	-0.386329	-0.560398	-0.174068	0.338565	0.0344353	0.00157518	0.00758666	0.0379941	0.467783	0.928788	0.0262086	0.0312742	0.0328335	0.00362849	0.321829	0.634442	0.318162	0.0463195	0.127878	0.314831	0.731867	0.959242	0.22131	0.10352	0.220709	0.0748136	0.731093	4.8335	0.00318157	0	0	-1	0	0	0	0	0
Clasp2	CLIP associating protein 2 [Source:MGI Symbol;Acc:MGI:1923749]	chr9	+	-0.0809729	0.00625975	-0.275059	0.140491	0.00199829	-0.138493	0.227724	-0.192088	-0.419811	0.0872326	-0.194086	-0.281319	0.466133	0.953759	0.0215169	0.237362	0.986394	0.239263	0.03107	0.0800812	0.000451311	0.573531	0.226913	0.0814145	0.733824	0.993312	0.177595	0.609362	0.996965	0.531702	0.0911622	0.367048	0.00414097	0.821641	0.562308	0.428882	4.38377	0.00534395	0	0	0	0	0	0	0	0
Nell2	NEL-like 2 [Source:MGI Symbol;Acc:MGI:1858510]	chr15	-	-0.285857	0.733486	-0.56594	-0.238683	-0.476811	-0.238129	0.780661	-0.756895	-1.53756	1.01934	-0.280083	-1.29943	0.0481433	1.17574e-05	0.0010174	0.118117	0.00359648	0.125318	1.32663e-06	1.55994e-05	3.03958e-11	1.75105e-05	0.184182	1.08884e-06	0.240159	0.00178466	0.0363846	0.455604	0.13444	0.385326	3.76535e-05	0.00452822	3.46035e-08	0.00290711	0.516259	0.000703069	28.3623	1.64081e-09	0	1	-1	0	0	0	1	-1
Tnrc6b	trinucleotide repeat containing 6b [Source:MGI Symbol;Acc:MGI:2443730]	chr15	+	0.242781	0.134463	-0.0738768	-0.158892	0.177431	0.336322	-0.26721	-0.139227	0.127983	-0.108318	-0.316658	-0.20834	0.0369447	0.240157	0.511083	0.198136	0.14303	0.00861893	0.0137985	0.189259	0.230847	0.496287	0.0535069	0.197563	0.208729	0.682692	0.792455	0.565728	0.534547	0.0889693	0.0495317	0.540315	0.410859	0.777146	0.290362	0.614633	3.49366	0.0157738	0	0	0	0	0	0	-1	0
Kmt2a	lysine (K)-specific methyltransferase 2A [Source:MGI Symbol;Acc:MGI:96995]	chr9	-	0.283657	-0.118656	0.23888	-0.308347	0.0917117	0.400059	-0.71066	0.0469345	0.757595	-0.402313	-0.0447772	0.357536	0.00740586	0.254394	0.0216637	0.00815965	0.387304	0.000867945	3.89081e-08	0.606717	1.80459e-08	0.00848386	0.747794	0.0178051	0.089692	0.697197	0.178345	0.131417	0.751419	0.0247023	2.73179e-06	0.850729	1.87014e-06	0.111934	0.905855	0.212394	21.2662	3.00461e-08	0	0	0	0	0	1	-1	0
Top2b	topoisomerase (DNA) II beta [Source:MGI Symbol;Acc:MGI:98791]	chr14	+	-0.261844	-0.308734	0.0882561	0.145905	-0.0680821	-0.213987	0.0990148	0.282018	0.183003	-0.04689	0.3501	0.39699	0.00771107	0.00185279	0.339247	0.136908	0.481474	0.0321819	0.247914	0.00289201	0.0405044	0.714113	0.0112822	0.00440102	0.0917842	0.0582441	0.67892	0.486343	0.806996	0.184171	0.408313	0.0769498	0.124939	0.889795	0.132705	0.10532	5.3056	0.00188231	0	0	0	0	0	0	0	0
Itih3	inter-alpha trypsin inhibitor, heavy chain 3 [Source:MGI Symbol;Acc:MGI:96620]	chr14	-	-0.275278	1.6836	-0.272137	0.217578	0.176934	-0.0406439	2.17645	0.180075	-1.99638	1.95888	0.00314048	-1.95574	0.104226	2.2266e-11	0.106964	0.214479	0.307459	0.810341	2.07677e-14	0.25884	2.43793e-13	3.31981e-09	0.989237	3.31022e-09	0.354766	3.54876e-07	0.405449	0.584037	0.701543	0.924228	3.30995e-10	0.613119	1.94279e-09	2.64556e-05	0.997227	2.74763e-05	63.7873	2.2925e-13	0	1	0	0	0	0	1	0
Ucp2	uncoupling protein 2 (mitochondrial, proton carrier) [Source:MGI Symbol;Acc:MGI:109354]	chr7	+	-0.0650858	0.813452	-0.151312	0.0952405	0.0199192	-0.0753214	0.973779	-0.0663065	-1.04009	0.878538	-0.0862257	-0.964764	0.65417	3.24629e-06	0.311408	0.538496	0.896884	0.622647	4.62452e-08	0.633817	2.88383e-08	0.000162485	0.677729	6.01933e-05	0.848207	0.000750961	0.653749	0.82963	0.974207	0.829338	3.09784e-06	0.862057	2.67224e-06	0.0127571	0.874273	0.00779968	17.754	1.7039e-07	0	1	0	0	0	0	1	0
Egln1	EGL nine homolog 1 (C. elegans) [Source:MGI Symbol;Acc:MGI:1932286]	chr8	-	-0.223524	-0.151535	0.0378902	-0.399864	-0.201871	0.197993	-0.327876	0.0595433	0.387419	0.0719884	0.261414	0.189426	0.0991873	0.272298	0.778564	0.0091223	0.15853	0.174103	0.0136503	0.636789	0.00516733	0.704653	0.17346	0.32763	0.345874	0.710424	0.922369	0.139799	0.558623	0.455865	0.0491436	0.863131	0.0280555	0.88593	0.502978	0.735356	4.27283	0.00609074	0	0	0	0	0	0	-1	0
Ldha	lactate dehydrogenase A [Source:MGI Symbol;Acc:MGI:96759]	chr7	+	0.0776319	-0.534289	-0.140595	0.307949	-0.0757015	-0.383651	-0.303972	-0.293929	0.0100431	-0.611921	-0.218227	0.393694	0.612602	0.00151468	0.377831	0.0660957	0.644856	0.0237493	0.0402887	0.0539504	0.9461	0.00822255	0.325993	0.081441	0.826378	0.0507164	0.707872	0.352201	0.892389	0.156412	0.110959	0.307301	0.97202	0.110966	0.662799	0.428882	3.50634	0.0155241	0	0	0	0	0	0	0	0
Ktn1	kinectin 1 [Source:MGI Symbol;Acc:MGI:109153]	chr14	+	-0.0940083	-0.0531885	0.046573	-0.0386168	-0.0220855	0.0165313	0.00220302	0.118496	0.116293	0.0408198	0.140581	0.0997615	0.388115	0.622217	0.669741	0.738495	0.84724	0.885231	0.982363	0.252338	0.259527	0.789211	0.363839	0.51678	0.675155	0.902684	0.877007	0.92494	0.959246	0.956045	0.991696	0.605869	0.443956	0.924071	0.692733	0.835756	0.446503	0.811667	0	0	0	0	0	0	0	0
Sox9	SRY-box containing gene 9 [Source:MGI Symbol;Acc:MGI:98371]	chr11	+	0.228016	0.160644	-0.443868	-0.145075	0.198135	0.343209	-0.212446	-0.473749	-0.261303	-0.0673714	-0.671883	-0.604512	0.0679259	0.196177	0.00130519	0.276083	0.131747	0.0126677	0.0631724	0.00035301	0.0325889	0.695265	0.000603839	0.00172722	0.286706	0.642282	0.0418284	0.645643	0.516932	0.10814	0.154126	0.025574	0.106763	0.882748	0.0313405	0.0620884	4.9469	0.00279966	0	0	-1	0	0	0	0	-1
Rora	RAR-related orphan receptor alpha [Source:MGI Symbol;Acc:MGI:104661]	chr9	+	-0.00266618	0.27656	0.166528	-0.0609722	-0.0936965	-0.0327243	0.218254	0.075498	-0.142756	0.279227	0.169194	-0.110032	0.979522	0.0117771	0.122764	0.586254	0.4021	0.768607	0.0276052	0.442496	0.147305	0.065047	0.258858	0.457072	0.993435	0.177581	0.434127	0.856515	0.759981	0.903597	0.0833281	0.7563	0.304982	0.313772	0.600785	0.807403	2.48283	0.0589563	0	0	0	0	0	0	0	0
Snap25	synaptosomal-associated protein 25 [Source:MGI Symbol;Acc:MGI:98331]	chr2	+	-0.3502	-0.110974	0.267466	-0.374416	-0.658884	-0.284468	-0.13519	-0.0412184	0.0939715	0.239226	0.617665	0.378439	0.0784943	0.577099	0.201849	0.0806332	0.00398243	0.19169	0.461883	0.827277	0.621214	0.390703	0.0364676	0.193538	0.309128	0.886211	0.542324	0.387438	0.138283	0.476251	0.624719	0.942002	0.766332	0.711742	0.239087	0.60796	2.20174	0.0862918	0	0	0	0	0	0	0	0
Mapre1	microtubule-associated protein, RP/EB family, member 1 [Source:MGI Symbol;Acc:MGI:891995]	chr2	+	-0.196485	-0.299331	0.327869	-0.115867	-0.159323	-0.0434557	-0.218713	0.365031	0.583744	-0.102846	0.524354	0.627199	0.10294	0.0172903	0.00941074	0.358838	0.20828	0.728416	0.055763	0.0025397	1.64987e-05	0.538854	0.00383619	0.00084741	0.351997	0.2217	0.116082	0.716655	0.61421	0.885049	0.140514	0.0712156	0.000308271	0.800821	0.077441	0.0409273	6.34494	0.000633035	0	0	0	0	0	0	0	0
Chd9	chromodomain helicase DNA binding protein 9 [Source:MGI Symbol;Acc:MGI:1924001]	chr8	+	-0.225626	0.122844	0.101498	-0.479235	-0.253791	0.225444	-0.130764	0.0733331	0.204097	0.34847	0.327124	-0.0213465	0.0337232	0.246601	0.332964	0.000187378	0.0259015	0.0505987	0.176388	0.451014	0.0438884	0.0233483	0.0316768	0.884849	0.198625	0.690135	0.673522	0.0219794	0.276122	0.235458	0.321656	0.76171	0.132033	0.187658	0.221821	0.970423	4.81191	0.0032604	0	0	0	-1	0	0	0	0
Fads2	fatty acid desaturase 2 [Source:MGI Symbol;Acc:MGI:1930079]	chr19	-	0.077672	-0.653026	-0.0622479	0.214049	-0.0750963	-0.289145	-0.516649	-0.215016	0.301632	-0.730698	-0.13992	0.590778	0.563781	5.09374e-05	0.65289	0.142302	0.602257	0.0500751	0.000345091	0.102504	0.0286321	0.000682153	0.469717	0.00488626	0.797238	0.00504249	0.868903	0.495849	0.873192	0.234252	0.00291162	0.408244	0.0974348	0.0283552	0.767261	0.111227	5.83708	0.0010665	0	-1	0	0	0	0	-1	0
Strn3	striatin, calmodulin binding protein 3 [Source:MGI Symbol;Acc:MGI:2151064]	chr12	-	-0.520215	-0.150482	0.125555	-0.444539	-0.410369	0.0341704	-0.0748068	0.235401	0.310208	0.369733	0.64577	0.276037	0.000748378	0.289006	0.375114	0.00519083	0.00852395	0.817875	0.566497	0.0833405	0.0255848	0.0682567	0.00272753	0.172491	0.0293063	0.724289	0.70552	0.105071	0.180007	0.927251	0.713388	0.373382	0.0901943	0.320453	0.0627293	0.584555	4.65844	0.00388468	-1	0	0	0	0	0	0	0
Mlec	malectin [Source:MGI Symbol;Acc:MGI:1924015]	chr5	-	-0.154484	-0.347294	0.256696	-0.217473	-0.25356	-0.0360867	-0.410284	0.157619	0.567903	-0.19281	0.411179	0.60399	0.11386	0.00141833	0.0131583	0.0420226	0.0188252	0.725833	0.000106541	0.0892998	1.56885e-06	0.16591	0.00532263	0.00016577	0.370597	0.0484054	0.140844	0.288564	0.243325	0.883639	0.00113128	0.386299	5.12385e-05	0.487872	0.0906325	0.0155532	10.4098	1.79285e-05	0	-1	0	0	0	0	-1	0
Cdc42	cell division cycle 42 [Source:MGI Symbol;Acc:MGI:106211]	chr4	-	0.0860364	-0.0680763	0.175379	0.195487	-0.0421547	-0.237642	0.0413748	0.0471881	0.00581332	-0.154113	0.0893428	0.243455	0.347391	0.44688	0.0651585	0.0516421	0.664768	0.0191699	0.617269	0.580244	0.945241	0.23206	0.490958	0.0659461	0.640784	0.824253	0.315844	0.31634	0.899336	0.138625	0.753295	0.835631	0.971545	0.575027	0.778717	0.392476	1.78939	0.151839	0	0	0	0	0	0	0	0
Lrp6	low density lipoprotein receptor-related protein 6 [Source:MGI Symbol;Acc:MGI:1298218]	chr6	-	0.0257101	0.0643665	0.0664432	-0.383524	-0.103255	0.280268	-0.344867	-0.0625223	0.282345	0.0386564	0.0407332	0.00207672	0.782538	0.505066	0.486304	0.000827495	0.30524	0.00991904	0.000480464	0.479968	0.00380263	0.772846	0.759575	0.987738	0.913509	0.851201	0.780585	0.0415386	0.69908	0.0952268	0.0037409	0.780824	0.0222001	0.917133	0.911134	0.996584	6.87639	0.000374485	0	0	0	-1	0	0	-1	0
Tcf12	transcription factor 12 [Source:MGI Symbol;Acc:MGI:101877]	chr9	-	0.0404355	-0.199437	0.13778	0.5303	0.0717575	-0.458542	0.290427	0.169103	-0.121324	-0.239873	0.097345	0.337218	0.727342	0.0794248	0.24086	0.000166862	0.560709	0.000675249	0.00952589	0.127328	0.260254	0.142162	0.553755	0.0431585	0.88507	0.463181	0.586259	0.0209405	0.852929	0.0217928	0.0374226	0.451096	0.444913	0.455892	0.813253	0.328805	6.22492	0.000714791	0	0	0	1	0	-1	1	0
Mtpn	myotrophin [Source:MGI Symbol;Acc:MGI:99445]	chr6	-	0.151226	-0.0275203	-0.172604	0.275463	0.202491	-0.0729719	0.0967166	-0.121339	-0.218055	-0.178746	-0.323829	-0.145083	0.168343	0.793102	0.12058	0.0226523	0.0852633	0.517008	0.325213	0.239215	0.0387249	0.2409	0.0423201	0.340682	0.452684	0.956789	0.429935	0.215631	0.439468	0.763458	0.494725	0.592297	0.120782	0.585927	0.259422	0.742383	2.25731	0.0800026	0	0	0	0	0	0	0	0
Sorl1	sortilin-related receptor, LDLR class A repeats-containing [Source:MGI Symbol;Acc:MGI:1202296]	chr9	-	-0.211582	-0.276441	-0.4574	-0.0691464	-0.172941	-0.103795	-0.134005	-0.418759	-0.284754	-0.0648588	-0.245818	-0.180959	0.0976548	0.0347093	0.00169837	0.602298	0.197909	0.435679	0.255597	0.00212908	0.0287886	0.713151	0.181767	0.323062	0.343429	0.319484	0.0480793	0.86458	0.602594	0.709424	0.417171	0.065635	0.0978077	0.889443	0.513729	0.732184	6.56936	0.000505887	0	0	-1	0	0	0	0	0
Fyco1	FYVE and coiled-coil domain containing 1 [Source:MGI Symbol;Acc:MGI:107277]	chr9	-	-0.47995	-0.134792	0.243476	-0.236789	-0.269303	-0.0325144	0.108369	0.454123	0.345754	0.345157	0.723426	0.378268	0.000663686	0.287207	0.0614045	0.0827339	0.0490048	0.80687	0.358815	0.000691272	0.00640506	0.0596569	0.000357577	0.04103	0.0279098	0.723031	0.306511	0.39206	0.346373	0.922967	0.527904	0.0348655	0.0327931	0.301462	0.0239456	0.318838	4.94915	0.0027926	-1	0	0	0	0	0	0	1
Smc3	structural maintenance of chromosomes 3 [Source:MGI Symbol;Acc:MGI:1339795]	chr19	+	-0.11058	0.0293428	-0.0478463	0.0573624	0.0920525	0.03469	0.197285	0.154786	-0.0424991	0.139922	0.0627333	-0.0771892	0.261517	0.758816	0.62377	0.580015	0.372771	0.733627	0.0340081	0.10097	0.639929	0.309604	0.649022	0.572492	0.560373	0.945844	0.854279	0.852802	0.743561	0.887697	0.0976087	0.405561	0.77904	0.648857	0.86122	0.860554	1.37507	0.26742	0	0	0	0	0	0	0	0
Ctsd	cathepsin D [Source:MGI Symbol;Acc:MGI:88562]	chr7	-	0.272683	-0.0336226	-0.545952	0.458731	0.542537	0.0838051	0.152425	-0.276099	-0.428524	-0.306306	-0.818635	-0.512329	0.111573	0.834098	0.00287256	0.0147962	0.00442417	0.62348	0.31275	0.0902963	0.0106467	0.193605	0.0017584	0.0345633	0.366575	0.967862	0.0640533	0.178248	0.143318	0.829611	0.481048	0.388089	0.0477185	0.52506	0.0499561	0.294107	4.06799	0.0077783	0	0	0	0	0	0	0	0
Ddx3x	DEAD/H (Asp-Glu-Ala-Asp/His) box polypeptide 3, X-linked [Source:MGI Symbol;Acc:MGI:103064]	chrX	+	0.445888	0.264858	0.0435478	0.00484413	0.375787	0.370943	-0.176185	-0.0265531	0.149632	-0.18103	-0.40234	-0.22131	7.87106e-05	0.00969413	0.645392	0.962894	0.000980503	0.00106614	0.0489998	0.762568	0.099328	0.187855	0.00569154	0.10853	0.0113431	0.159298	0.865499	0.990998	0.0942862	0.0274121	0.12803	0.918733	0.233093	0.516211	0.0938697	0.486293	8.89808	6.03673e-05	1	0	0	0	0	1	0	0
Prpf8	pre-mRNA processing factor 8 [Source:MGI Symbol;Acc:MGI:2179381]	chr11	+	0.477269	-0.089272	-0.264099	0.0617503	0.433561	0.37181	-0.504791	-0.307807	0.196983	-0.566541	-0.741368	-0.174827	0.00013416	0.411939	0.019587	0.596861	0.000723905	0.00271655	2.15807e-05	0.00456554	0.0621602	0.00090996	4.26702e-05	0.256352	0.0142335	0.804791	0.17025	0.86108	0.0830395	0.0463063	0.000320552	0.0970605	0.169005	0.0325909	0.00924428	0.675403	8.97879	5.64103e-05	1	0	0	0	0	1	-1	0
Wdr26	WD repeat domain 26 [Source:MGI Symbol;Acc:MGI:1923825]	chr1	-	-0.00740031	-0.0676225	0.255442	-0.0680869	-0.22017	-0.152083	-0.128309	0.0426727	0.170982	-0.0602222	0.262843	0.323065	0.940167	0.496436	0.0169591	0.522208	0.0463257	0.160128	0.166957	0.646808	0.0760006	0.666969	0.0714721	0.0294812	0.978284	0.847433	0.159627	0.818624	0.33931	0.437463	0.310678	0.867137	0.193839	0.86894	0.333077	0.272438	1.8872	0.132749	0	0	0	0	0	0	0	0
Tnks2	tankyrase, TRF1-interacting ankyrin-related ADP-ribose polymerase 2 [Source:MGI Symbol;Acc:MGI:1921743]	chr19	+	0.135249	-0.0996149	0.0210592	-0.0349541	-0.0298173	0.00513688	-0.269818	-0.144007	0.125811	-0.234864	-0.114189	0.120674	0.209952	0.356	0.845736	0.760556	0.793364	0.963932	0.0101109	0.158994	0.22104	0.128104	0.453832	0.430669	0.504708	0.770761	0.947781	0.932356	0.9426	0.988301	0.039161	0.499737	0.399854	0.433011	0.757004	0.793421	1.56635	0.206169	0	0	0	0	0	0	-1	0
Prelp	proline arginine-rich end leucine-rich repeat [Source:MGI Symbol;Acc:MGI:2151110]	chr1	-	0.98721	-0.104048	-0.869185	-0.475228	1.03497	1.5102	-1.56649	-0.821426	0.745059	-1.09126	-1.85639	-0.765137	0.00054072	0.704192	0.00167441	0.106359	0.000580268	7.77052e-06	5.34717e-07	0.00159647	0.00616822	0.00655579	1.75244e-05	0.0471742	0.0252727	0.927722	0.0479286	0.436176	0.0786509	0.00294873	1.95019e-05	0.0562932	0.0320174	0.0997958	0.00649545	0.341651	15.3848	6.3967e-07	1	0	-1	0	0	1	-1	0
Gucy1a3	guanylate cyclase 1, soluble, alpha 3 [Source:MGI Symbol;Acc:MGI:1926562]	chr3	-	0.0567012	-0.0647021	0.238222	0.184622	0.0451964	-0.139426	0.0632187	0.226717	0.163498	-0.121403	0.181521	0.302924	0.625929	0.570895	0.0480785	0.143614	0.71462	0.259004	0.551069	0.0437837	0.135852	0.457609	0.273924	0.0711412	0.834876	0.882766	0.270291	0.497374	0.917471	0.55202	0.700055	0.281608	0.287964	0.75485	0.615302	0.406106	1.73617	0.163354	0	0	0	0	0	0	0	0
Gjc3	gap junction protein, gamma 3 [Source:MGI Symbol;Acc:MGI:2153041]	chr5	-	-0.223128	-0.193816	0.318226	0.85089	0.104497	-0.746392	0.880201	0.645851	-0.234351	0.0293117	0.541353	0.512042	0.167942	0.18766	0.0484434	1.66557e-05	0.531075	7.31094e-05	1.42123e-06	0.000159671	0.103583	0.891387	0.0209151	0.0220769	0.451985	0.633536	0.270909	0.00679791	0.835647	0.00732842	3.95315e-05	0.0163644	0.240022	0.962657	0.183646	0.23549	15.1538	7.33454e-07	0	0	0	1	0	-1	1	1
Htra1	HtrA serine peptidase 1 [Source:MGI Symbol;Acc:MGI:1929076]	chr7	+	-0.400312	0.380365	-0.437189	0.103633	-0.503759	-0.607393	0.884311	-0.540635	-1.42495	0.780677	-0.036876	-0.817553	0.00697901	0.00699706	0.00667276	0.473688	0.00202837	0.00030944	1.47696e-07	0.000607459	7.57051e-11	0.000333877	0.855817	0.000328382	0.0873091	0.130748	0.0975692	0.790217	0.109774	0.0141014	7.34964e-06	0.0335428	5.45211e-08	0.0182864	0.948541	0.0234698	29.2235	1.20245e-09	0	0	0	0	0	-1	1	-1
Agpat5	1-acylglycerol-3-phosphate O-acyltransferase 5 (lysophosphatidic acid acyltransferase, epsilon) [Source:MGI Symbol;Acc:MGI:1196345]	chr8	+	-0.308144	0.224731	-0.153646	0.303631	-0.182574	-0.486206	0.836507	-0.0280762	-0.864583	0.532876	0.154498	-0.378378	0.00928144	0.0385645	0.183785	0.013167	0.127275	0.000245579	7.30907e-09	0.792714	7.60173e-09	0.00156285	0.333737	0.0201134	0.10241	0.332783	0.520245	0.167941	0.509947	0.0127645	8.96091e-07	0.928982	1.04445e-06	0.0437209	0.669322	0.227031	23.4576	1.1365e-08	0	0	0	0	0	-1	1	0
Dlgap1	discs, large (Drosophila) homolog-associated protein 1 [Source:MGI Symbol;Acc:MGI:1346065]	chr17	+	-0.464905	0.092908	-0.166083	0.259487	-0.115543	-0.37503	0.8173	0.183279	-0.634021	0.557813	0.298822	-0.258991	0.00267355	0.486026	0.252259	0.0838363	0.435627	0.0150708	9.05606e-07	0.186942	4.84763e-05	0.00747229	0.145305	0.192259	0.0513386	0.843558	0.598739	0.394442	0.780446	0.119983	2.87521e-05	0.537682	0.000713901	0.106264	0.462805	0.606177	11.4661	8.17954e-06	0	0	0	0	0	0	1	0
Pten	phosphatase and tensin homolog [Source:MGI Symbol;Acc:MGI:109583]	chr19	+	0.209739	-0.0907806	0.4275	-0.194756	0.130863	0.325619	-0.495276	0.348624	0.843899	-0.30052	0.21776	0.51828	0.1052	0.48517	0.0018742	0.165107	0.334479	0.022575	0.000247323	0.00525371	1.43101e-07	0.105353	0.22525	0.00734867	0.356741	0.843335	0.0512897	0.529364	0.720103	0.153084	0.00222524	0.103287	8.26356e-06	0.39745	0.56049	0.138026	13.1909	2.49982e-06	0	0	0	0	0	0	-1	0
Dlc1	deleted in liver cancer 1 [Source:MGI Symbol;Acc:MGI:1354949]	chr8	-	0.21953	0.0942026	0.335482	-0.459103	0.101503	0.560606	-0.58443	0.217454	0.801884	-0.125327	0.115952	0.241279	0.0821369	0.465221	0.0100053	0.00217501	0.440202	0.000271442	2.45115e-05	0.0623168	2.50613e-07	0.481908	0.503371	0.18012	0.315365	0.834706	0.119772	0.0719196	0.782628	0.013279	0.000352434	0.324645	1.28295e-05	0.768339	0.785002	0.592135	16.5473	3.2846e-07	0	0	0	0	0	1	-1	0
Agt	angiotensinogen (serpin peptidase inhibitor, clade A, member 8) [Source:MGI Symbol;Acc:MGI:87963]	chr8	-	-0.337099	0.875769	-0.694524	-0.315924	-0.483417	-0.167493	0.896944	-0.840842	-1.73779	1.21287	-0.357425	-1.57029	0.112293	0.000196525	0.00594962	0.164297	0.037817	0.46272	5.01091e-05	0.000660192	1.08985e-08	0.000277	0.257809	2.69363e-05	0.368183	0.0129967	0.0927838	0.527963	0.314286	0.728667	0.000629345	0.0345938	1.33677e-06	0.0173051	0.599155	0.00487854	15.7293	5.23083e-07	0	1	0	0	0	0	1	-1
Casc4	cancer susceptibility candidate 4 [Source:MGI Symbol;Acc:MGI:2443129]	chr2	+	-0.177728	0.04424	0.00810548	0.053817	-0.115962	-0.169779	0.275785	0.069872	-0.205913	0.221968	0.185834	-0.0361345	0.072272	0.637293	0.933572	0.596587	0.259552	0.101851	0.00383743	0.445678	0.0287646	0.106399	0.18099	0.789078	0.296645	0.90544	0.983019	0.860956	0.659373	0.343482	0.0188768	0.758426	0.0977666	0.398797	0.512821	0.943872	2.86895	0.0352576	0	0	0	0	0	0	1	0
Trip12	thyroid hormone receptor interactor 12 [Source:MGI Symbol;Acc:MGI:1309481]	chr1	-	0.110096	-0.0909199	0.0668477	-0.0935773	0.116484	0.210062	-0.294593	0.0732358	0.367829	-0.201016	-0.0432486	0.157768	0.24159	0.337336	0.473344	0.354943	0.243524	0.0414562	0.00191113	0.400914	0.000269134	0.136429	0.741806	0.23853	0.540836	0.76011	0.770892	0.714008	0.644848	0.212864	0.0110002	0.726097	0.00275672	0.447685	0.903628	0.659747	5.09224	0.00238046	0	0	0	0	0	0	-1	0
Hnrnpu	heterogeneous nuclear ribonucleoprotein U [Source:MGI Symbol;Acc:MGI:1858195]	chr1	-	0.095635	0.0343335	0.122424	-0.00864354	0.109171	0.117815	-0.0699451	0.13596	0.205905	-0.0613015	0.0267885	0.08809	0.297894	0.705411	0.185351	0.929597	0.264088	0.228149	0.403475	0.117726	0.0215409	0.633774	0.834851	0.494468	0.594446	0.927722	0.522202	0.981542	0.663657	0.520185	0.571201	0.433929	0.0796749	0.851776	0.942509	0.824613	2.15537	0.0919273	0	0	0	0	0	0	0	0
Fryl	furry homolog-like (Drosophila) [Source:MGI Symbol;Acc:MGI:1919563]	chr5	-	0.140585	0.0837514	0.0236295	-0.0701049	0.16181	0.231915	-0.126938	0.0448555	0.171793	-0.0568331	-0.116955	-0.0601219	0.21592	0.458145	0.832664	0.56363	0.180845	0.0598343	0.221809	0.668191	0.110371	0.72019	0.461999	0.704721	0.512027	0.830802	0.943356	0.842843	0.587625	0.25893	0.378298	0.877217	0.250977	0.893141	0.762014	0.91472	1.74678	0.16099	0	0	0	0	0	0	0	0
Ctxn3	cortexin 3 [Source:MGI Symbol;Acc:MGI:3642816]	chr18	+	-0.480845	0.00171439	0.0715523	0.188017	-0.158216	-0.346233	0.670576	0.394181	-0.276395	0.482559	0.552397	0.0698379	0.00447924	0.990752	0.647157	0.249146	0.335495	0.0393598	6.78156e-05	0.0127557	0.0616754	0.0320044	0.017959	0.745533	0.0682506	0.997705	0.866069	0.621034	0.72151	0.206762	0.000794739	0.158457	0.16806	0.217991	0.170124	0.929793	5.94267	0.000955298	0	0	0	0	0	0	1	0
Ctsl	cathepsin L [Source:MGI Symbol;Acc:MGI:88564]	chr13	-	0.154737	0.418873	-0.328038	0.692773	0.336063	-0.356711	0.956909	-0.146713	-1.10362	0.264136	-0.482775	-0.746911	0.279316	0.00317133	0.0279254	7.19829e-05	0.0314022	0.018622	3.25363e-08	0.279382	5.24482e-09	0.176316	0.0224163	0.000603085	0.576313	0.0846645	0.202881	0.0147085	0.294046	0.136459	2.41578e-06	0.63341	8.03769e-07	0.501553	0.189369	0.0329503	23.4017	1.16396e-08	0	0	0	1	0	0	1	0
Fam168a	family with sequence similarity 168, member A [Source:MGI Symbol;Acc:MGI:2442372]	chr7	+	-0.126175	-0.0577642	-0.101526	0.16665	-0.0882214	-0.254871	0.235061	-0.0635724	-0.298633	0.0684106	0.024649	-0.0437616	0.244858	0.580835	0.358525	0.149158	0.440657	0.0308528	0.0226067	0.537242	0.00635272	0.647758	0.872198	0.772593	0.544061	0.887679	0.693289	0.505158	0.782628	0.180124	0.0715744	0.814242	0.0326401	0.8589	0.954252	0.939323	3.58288	0.0141039	0	0	0	0	0	0	0	0
Fmnl2	formin-like 2 [Source:MGI Symbol;Acc:MGI:1918659]	chr2	+	-0.197375	-0.00199234	0.140942	-0.0268953	-0.200535	-0.173639	0.168487	0.137782	-0.0307047	0.195382	0.338317	0.142935	0.15297	0.988105	0.31182	0.851617	0.172093	0.234436	0.183708	0.289698	0.809242	0.309245	0.0891082	0.459191	0.431664	0.997559	0.653791	0.959249	0.579141	0.525715	0.330983	0.642788	0.892327	0.648448	0.368981	0.808216	0.891199	0.501968	0	0	0	0	0	0	0	0
Lmbrd1	LMBR1 domain containing 1 [Source:MGI Symbol;Acc:MGI:1915671]	chr1	+	-0.228536	0.201194	-0.254893	0.0682024	0.138074	0.0698718	0.497933	0.111718	-0.386215	0.42973	-0.0263567	-0.456087	0.0465517	0.0686871	0.0279902	0.559689	0.237603	0.543256	3.44824e-05	0.292962	0.000804181	0.00910893	0.865812	0.0060555	0.236455	0.437048	0.202997	0.840198	0.641091	0.780604	0.000464173	0.644388	0.00655268	0.11571	0.952769	0.123991	6.19879	0.00073405	0	0	0	0	0	0	1	0
Scamp1	secretory carrier membrane protein 1 [Source:MGI Symbol;Acc:MGI:1349480]	chr13	-	-0.15649	-0.0411734	-0.087021	-0.0752031	-0.0661811	0.00902193	0.0401137	0.00328798	-0.0368257	0.115317	0.0694691	-0.0458476	0.166642	0.710043	0.443844	0.527228	0.574869	0.93891	0.695953	0.975255	0.727417	0.464078	0.66146	0.771989	0.450007	0.928433	0.753353	0.822076	0.858774	0.977398	0.811221	0.994091	0.839929	0.758115	0.868112	0.93909	0.579491	0.715267	0	0	0	0	0	0	0	0
Fam101b	family with sequence similarity 101, member B [Source:MGI Symbol;Acc:MGI:1923816]	chr11	-	-0.254269	-0.043908	0.202043	-0.509922	-0.343474	0.166448	-0.299561	0.112838	0.412399	0.210361	0.456312	0.245951	0.196505	0.827345	0.314373	0.0218557	0.106384	0.435733	0.111405	0.542514	0.0351437	0.453739	0.109158	0.388125	0.490055	0.96552	0.655907	0.21266	0.476815	0.709441	0.232009	0.816556	0.112497	0.752418	0.403919	0.769491	2.35096	0.0704501	0	0	0	0	0	0	0	0
Sbf2	SET binding factor 2 [Source:MGI Symbol;Acc:MGI:1921831]	chr7	-	-0.197489	-0.103262	-0.0034544	-0.0830062	0.0185502	0.101556	0.0112202	0.212585	0.201364	0.0942264	0.194034	0.099808	0.0522722	0.296508	0.971914	0.429446	0.857138	0.330189	0.90169	0.0290511	0.0371043	0.497884	0.169653	0.473597	0.25037	0.731427	0.993864	0.765401	0.962204	0.6214	0.943579	0.232447	0.117172	0.777739	0.498145	0.814286	2.25676	0.0800622	0	0	0	0	0	0	0	0
Gtf2i	general transcription factor II I [Source:MGI Symbol;Acc:MGI:1202722]	chr5	-	0.0491045	-0.183883	-0.239017	0.0902621	0.173825	0.0835626	-0.142725	-0.114297	0.0284288	-0.232988	-0.288121	-0.0551338	0.598461	0.0556623	0.0164176	0.367587	0.0860768	0.394794	0.104811	0.202971	0.74868	0.0849504	0.0370554	0.676148	0.818103	0.394813	0.157284	0.724688	0.441691	0.678115	0.22199	0.55488	0.854272	0.357712	0.240574	0.905812	2.34595	0.0709302	0	0	0	0	0	0	0	0
Dmd	dystrophin, muscular dystrophy [Source:MGI Symbol;Acc:MGI:94909]	chrX	+	0.644136	0.00254382	-0.0986369	-0.16633	0.566552	0.732882	-0.807922	-0.176221	0.631701	-0.641592	-0.742773	-0.101181	0.000158061	0.986615	0.495212	0.310116	0.00112981	7.49667e-05	2.51256e-06	0.195894	0.000107582	0.00505226	0.0012011	0.629232	0.0156688	0.997318	0.785342	0.675591	0.0963512	0.00742124	6.14189e-05	0.547121	0.00136492	0.0870491	0.0425005	0.891203	13.7877	1.7e-06	1	0	0	0	0	1	-1	0
Itgb8	integrin beta 8 [Source:MGI Symbol;Acc:MGI:1338035]	chr12	-	-0.415983	0.32229	-0.489379	0.0666893	0.0357738	-0.0309155	0.804962	-0.0376224	-0.842585	0.738273	-0.0733962	-0.811669	0.00210504	0.0101194	0.000557171	0.60398	0.779195	0.807372	1.09357e-07	0.753579	9.7527e-08	0.00017646	0.675287	6.48831e-05	0.0454426	0.162432	0.0284192	0.864987	0.939254	0.922967	5.90825e-06	0.914986	6.19374e-06	0.0135213	0.873329	0.00807896	16.0816	4.27189e-07	-1	0	-1	0	0	0	1	0
Pcdh9	protocadherin 9 [Source:MGI Symbol;Acc:MGI:1306801]	chr14	-	-0.348255	0.0763222	0.0326654	0.162779	-0.15931	-0.322089	0.587356	0.22161	-0.365746	0.424577	0.38092	-0.0436568	0.0062387	0.501017	0.784597	0.19377	0.207171	0.0139176	9.37466e-06	0.0579669	0.00234864	0.0144666	0.0304869	0.790653	0.0819626	0.849295	0.924168	0.560693	0.613302	0.114104	0.000167129	0.314862	0.0153099	0.146022	0.2176	0.944416	7.83281	0.000152975	0	0	0	0	0	0	1	0
Adcy2	adenylate cyclase 2 [Source:MGI Symbol;Acc:MGI:99676]	chr13	-	-0.528491	-0.307753	-0.101419	0.057583	-0.248221	-0.305804	0.278321	0.178851	-0.0994706	0.220738	0.427072	0.206334	0.000257653	0.017797	0.432437	0.659543	0.0684624	0.0264958	0.0241272	0.151045	0.409384	0.215096	0.024001	0.25127	0.0175172	0.225296	0.745733	0.894108	0.39769	0.165409	0.0752377	0.489771	0.595163	0.554456	0.194536	0.672541	6.25239	0.000695128	-1	0	0	0	0	0	0	0
Cpeb4	cytoplasmic polyadenylation element binding protein 4 [Source:MGI Symbol;Acc:MGI:1914829]	chr11	+	-0.0736213	0.378741	-0.115935	-0.126843	0.0200909	0.146934	0.325519	-0.022223	-0.347742	0.452362	-0.0423139	-0.494676	0.463569	0.000690024	0.259118	0.244249	0.849438	0.174987	0.00127096	0.815568	0.000926208	0.00327879	0.766458	0.00164717	0.733117	0.0303455	0.605458	0.616892	0.959718	0.457128	0.00800656	0.937641	0.00732237	0.0677786	0.914494	0.0606295	4.36734	0.0054481	0	1	0	0	0	0	1	0
Pcmtd1	protein-L-isoaspartate (D-aspartate) O-methyltransferase domain containing 1 [Source:MGI Symbol;Acc:MGI:2441773]	chr1	+	-0.228027	-0.0371539	0.207243	-0.391715	-0.217791	0.173925	-0.200842	0.217479	0.418322	0.190873	0.43527	0.244397	0.0780227	0.773089	0.111763	0.00741848	0.111689	0.207816	0.0972557	0.0755219	0.00160363	0.29351	0.0209779	0.184393	0.307956	0.950473	0.414636	0.126003	0.484228	0.495749	0.21032	0.356713	0.0112891	0.633371	0.183646	0.595162	4.26979	0.00611277	0	0	0	0	0	0	0	0
Akt2	thymoma viral proto-oncogene 2 [Source:MGI Symbol;Acc:MGI:104874]	chr7	+	0.0462216	-0.132769	-0.128949	0.00656353	-0.249901	-0.256464	-0.172427	-0.425071	-0.252644	-0.178991	-0.17517	0.00382042	0.716595	0.302724	0.340136	0.961642	0.0781054	0.0703333	0.150485	0.00187446	0.050436	0.324895	0.347229	0.983512	0.879571	0.736017	0.680067	0.990651	0.421981	0.284301	0.28765	0.0610608	0.145677	0.661061	0.681125	0.994672	3.58976	0.0139832	0	0	0	0	0	0	0	0
Mapre2	microtubule-associated protein, RP/EB family, member 2 [Source:MGI Symbol;Acc:MGI:106271]	chr18	+	0.20929	0.0874852	0.0105856	0.0808084	-0.010971	-0.0917794	-0.0409967	-0.209676	-0.168679	-0.121805	-0.198705	-0.0768996	0.0457697	0.383684	0.918012	0.458001	0.919081	0.395509	0.653636	0.0350077	0.084764	0.393047	0.175131	0.592315	0.234825	0.78952	0.978096	0.780791	0.980673	0.67883	0.780699	0.252114	0.20943	0.713385	0.504928	0.87097	1.94209	0.123111	0	0	0	0	0	0	0	0
Zhx1	zinc fingers and homeoboxes 1 [Source:MGI Symbol;Acc:MGI:109271]	chr15	-	-0.23595	-0.284716	0.180597	-0.0135871	0.0535439	0.067131	-0.0623525	0.470091	0.532444	-0.0487654	0.416547	0.465313	0.0398059	0.0146693	0.104763	0.907158	0.642909	0.560787	0.544707	9.90691e-05	2.0381e-05	0.753602	0.0115492	0.00538495	0.217205	0.201554	0.400986	0.97608	0.891404	0.792183	0.694801	0.0130438	0.000361728	0.909366	0.134851	0.115792	7.34494	0.000239689	0	0	0	0	0	0	0	1
Rhoa	ras homolog gene family, member A [Source:MGI Symbol;Acc:MGI:1096342]	chr9	+	0.0648365	-0.0394907	0.107931	-0.0929014	-0.0140164	0.0788851	-0.197229	0.0290786	0.226307	-0.104327	0.043095	0.147422	0.58256	0.739201	0.367288	0.466579	0.911102	0.531863	0.0782059	0.792218	0.050235	0.533631	0.796624	0.383163	0.808071	0.938629	0.699897	0.786165	0.977986	0.773011	0.17981	0.928705	0.145228	0.798293	0.926408	0.766885	1.24015	0.320464	0	0	0	0	0	0	0	0
Axl	AXL receptor tyrosine kinase [Source:MGI Symbol;Acc:MGI:1347244]	chr7	-	0.154465	0.141101	0.459171	-0.301467	-0.132272	0.169195	-0.314831	0.172434	0.487265	-0.0133639	0.304706	0.31807	0.273569	0.328577	0.00294203	0.0572791	0.382248	0.272123	0.0206186	0.189209	0.000910048	0.946643	0.132738	0.12189	0.570769	0.755243	0.0647654	0.330168	0.748635	0.565938	0.0668469	0.540315	0.00721968	0.980202	0.443426	0.510205	5.70187	0.00122962	0	0	0	0	0	0	0	0
Calm3	calmodulin 3 [Source:MGI Symbol;Acc:MGI:103249]	chr7	-	0.000120748	-0.177754	0.0301316	-0.326539	-0.217768	0.108771	-0.504414	-0.187757	0.316657	-0.177875	0.0300109	0.207886	0.999125	0.129206	0.791815	0.0110335	0.0751178	0.369808	4.81018e-05	0.0840076	0.00658352	0.268508	0.849881	0.205619	0.999374	0.556037	0.928093	0.153449	0.415673	0.655326	0.000611849	0.375151	0.0334806	0.613281	0.945153	0.623132	6.51199	0.000535542	0	0	0	0	0	0	-1	0
Map2	microtubule-associated protein 2 [Source:MGI Symbol;Acc:MGI:97175]	chr1	+	-0.0157359	-0.269533	-0.0870719	0.240682	-0.0216438	-0.262325	-0.0131157	-0.0929797	-0.079864	-0.253797	-0.0713359	0.182461	0.862582	0.00533582	0.352338	0.0181709	0.823042	0.0101883	0.875197	0.288973	0.360014	0.0550222	0.584011	0.164571	0.94793	0.112647	0.689795	0.195976	0.951754	0.0968864	0.926834	0.64226	0.548294	0.290957	0.829351	0.574653	3.32327	0.019573	0	0	0	0	0	0	0	0
Serinc1	serine incorporator 1 [Source:MGI Symbol;Acc:MGI:1926228]	chr10	-	-0.0247279	0.243251	-0.0755848	0.349773	0.164231	-0.185542	0.617752	0.113374	-0.504378	0.267979	-0.0508569	-0.318836	0.793831	0.0111686	0.425954	0.0015517	0.108485	0.0661568	9.58904e-08	0.20974	3.67127e-06	0.0482266	0.703779	0.0204975	0.917753	0.172416	0.742204	0.0591547	0.479709	0.274871	5.37884e-06	0.562802	9.76896e-05	0.273268	0.885675	0.229203	14.9393	8.33861e-07	0	0	0	0	0	0	1	0
Sirt2	sirtuin 2 [Source:MGI Symbol;Acc:MGI:1927664]	chr7	+	-0.204593	-0.0259307	-0.274558	0.207994	0.0277358	-0.180258	0.386657	-0.0422289	-0.428885	0.178663	-0.0699647	-0.248627	0.269863	0.883338	0.151918	0.28485	0.885539	0.347484	0.0274814	0.812402	0.0198094	0.484778	0.789719	0.339192	0.566473	0.979156	0.476394	0.654169	0.970949	0.635562	0.0830487	0.936975	0.0750806	0.770251	0.923651	0.741468	2.36397	0.0692191	0	0	0	0	0	0	0	0
Clip1	CAP-GLY domain containing linker protein 1 [Source:MGI Symbol;Acc:MGI:1928401]	chr5	-	-0.133285	-0.227748	0.202518	0.152024	-0.0981896	-0.250213	0.0575613	0.237614	0.180052	-0.0944624	0.335803	0.430266	0.15192	0.0165671	0.0350663	0.1232	0.315328	0.0141549	0.495012	0.00974387	0.0428528	0.461986	0.0146551	0.00233594	0.430529	0.215192	0.229334	0.463773	0.707676	0.115338	0.653724	0.141786	0.129994	0.757344	0.151694	0.0756711	3.35199	0.0188702	0	0	0	0	0	0	0	0
Ubr4	ubiquitin protein ligase E3 component n-recognin 4 [Source:MGI Symbol;Acc:MGI:1916366]	chr4	+	0.242275	0.0295184	0.0974806	0.0615184	0.1084	0.0468818	-0.151239	-0.0363944	0.114844	-0.212757	-0.144795	0.0679623	0.0231543	0.769872	0.34321	0.57416	0.320849	0.663208	0.109689	0.700453	0.232954	0.144899	0.318094	0.636187	0.16556	0.949414	0.681385	0.849179	0.711275	0.851933	0.229396	0.892249	0.413041	0.459401	0.656485	0.892002	1.6943	0.173018	0	0	0	0	0	0	0	0
Golga4	golgi autoantigen, golgin subfamily a, 4 [Source:MGI Symbol;Acc:MGI:1859646]	chr9	+	-0.321578	-0.0783514	0.0318245	-0.337545	-0.114288	0.223257	-0.0943181	0.239115	0.333433	0.243227	0.353403	0.110176	0.0274215	0.581029	0.820347	0.0310536	0.436905	0.141824	0.471798	0.079816	0.0176435	0.226493	0.0821665	0.581222	0.177805	0.887679	0.939203	0.252645	0.780637	0.410306	0.633329	0.366856	0.0691939	0.567406	0.3542	0.86583	2.95077	0.0316686	0	0	0	0	0	0	0	0
Rtn1	reticulon 1 [Source:MGI Symbol;Acc:MGI:1933947]	chr12	-	0.0454624	-0.302517	-0.172492	0.632463	0.0408175	-0.591645	0.284483	-0.177137	-0.46162	-0.34798	-0.217954	0.130025	0.714196	0.0151368	0.182676	4.21576e-05	0.757206	8.31819e-05	0.0164811	0.14479	0.000515286	0.049897	0.226555	0.454422	0.878837	0.204623	0.51926	0.0110105	0.932906	0.00770787	0.056611	0.479166	0.00459498	0.277035	0.562172	0.806245	10.3935	1.8153e-05	0	0	0	1	0	-1	0	0
Dym	dymeclin [Source:MGI Symbol;Acc:MGI:1918480]	chr18	+	-1.23085	-0.566862	-0.602211	0.151829	-0.39299	-0.544819	0.815821	0.235652	-0.580169	0.663991	0.628642	-0.0353495	6.16153e-05	0.0251287	0.0329551	0.549742	0.138405	0.0423266	0.00258471	0.383809	0.0292617	0.068974	0.101375	0.921988	0.0111	0.272562	0.222432	0.835241	0.527567	0.214548	0.0139208	0.717976	0.0989164	0.321734	0.390995	0.980166	9.27117	4.42555e-05	-1	0	0	0	0	0	1	0
Kmt2e	lysine (K)-specific methyltransferase 2E [Source:MGI Symbol;Acc:MGI:1924825]	chr5	+	0.090662	0.179972	0.234854	-0.256533	-0.0160596	0.240473	-0.167223	0.128133	0.295356	0.0893096	0.144192	0.0548828	0.370705	0.0876435	0.0271465	0.026157	0.881111	0.0345104	0.0795875	0.179344	0.00404064	0.534838	0.316493	0.703022	0.660931	0.481179	0.200728	0.231895	0.969302	0.192859	0.182062	0.52894	0.0232406	0.79872	0.655558	0.914453	5.14974	0.00223362	0	0	0	0	0	0	0	0
Rrbp1	ribosome binding protein 1 [Source:MGI Symbol;Acc:MGI:1932395]	chr2	-	0.156114	-0.213811	0.146554	0.04379	0.0777127	0.0339227	-0.326135	0.068153	0.394288	-0.369925	-0.00955969	0.360365	0.191426	0.0795894	0.221041	0.729285	0.536507	0.785562	0.0055636	0.535626	0.0014369	0.0340454	0.954193	0.0388962	0.483194	0.463632	0.563714	0.921448	0.838811	0.913489	0.0251126	0.813599	0.0103532	0.225714	0.985974	0.31043	3.12434	0.0252678	0	0	0	0	0	0	-1	0
Phc3	polyhomeotic-like 3 (Drosophila) [Source:MGI Symbol;Acc:MGI:2181434]	chr3	-	-0.125945	-0.241455	-0.020498	-0.21605	-0.0544624	0.161588	-0.33156	0.0509845	0.382545	-0.11551	0.105447	0.220957	0.239606	0.0328857	0.848023	0.0666267	0.627541	0.16082	0.00243919	0.611834	0.000830795	0.446992	0.485035	0.154388	0.538681	0.312533	0.948634	0.353494	0.88351	0.438566	0.0133319	0.852545	0.0067351	0.748729	0.77525	0.55844	5.18931	0.00213823	0	0	0	0	0	0	-1	0
Ppp1r9a	protein phosphatase 1, regulatory (inhibitor) subunit 9A [Source:MGI Symbol;Acc:MGI:2442401]	chr6	+	-0.484944	-0.103051	-0.16239	-0.224732	-0.120108	0.104624	0.157161	0.202446	0.0452849	0.381893	0.322555	-0.0593388	0.000220711	0.368173	0.166182	0.0708217	0.31634	0.386511	0.147981	0.0739782	0.676615	0.0240499	0.0546203	0.713881	0.0164527	0.778944	0.49786	0.365767	0.70842	0.670326	0.28384	0.353648	0.805429	0.19067	0.293197	0.91742	4.47057	0.004828	-1	0	0	0	0	0	0	0
Strbp	spermatid perinuclear RNA binding protein [Source:MGI Symbol;Acc:MGI:104626]	chr2	-	0.017682	-0.624454	-0.57796	-0.245083	0.0167562	0.261839	-0.887219	-0.578886	0.308333	-0.642136	-0.595642	0.0464938	0.904328	0.000422547	0.000858469	0.134093	0.914745	0.107018	1.35587e-06	0.000445017	0.0497703	0.00558749	0.00920381	0.831703	0.964531	0.0219366	0.0332094	0.482648	0.979279	0.352916	3.82477e-05	0.0280435	0.144508	0.0915246	0.119358	0.956096	12.7981	3.24324e-06	0	-1	-1	0	0	0	-1	-1
Kcna2	potassium voltage-gated channel, shaker-related subfamily, member 2 [Source:MGI Symbol;Acc:MGI:96659]	chr3	+	-0.401665	-0.319127	-0.200685	-0.197214	-0.385419	-0.188205	-0.114676	-0.184439	-0.0697628	0.0825379	0.20098	0.118442	0.00320483	0.0169335	0.133319	0.144563	0.00704825	0.167279	0.334199	0.1403	0.570955	0.641686	0.27108	0.515679	0.0573162	0.218287	0.451391	0.498821	0.165078	0.447105	0.503589	0.47265	0.729859	0.856119	0.612061	0.834829	5.81475	0.00109175	0	0	0	0	0	0	0	0
Golga7	golgi autoantigen, golgin subfamily a, 7 [Source:MGI Symbol;Acc:MGI:1931029]	chr8	-	-0.243351	-0.198724	-0.0606296	-0.037309	-0.0799152	-0.0426062	0.0073179	0.102806	0.0954884	0.0446269	0.182722	0.138095	0.0559198	0.112694	0.626149	0.774473	0.538567	0.742106	0.948825	0.38316	0.415877	0.796561	0.300271	0.430645	0.259159	0.530289	0.855597	0.935813	0.840055	0.891432	0.97175	0.717688	0.601038	0.927214	0.639545	0.793421	1.42245	0.25081	0	0	0	0	0	0	0	0
Eps8	epidermal growth factor receptor pathway substrate 8 [Source:MGI Symbol;Acc:MGI:104684]	chr6	-	0.0480826	0.0495968	0.136899	0.151141	-0.0991884	-0.250329	0.152655	-0.0103724	-0.163027	0.00151419	0.0888161	0.0873019	0.684381	0.668581	0.262048	0.236592	0.436092	0.0545326	0.162442	0.925922	0.14837	0.99269	0.599612	0.602159	0.863153	0.920189	0.60749	0.608823	0.780446	0.24542	0.304337	0.977189	0.30643	0.99795	0.836259	0.875687	1.65774	0.181916	0	0	0	0	0	0	0	0
Kcnip3	Kv channel interacting protein 3, calsenilin [Source:MGI Symbol;Acc:MGI:1929258]	chr2	-	-0.205045	-0.200663	-0.377815	0.32375	-0.0743708	-0.398121	0.328131	-0.247141	-0.575272	0.00438135	-0.17277	-0.177151	0.239552	0.230782	0.0434953	0.0801664	0.683058	0.0331652	0.0449212	0.152866	0.00179089	0.985328	0.488932	0.46971	0.538654	0.674035	0.256656	0.38624	0.905555	0.187909	0.120589	0.492298	0.0123617	0.995729	0.777938	0.811819	5.06104	0.00246442	0	0	0	0	0	0	0	0
Supt6	suppressor of Ty 6 [Source:MGI Symbol;Acc:MGI:107726]	chr11	-	-0.0808016	0.045112	0.107711	-0.168527	-0.0292138	0.139313	-0.0426133	0.159298	0.201912	0.125914	0.188512	0.0625987	0.355726	0.606463	0.224519	0.0805727	0.751165	0.14152	0.595806	0.0602526	0.0194954	0.311401	0.13451	0.613227	0.647798	0.897808	0.566827	0.387264	0.930447	0.4098	0.73796	0.320282	0.0742456	0.650728	0.445745	0.882334	2.20351	0.0860833	0	0	0	0	0	0	0	0
Atp2c1	ATPase, Ca++-sequestering [Source:MGI Symbol;Acc:MGI:1889008]	chr9	-	-0.0187441	-0.010572	-0.0588323	-0.0854787	-0.0653354	0.0201433	-0.0773066	-0.105424	-0.028117	0.00817206	-0.0400883	-0.0482603	0.864934	0.923742	0.602148	0.47281	0.579226	0.864089	0.448989	0.31986	0.788983	0.95822	0.799198	0.75977	0.949075	0.986399	0.842658	0.790217	0.860444	0.947058	0.613721	0.667618	0.880466	0.985657	0.927451	0.93558	0.385931	0.853638	0	0	0	0	0	0	0	0
Sbno1	sno, strawberry notch homolog 1 (Drosophila) [Source:MGI Symbol;Acc:MGI:2384298]	chr5	-	-0.15825	-0.461974	0.125737	-0.151121	-0.164751	-0.0136302	-0.454846	0.119236	0.574081	-0.303725	0.283987	0.587711	0.221088	0.00149021	0.336315	0.274315	0.231362	0.920413	0.000843705	0.328493	8.34333e-05	0.105262	0.126957	0.00350467	0.518192	0.050002	0.676108	0.643994	0.633582	0.971116	0.00574506	0.674855	0.00110721	0.397364	0.434912	0.0922588	6.39039	0.00060475	0	0	0	0	0	0	-1	0
Nsd1	nuclear receptor-binding SET-domain protein 1 [Source:MGI Symbol;Acc:MGI:1276545]	chr13	+	0.102317	-0.115433	0.20767	-0.225833	-0.00513572	0.220698	-0.443583	0.100217	0.5438	-0.217749	0.105353	0.323102	0.381462	0.3376	0.0843819	0.0831304	0.966942	0.0869579	0.000348637	0.358621	4.03395e-05	0.198152	0.523684	0.0617741	0.669554	0.760304	0.362495	0.392689	0.993112	0.316655	0.00293199	0.69847	0.000617456	0.531216	0.798248	0.381315	6.76715	0.000416459	0	0	0	0	0	0	-1	0
Pkm	pyruvate kinase, muscle [Source:MGI Symbol;Acc:MGI:97591]	chr9	+	0.112494	-0.0303512	-0.340765	-0.0991415	0.209502	0.308644	-0.241987	-0.243757	-0.00177038	-0.142845	-0.453259	-0.310414	0.3619	0.806817	0.0106525	0.457281	0.114527	0.0242918	0.0403185	0.0461386	0.988073	0.415438	0.0147222	0.0867831	0.653446	0.959527	0.123391	0.780315	0.488334	0.15809	0.111003	0.287108	0.992682	0.728812	0.15197	0.442588	2.68763	0.0448191	0	0	0	0	0	0	0	0
Hipk3	homeodomain interacting protein kinase 3 [Source:MGI Symbol;Acc:MGI:1314882]	chr2	-	-0.194649	-0.286132	-0.135116	-0.190915	0.120164	0.31108	-0.282399	0.179697	0.462096	-0.0914832	0.0595329	0.151016	0.161664	0.0482315	0.326101	0.199381	0.403456	0.0387568	0.0359148	0.173108	0.00152428	0.639308	0.757618	0.440779	0.444547	0.367982	0.666162	0.567148	0.760813	0.205129	0.101446	0.519977	0.0108757	0.854806	0.910158	0.79919	4.94883	0.00279361	0	0	0	0	0	0	0	0
Crebbp	CREB binding protein [Source:MGI Symbol;Acc:MGI:1098280]	chr16	-	0.239325	0.0535964	0.022344	0.00966127	0.203198	0.193536	-0.176068	-0.0137839	0.162284	-0.185729	-0.216982	-0.0312524	0.0232571	0.593747	0.823507	0.928892	0.065116	0.0772784	0.0624416	0.882592	0.093135	0.197036	0.134008	0.825458	0.165851	0.89132	0.940624	0.981352	0.388855	0.297647	0.152842	0.964063	0.223128	0.529979	0.445355	0.954804	2.53634	0.0548642	0	0	0	0	0	0	0	0
Gnaq	guanine nucleotide binding protein, alpha q polypeptide [Source:MGI Symbol;Acc:MGI:95776]	chr19	+	-0.113945	0.0189339	0.0556055	-0.0192138	-0.102565	-0.0833513	0.113665	0.0669856	-0.0466797	0.132879	0.169551	0.0366716	0.223805	0.835966	0.554743	0.845347	0.301248	0.398577	0.187322	0.447342	0.592105	0.311306	0.204951	0.779653	0.52111	0.968214	0.818581	0.957558	0.695882	0.681309	0.335698	0.759143	0.745533	0.650701	0.537722	0.941943	0.627394	0.680444	0	0	0	0	0	0	0	0
Itpr2	inositol 1,4,5-triphosphate receptor 2 [Source:MGI Symbol;Acc:MGI:99418]	chr6	-	0.0103479	0.521951	0.166159	-0.0996769	-0.0274895	0.0721874	0.411927	0.128322	-0.283605	0.511604	0.155811	-0.355792	0.91689	1.33601e-05	0.105592	0.355351	0.794861	0.497899	8.73266e-05	0.17589	0.00420452	0.00103235	0.274269	0.0164215	0.96862	0.00194447	0.402614	0.714151	0.9426	0.751896	0.00096788	0.523793	0.0239264	0.0348598	0.615448	0.203544	8.11545	0.000118749	0	1	0	0	0	0	1	0
Usp46	ubiquitin specific peptidase 46 [Source:MGI Symbol;Acc:MGI:1916977]	chr5	-	-0.428551	-0.441165	0.104419	-0.256474	-0.256465	9.55161e-06	-0.269088	0.276505	0.545593	-0.0126133	0.53297	0.545584	0.0104107	0.0100073	0.511729	0.131378	0.128827	0.999954	0.0811674	0.073294	0.00123192	0.954987	0.0231798	0.0217305	0.108024	0.161762	0.792722	0.478008	0.511669	1	0.184411	0.352174	0.00916209	0.984079	0.19142	0.234724	4.95868	0.0027629	0	0	0	0	0	0	0	0
Rnf13	ring finger protein 13 [Source:MGI Symbol;Acc:MGI:1346341]	chr3	+	-0.226281	0.226843	-0.279867	0.30593	0.0337065	-0.272223	0.759054	-0.0198792	-0.778933	0.453124	-0.0535858	-0.50671	0.0338884	0.0249946	0.0113865	0.00754245	0.752901	0.0147885	9.6643e-09	0.839454	1.15156e-08	0.00314223	0.712328	0.00129424	0.198905	0.271878	0.127981	0.127613	0.93115	0.11886	1.06422e-06	0.946598	1.36967e-06	0.066383	0.889677	0.0534395	21.2851	2.97851e-08	0	0	0	0	0	0	1	0
Atp6v0a2	ATPase, H+ transporting, lysosomal V0 subunit A2 [Source:MGI Symbol;Acc:MGI:104855]	chr5	+	-0.259606	-0.00933995	-0.00262447	-0.0961561	-0.165977	-0.0698209	0.15411	0.0910048	-0.0631054	0.250266	0.256982	0.00671548	0.0274126	0.933013	0.981681	0.422326	0.169907	0.5585	0.14485	0.399874	0.553603	0.121549	0.117243	0.966397	0.177805	0.989178	0.995591	0.760453	0.576282	0.790391	0.279934	0.725981	0.715286	0.422918	0.417944	0.990637	1.25039	0.316125	0	0	0	0	0	0	0	0
Zranb1	zinc finger, RAN-binding domain containing 1 [Source:MGI Symbol;Acc:MGI:106441]	chr7	+	-1.27627	-0.485069	-0.507508	-0.0183885	-0.592258	-0.57387	0.772816	0.176506	-0.596309	0.791204	0.768764	-0.0224396	7.05993e-06	0.0314	0.0430622	0.934903	0.0160317	0.0192285	0.00143684	0.458959	0.0127468	0.017262	0.0273898	0.944516	0.00441285	0.304968	0.255901	0.982854	0.225892	0.138682	0.00879369	0.767007	0.0544222	0.159214	0.206152	0.985025	11.2461	9.59454e-06	-1	0	0	0	0	0	1	0
Agap1	ArfGAP with GTPase domain, ankyrin repeat and PH domain 1 [Source:MGI Symbol;Acc:MGI:2653690]	chr1	+	-0.215683	0.161805	0.197938	-0.0968477	-0.0369915	0.0598562	0.280641	0.37663	0.0959889	0.377489	0.413621	0.0361327	0.0565608	0.141448	0.0776754	0.407773	0.747757	0.604614	0.00883794	0.00102462	0.343762	0.0198257	0.0118573	0.813309	0.260766	0.5759	0.346679	0.751426	0.929042	0.819904	0.0354541	0.0438687	0.533017	0.172385	0.136056	0.951061	3.32543	0.0195191	0	0	0	0	0	0	1	1
Fam120a	family with sequence similarity 120, member A [Source:MGI Symbol;Acc:MGI:2446163]	chr13	-	0.0814002	-0.219953	-0.054338	0.130689	0.00845536	-0.122234	-0.170664	-0.127283	0.0433813	-0.301353	-0.135738	0.165615	0.358133	0.0174969	0.545215	0.171568	0.928097	0.195342	0.0430609	0.135436	0.605537	0.0212699	0.284632	0.192916	0.65003	0.22302	0.812495	0.536061	0.982805	0.480777	0.116897	0.463512	0.754814	0.177952	0.624295	0.607042	1.79383	0.150915	0	0	0	0	0	0	0	0
Whsc1	Wolf-Hirschhorn syndrome candidate 1 (human) [Source:MGI Symbol;Acc:MGI:1276574]	chr5	+	-1.01955	-0.481344	-0.0117413	-0.160338	-0.593499	-0.433161	0.37787	0.414311	0.036441	0.538208	1.00781	0.469602	2.54134e-06	0.00738737	0.94659	0.359444	0.00231046	0.0212356	0.0275088	0.0201349	0.82407	0.031184	0.000323014	0.0611452	0.00368217	0.134971	0.986417	0.717268	0.112338	0.147346	0.0831157	0.195112	0.901073	0.216125	0.022983	0.379343	9.4777	3.73854e-05	-1	0	0	0	0	0	0	0
Evi5	ecotropic viral integration site 5 [Source:MGI Symbol;Acc:MGI:104736]	chr5	-	-0.303924	-0.127797	0.105235	-0.276327	-0.126222	0.150105	-0.1002	0.282937	0.383136	0.176127	0.409159	0.233031	0.0169271	0.300073	0.387083	0.0398733	0.323546	0.248428	0.377594	0.0188238	0.00231115	0.308284	0.0227245	0.182471	0.14197	0.734875	0.715675	0.283869	0.712017	0.54097	0.545958	0.189522	0.0151339	0.647897	0.189817	0.593572	3.9534	0.00893417	0	0	0	0	0	0	0	0
Zfp609	zinc finger protein 609 [Source:MGI Symbol;Acc:MGI:2674092]	chr9	-	-0.36779	-0.40373	-0.0543266	-0.117616	-0.281466	-0.16385	-0.153557	0.0319972	0.185554	-0.0359407	0.313463	0.349404	0.0103961	0.00589072	0.695482	0.410554	0.0564778	0.257524	0.233642	0.806064	0.164685	0.85041	0.113083	0.0805599	0.107952	0.119448	0.887475	0.753921	0.365763	0.55041	0.39206	0.93568	0.327931	0.947389	0.411487	0.426384	3.83432	0.0103314	0	0	0	0	0	0	0	0
Dync1li2	dynein, cytoplasmic 1 light intermediate chain 2 [Source:MGI Symbol;Acc:MGI:107738]	chr8	-	-0.287696	-0.163006	0.408938	-0.424264	-0.331173	0.0930902	-0.299574	0.36546	0.665034	0.12469	0.696634	0.571944	0.0105748	0.143186	0.00069481	0.000908474	0.00637995	0.419968	0.00561013	0.00100732	5.43702e-07	0.413245	8.26004e-05	0.000856441	0.108734	0.578917	0.0302346	0.043744	0.15886	0.697379	0.025257	0.0435087	2.29855e-05	0.726724	0.0118602	0.0411759	12.2371	4.74934e-06	0	0	1	-1	0	0	-1	1
Kcnn2	potassium intermediate/small conductance calcium-activated channel, subfamily N, member 2 [Source:MGI Symbol;Acc:MGI:2153182]	chr18	+	-0.990635	0.20202	-0.162551	0.0424667	-0.452273	-0.494739	1.23512	0.375811	-0.859311	1.19265	0.828084	-0.364571	4.16663e-06	0.209202	0.357228	0.805578	0.0156079	0.00869657	2.5712e-08	0.0344693	1.04994e-05	2.40838e-05	0.00215974	0.131292	0.00431659	0.654291	0.692654	0.944484	0.223704	0.0895388	2.06339e-06	0.250972	0.000221641	0.00363961	0.0549275	0.52484	17.3229	2.14575e-07	-1	0	0	0	0	0	1	0
Mertk	c-mer proto-oncogene tyrosine kinase [Source:MGI Symbol;Acc:MGI:96965]	chr2	+	-0.743933	0.764325	0.15731	0.244967	-0.587166	-0.832133	1.75323	0.314078	-1.43915	1.50826	0.901244	-0.607015	0.000287842	6.35941e-05	0.399633	0.18454	0.00427888	0.000131736	3.07079e-11	0.0817447	2.29781e-09	1.25339e-06	0.00161069	0.0194818	0.0185059	0.00567551	0.724613	0.55058	0.142317	0.00963121	2.71902e-08	0.369392	4.6988e-07	0.000665886	0.0478348	0.223866	32.7765	3.59884e-10	-1	1	0	0	0	-1	1	0
Insr	insulin receptor [Source:MGI Symbol;Acc:MGI:96575]	chr8	-	-0.050581	0.330804	0.178953	-0.0936045	-0.0841724	0.00943208	0.287781	0.145361	-0.14242	0.381385	0.229534	-0.151852	0.614745	0.00241916	0.0864719	0.388289	0.433652	0.929821	0.00372922	0.132027	0.133094	0.0113416	0.116307	0.289097	0.827983	0.0687282	0.365956	0.737784	0.779556	0.973813	0.0184929	0.458778	0.28397	0.127928	0.41647	0.703129	3.63657	0.0131903	0	0	0	0	0	0	1	0
Rbl2	retinoblastoma-like 2 [Source:MGI Symbol;Acc:MGI:105085]	chr8	+	-0.164346	0.235951	-0.179832	-0.25671	-0.170627	0.0860831	0.143586	-0.186114	-0.3297	0.400296	-0.0154864	-0.415783	0.133136	0.0358297	0.113664	0.0337144	0.14285	0.457683	0.152503	0.0816302	0.00332994	0.0132288	0.919885	0.0116834	0.401954	0.323258	0.419026	0.263269	0.534071	0.725249	0.290428	0.369139	0.0202258	0.139077	0.973644	0.173813	3.26759	0.0210155	0	0	0	0	0	0	0	0
Rere	arginine glutamic acid dipeptide (RE) repeats [Source:MGI Symbol;Acc:MGI:2683486]	chr4	+	-0.149647	-0.0332674	0.228129	1.88671e-05	-0.176131	-0.176149	0.116399	0.201646	0.0852471	0.11638	0.377776	0.261397	0.120019	0.720581	0.0232048	0.999849	0.0877991	0.0871432	0.185564	0.0303308	0.336486	0.381944	0.00859587	0.0583314	0.378475	0.931588	0.184734	1	0.444878	0.316955	0.333505	0.236096	0.525301	0.705216	0.114324	0.370688	1.9341	0.124469	0	0	0	0	0	0	0	0
Ptms	parathymosin [Source:MGI Symbol;Acc:MGI:1916452]	chr6	-	-0.106455	0.297003	0.0199777	-0.270155	-0.219353	0.0508017	0.133302	-0.0929211	-0.226223	0.403457	0.126432	-0.277025	0.543728	0.101458	0.912727	0.162463	0.247698	0.789666	0.408849	0.584454	0.185136	0.113241	0.617381	0.280482	0.783964	0.509124	0.976836	0.525078	0.648013	0.915457	0.576199	0.83759	0.354779	0.409911	0.845345	0.695974	0.95228	0.465367	0	0	0	0	0	0	0	0
Aktip	thymoma viral proto-oncogene 1 interacting protein [Source:MGI Symbol;Acc:MGI:3693832]	chr8	-	-0.435834	-0.309203	0.0504587	-0.406182	-0.406223	-4.16476e-05	-0.27955	0.0800698	0.35962	0.126632	0.486293	0.359661	0.00166982	0.0231455	0.696855	0.00523216	0.00493212	0.999755	0.0262985	0.510021	0.0065733	0.482927	0.0114129	0.0578628	0.0413274	0.261508	0.888098	0.105071	0.151334	1	0.080327	0.799211	0.0334393	0.768949	0.13366	0.370343	6.55178	0.000514784	-1	0	0	0	0	0	0	0
9430020K01Rik	RIKEN cDNA 9430020K01 gene [Source:MGI Symbol;Acc:MGI:2685174]	chr18	+	0.042937	-0.253451	0.703701	-0.718545	-0.131538	0.587008	-1.01493	0.529226	1.54416	-0.296388	0.660764	0.957152	0.841005	0.282494	0.0025961	0.00554077	0.56777	0.0197898	4.3697e-05	0.0113387	6.98269e-08	0.353086	0.0362125	0.00516387	0.939374	0.718854	0.0609375	0.108488	0.855327	0.141503	0.000563465	0.149723	4.90265e-06	0.682064	0.237901	0.114149	14.368	1.18138e-06	0	0	0	0	0	0	-1	0
Ylpm1	YLP motif containing 1 [Source:MGI Symbol;Acc:MGI:1926195]	chr12	+	-0.158323	-0.157449	0.0706913	-0.335796	-0.0973714	0.238424	-0.334921	0.131643	0.466564	0.000874672	0.229015	0.22814	0.184647	0.20129	0.553697	0.0132262	0.436371	0.0686919	0.00530298	0.24417	0.000328056	0.99586	0.178254	0.18688	0.474203	0.646025	0.818022	0.168101	0.780446	0.280214	0.0241414	0.59751	0.00320771	0.998807	0.509176	0.599053	5.56644	0.00142013	0	0	0	0	0	0	-1	0
Zeb1	zinc finger E-box binding homeobox 1 [Source:MGI Symbol;Acc:MGI:1344313]	chr18	+	-0.0304603	-0.0446068	0.186884	-0.162864	0.0927489	0.255613	-0.17701	0.310093	0.487104	-0.0141465	0.217344	0.231491	0.793857	0.706035	0.114994	0.202956	0.453786	0.0478007	0.110739	0.00793927	0.000135734	0.932041	0.19304	0.169433	0.917753	0.927722	0.420651	0.570281	0.790604	0.228646	0.230925	0.127814	0.00164211	0.974473	0.527176	0.58061	5.14684	0.00224079	0	0	0	0	0	0	0	0
Copa	coatomer protein complex subunit alpha [Source:MGI Symbol;Acc:MGI:1334462]	chr1	+	0.059419	-0.171654	-0.110024	-0.0630463	0.0755611	0.138607	-0.294119	-0.0938822	0.200237	-0.231073	-0.169443	0.0616294	0.521317	0.0749367	0.245391	0.527725	0.443419	0.165607	0.00191104	0.288206	0.0309752	0.0874717	0.204316	0.641346	0.771335	0.452855	0.590793	0.82258	0.785224	0.444847	0.0110002	0.64163	0.102885	0.362787	0.537536	0.894336	3.25308	0.0214097	0	0	0	0	0	0	-1	0
Rgl1	ral guanine nucleotide dissociation stimulator,-like 1 [Source:MGI Symbol;Acc:MGI:107484]	chr1	-	0.246432	-0.0177016	0.267676	0.140811	-0.19634	-0.337151	-0.123322	-0.175095	-0.0517734	-0.264133	0.0212444	0.285378	0.0468509	0.880745	0.0375677	0.277032	0.137842	0.013509	0.26043	0.127437	0.64612	0.123976	0.901257	0.103356	0.237133	0.978832	0.238073	0.646717	0.52686	0.112308	0.422509	0.451253	0.783823	0.426649	0.965922	0.478583	3.09	0.0264166	0	0	0	0	0	0	0	0
Cdk5rap2	CDK5 regulatory subunit associated protein 2 [Source:MGI Symbol;Acc:MGI:2384875]	chr4	-	-0.151696	-0.145061	-0.0879452	-0.00963409	0.0871975	0.0968316	-0.00299928	0.150948	0.153947	0.00663481	0.0637505	0.0571157	0.2393	0.258188	0.493206	0.943257	0.515619	0.470351	0.97968	0.219199	0.209173	0.970499	0.723824	0.751062	0.538319	0.699785	0.784626	0.984714	0.826733	0.734011	0.990371	0.572308	0.385508	0.990772	0.895398	0.931657	1.19095	0.342061	0	0	0	0	0	0	0	0
Man2a2	mannosidase 2, alpha 2 [Source:MGI Symbol;Acc:MGI:2150656]	chr7	-	-0.0257571	-0.238183	0.0240062	-0.166585	-0.00438712	0.162198	-0.37901	0.0453762	0.424386	-0.212426	0.0497633	0.262189	0.784558	0.0194293	0.801111	0.110429	0.965008	0.116234	0.000211074	0.611366	7.55939e-05	0.123684	0.710574	0.0618318	0.913961	0.235844	0.931526	0.443626	0.992341	0.369768	0.00195701	0.852265	0.00102363	0.426129	0.888524	0.381444	6.69618	0.000446419	0	0	0	0	0	0	-1	0
Hnrnpa2b1	heterogeneous nuclear ribonucleoprotein A2/B1 [Source:MGI Symbol;Acc:MGI:104819]	chr6	-	0.0594847	-0.364931	0.0835211	-0.12851	0.00610376	0.134614	-0.552926	0.0301401	0.583066	-0.424416	0.0240364	0.448452	0.652548	0.0116882	0.532114	0.371118	0.965363	0.344187	0.000138507	0.807944	9.87247e-05	0.032272	0.897949	0.0250219	0.847414	0.176633	0.805543	0.727131	0.992343	0.632279	0.00139452	0.93568	0.00127407	0.218593	0.964771	0.249715	6.00746	0.000893271	0	0	0	0	0	0	-1	0
Ankrd17	ankyrin repeat domain 17 [Source:MGI Symbol;Acc:MGI:1932101]	chr5	-	0.0476809	-0.0703992	0.0437038	-0.0674599	0.0290391	0.0964989	-0.18554	0.025062	0.210602	-0.11808	-0.00397708	0.114103	0.554598	0.38807	0.591363	0.439025	0.734615	0.265872	0.0183384	0.74091	0.0099316	0.305892	0.972231	0.324358	0.790413	0.79232	0.837596	0.771176	0.924477	0.559402	0.0613118	0.910175	0.0453552	0.645827	0.992279	0.732958	2.18344	0.088472	0	0	0	0	0	0	0	0
Mrfap1	Morf4 family associated protein 1 [Source:MGI Symbol;Acc:MGI:1914818]	chr5	-	0.112595	-0.288957	0.0173688	-0.141914	-0.0888829	0.0530315	-0.543466	-0.184109	0.359357	-0.401552	-0.0952265	0.306325	0.455885	0.0703207	0.910277	0.387151	0.582625	0.7436	0.000651086	0.20373	0.0200636	0.0713584	0.658706	0.168418	0.728118	0.440555	0.975448	0.737003	0.861989	0.891712	0.00467012	0.556286	0.0758118	0.327095	0.866505	0.580002	3.31226	0.0198496	0	0	0	0	0	0	-1	0
Ywhab	tyrosine 3-monooxygenase/tryptophan 5-monooxygenase activation protein, beta polypeptide [Source:MGI Symbol;Acc:MGI:1891917]	chr2	+	0.177737	-0.0629347	0.25512	-0.113449	-0.114654	-0.00120496	-0.354121	-0.0372707	0.31685	-0.240672	0.0773828	0.318055	0.176121	0.631717	0.0608234	0.420829	0.412564	0.9931	0.00601212	0.757405	0.0148932	0.197999	0.674567	0.0955389	0.463281	0.904528	0.304557	0.759733	0.76637	0.999062	0.0265874	0.916592	0.0610515	0.531173	0.873092	0.463515	2.85799	0.0357702	0	0	0	0	0	0	-1	0
Atp8a1	ATPase, aminophospholipid transporter (APLT), class I, type 8A, member 1 [Source:MGI Symbol;Acc:MGI:1330848]	chr5	-	-0.182149	-0.0714049	-0.157562	0.0486401	0.0544224	0.00578229	0.159384	0.0790093	-0.0803747	0.110744	0.0245869	-0.086157	0.0760174	0.467826	0.124478	0.645003	0.603491	0.955652	0.0903258	0.407602	0.394466	0.43003	0.861659	0.539729	0.303051	0.835899	0.436794	0.884991	0.873689	0.984754	0.199574	0.730421	0.581495	0.738364	0.951448	0.847007	1.8398	0.14168	0	0	0	0	0	0	0	0
Drp2	dystrophin related protein 2 [Source:MGI Symbol;Acc:MGI:107432]	chrX	+	-0.386303	-0.431095	0.195443	-0.436422	-0.452116	-0.0156938	-0.481214	0.12963	0.610844	-0.044792	0.581746	0.626538	0.00963259	0.00628679	0.182905	0.00706134	0.00516511	0.917926	0.0013366	0.337666	0.000140253	0.824247	0.00710095	0.00492282	0.104014	0.123855	0.519476	0.122864	0.152753	0.969933	0.00832136	0.682989	0.00168451	0.936674	0.103451	0.111433	8.29207	0.000101618	0	0	0	0	0	0	-1	0
Zmynd11	zinc finger, MYND domain containing 11 [Source:MGI Symbol;Acc:MGI:1913755]	chr13	-	-0.0605495	-0.0967349	0.166637	-0.0573556	-0.114061	-0.0567055	-0.093541	0.113125	0.206666	-0.0361854	0.227186	0.263372	0.563093	0.359389	0.125043	0.609034	0.310644	0.611836	0.337405	0.257928	0.0449168	0.806681	0.135577	0.0863352	0.797103	0.771751	0.437475	0.868175	0.703473	0.824303	0.5066	0.61219	0.134438	0.929838	0.446637	0.441453	1.11909	0.375904	0	0	0	0	0	0	0	0
Cntfr	ciliary neurotrophic factor receptor [Source:MGI Symbol;Acc:MGI:99605]	chr4	-	-0.224771	0.881491	-0.572451	-0.227497	-0.274278	-0.0467812	0.878765	-0.621958	-1.50072	1.10626	-0.347679	-1.45394	0.11779	7.84715e-07	0.000822639	0.139554	0.0762598	0.757727	1.89613e-07	0.000174212	4.17033e-11	6.03979e-06	0.101811	1.59157e-07	0.375767	0.000297781	0.0323212	0.491648	0.417935	0.898828	8.78506e-06	0.0163644	3.9098e-08	0.00152797	0.391263	0.000230603	26.8136	2.92851e-09	0	1	-1	0	0	0	1	-1
Rgs7bp	regulator of G-protein signalling 7 binding protein [Source:MGI Symbol;Acc:MGI:106334]	chr13	-	-0.353157	0.207823	0.0821127	0.195543	-0.360543	-0.556086	0.756523	0.0747271	-0.681796	0.56098	0.43527	-0.12571	0.0210589	0.139585	0.584156	0.20332	0.0265772	0.00112274	4.27593e-06	0.593497	2.70958e-05	0.00893187	0.0449339	0.537721	0.158223	0.573197	0.835066	0.570914	0.279853	0.0281614	9.17224e-05	0.841982	0.000452676	0.114618	0.266187	0.84659	10.8978	1.24012e-05	0	0	0	0	0	-1	1	0
Pls3	plastin 3 (T-isoform) [Source:MGI Symbol;Acc:MGI:104807]	chrX	-	0.0243307	0.00975785	-0.131668	0.282268	0.138678	-0.143591	0.267696	-0.0173213	-0.285017	-0.0145728	-0.155999	-0.141426	0.837728	0.932162	0.276876	0.03202	0.275285	0.250523	0.0184227	0.877611	0.0154312	0.929647	0.358871	0.396794	0.938279	0.988821	0.620828	0.256579	0.671837	0.543054	0.061456	0.962375	0.0627086	0.973172	0.688726	0.774159	2.84148	0.0365564	0	0	0	0	0	0	0	0
D5Ertd579e	DNA segment, Chr 5, ERATO Doi 579, expressed [Source:MGI Symbol;Acc:MGI:1261849]	chr5	-	-0.2494	0.0478997	0.0256331	-0.0136978	-0.00746169	0.00623615	0.283602	0.267571	-0.0160304	0.2973	0.275033	-0.0222665	0.0304938	0.657401	0.815729	0.906263	0.948453	0.956833	0.00878278	0.0155261	0.875304	0.06232	0.0859703	0.885029	0.187721	0.915273	0.937581	0.97608	0.987019	0.985079	0.0352772	0.172083	0.93082	0.307605	0.362677	0.970423	2.16719	0.0904563	0	0	0	0	0	0	1	0
Cd164	CD164 antigen [Source:MGI Symbol;Acc:MGI:1859568]	chr10	+	0.08437	0.224662	-0.281936	0.0798788	0.314848	0.234969	0.220171	-0.0514578	-0.271629	0.140292	-0.366306	-0.506597	0.451797	0.0481263	0.0169041	0.50528	0.0118894	0.0518778	0.0363215	0.625611	0.0140253	0.372496	0.0270384	0.00304088	0.724493	0.367355	0.159457	0.808998	0.202562	0.238692	0.10226	0.859412	0.0584255	0.69673	0.205014	0.0848971	3.21299	0.0225395	0	0	0	0	0	0	0	0
Pdia3	protein disulfide isomerase associated 3 [Source:MGI Symbol;Acc:MGI:95834]	chr2	+	0.430308	-0.441785	-0.10769	0.142707	0.163996	0.0212889	-0.729385	-0.374002	0.355383	-0.872092	-0.537998	0.334095	0.00709532	0.00664793	0.477953	0.377361	0.307883	0.89238	1.52142e-05	0.0119854	0.0197364	0.000324063	0.0165864	0.126278	0.0879356	0.126755	0.774463	0.730978	0.70192	0.959312	0.000243506	0.154175	0.0749128	0.0181814	0.162365	0.517834	5.93134	0.000966605	0	0	0	0	0	0	-1	0
Ppp1r3c	protein phosphatase 1, regulatory (inhibitor) subunit 3C [Source:MGI Symbol;Acc:MGI:1858229]	chr19	-	-0.794354	0.0827293	-0.193928	-0.686138	-0.215566	0.470572	0.190945	0.38486	0.193915	0.877083	0.600426	-0.276657	0.000109259	0.64665	0.277412	0.00108424	0.238877	0.0180828	0.258575	0.0315775	0.255127	0.00164773	0.0220584	0.278218	0.0128042	0.909317	0.620996	0.0484052	0.641455	0.133986	0.420409	0.24069	0.438548	0.0450455	0.187903	0.693463	5.75799	0.00115888	-1	0	0	-1	0	0	0	0
Hnrnpd	heterogeneous nuclear ribonucleoprotein D [Source:MGI Symbol;Acc:MGI:101947]	chr5	-	-0.235538	0.082981	0.11206	-0.289961	-0.0350637	0.254897	0.0285575	0.312534	0.283977	0.318519	0.347598	0.0290791	0.0531402	0.486347	0.343373	0.0288356	0.776513	0.0504873	0.793319	0.00856438	0.0152343	0.0651363	0.0442844	0.861591	0.252114	0.843827	0.681385	0.244458	0.938008	0.235008	0.876285	0.134179	0.0621621	0.313772	0.264451	0.964261	3.31632	0.0197471	0	0	0	0	0	0	0	0
Tmem33	transmembrane protein 33 [Source:MGI Symbol;Acc:MGI:1915128]	chr5	+	-0.230528	-0.43766	-0.113345	0.0645189	-0.015775	-0.080294	-0.142613	0.101408	0.244022	-0.207132	0.117183	0.324316	0.0361764	0.000284326	0.291669	0.562457	0.886757	0.467656	0.156229	0.31748	0.0220127	0.171041	0.435966	0.0377077	0.206956	0.0167651	0.635107	0.841969	0.971235	0.731811	0.295511	0.66534	0.0808755	0.494764	0.74546	0.306469	5.12592	0.00229323	0	-1	0	0	0	0	0	0
Sod1	superoxide dismutase 1, soluble [Source:MGI Symbol;Acc:MGI:98351]	chr16	+	0.32885	-0.0945714	-0.45686	-0.218306	0.332359	0.550665	-0.641728	-0.453352	0.188376	-0.423422	-0.785711	-0.362289	0.0472477	0.56804	0.00871518	0.2195	0.0580251	0.00320341	0.000189271	0.00582657	0.235111	0.0739835	0.00180201	0.126334	0.237671	0.881428	0.111479	0.589683	0.371446	0.0505504	0.00179988	0.108194	0.415874	0.333196	0.0505021	0.517879	6.21667	0.000720815	0	0	0	0	0	0	-1	0
Hlf	hepatic leukemia factor [Source:MGI Symbol;Acc:MGI:96108]	chr11	-	0.102398	0.21157	0.547459	-0.30681	-0.38031	-0.0735001	-0.197638	0.0647505	0.262388	0.109172	0.445061	0.335888	0.481419	0.161045	0.00104574	0.0617043	0.0224538	0.646595	0.146505	0.632485	0.0627634	0.598844	0.0402687	0.118779	0.746314	0.601839	0.0367921	0.341619	0.261323	0.842152	0.282141	0.861873	0.169892	0.833722	0.250983	0.505802	4.45729	0.00490333	0	0	1	0	0	0	0	0
Caprin1	cell cycle associated protein 1 [Source:MGI Symbol;Acc:MGI:1858234]	chr2	-	0.105319	-0.323036	0.0818918	0.0656575	0.00348673	-0.0621707	-0.362698	-0.0199406	0.342757	-0.428355	-0.0234274	0.404928	0.317244	0.00462021	0.440267	0.558238	0.975016	0.575088	0.00086358	0.838731	0.00186279	0.00721918	0.874493	0.0109342	0.61322	0.104747	0.751169	0.83966	0.994844	0.801412	0.00586439	0.946452	0.0127257	0.105219	0.955289	0.169026	3.7556	0.0113814	0	0	0	0	0	0	-1	0
Arhgdia	Rho GDP dissociation inhibitor (GDI) alpha [Source:MGI Symbol;Acc:MGI:2178103]	chr11	-	0.389509	-0.0188469	0.101788	0.216326	0.18786	-0.028466	-0.192029	-0.0998601	0.0921692	-0.408356	-0.28772	0.120635	0.0050236	0.881518	0.432115	0.125238	0.1782	0.83303	0.105781	0.404691	0.444295	0.0304983	0.121817	0.505719	0.0727431	0.978832	0.745733	0.468226	0.585136	0.933542	0.223539	0.728889	0.625877	0.213663	0.426612	0.82949	2.07332	0.102841	0	0	0	0	0	0	0	0
Arap2	ArfGAP with RhoGAP domain, ankyrin repeat and PH domain 2 [Source:MGI Symbol;Acc:MGI:2684416]	chr5	-	-0.162268	0.255445	-0.0139238	-0.075605	0.0380265	0.113631	0.342108	0.18637	-0.155737	0.417713	0.148344	-0.269369	0.173054	0.0339678	0.905314	0.546154	0.757561	0.36082	0.00329117	0.10085	0.158638	0.0164096	0.37361	0.109794	0.459747	0.316095	0.97361	0.833286	0.933221	0.647899	0.016834	0.405437	0.319943	0.155767	0.70054	0.488118	2.29114	0.076406	0	0	0	0	0	0	1	0
Tulp4	tubby like protein 4 [Source:MGI Symbol;Acc:MGI:1916092]	chr17	+	-0.430342	-0.151493	0.00827541	-0.280756	-0.372304	-0.0915487	-0.0019067	0.0663126	0.0682193	0.278849	0.438617	0.159768	0.00827973	0.3279	0.957896	0.0914645	0.0278926	0.576024	0.989342	0.652488	0.64209	0.20328	0.0529379	0.468623	0.0960424	0.754667	0.989626	0.408453	0.282615	0.802015	0.994646	0.869584	0.780657	0.538185	0.288749	0.811353	2.20109	0.0863679	0	0	0	0	0	0	0	0
Ust	uronyl-2-sulfotransferase [Source:MGI Symbol;Acc:MGI:2442406]	chr10	-	-0.107788	0.171198	-0.257608	0.405037	-0.0897433	-0.49478	0.684023	-0.239563	-0.923586	0.278986	-0.14982	-0.428806	0.36323	0.130446	0.0426086	0.00268581	0.475066	0.000391237	6.799e-07	0.0440941	8.75372e-09	0.0931137	0.379784	0.014321	0.654957	0.558799	0.254689	0.0789335	0.802758	0.0161649	2.34551e-05	0.282464	1.13428e-06	0.375328	0.706695	0.191266	19.9478	5.60503e-08	0	0	0	0	0	-1	1	0
Lgi4	leucine-rich repeat LGI family, member 4 [Source:MGI Symbol;Acc:MGI:2180197]	chr7	+	-0.0337201	-0.189746	0.237354	0.50076	-0.0709044	-0.571665	0.344735	0.20017	-0.144565	-0.156026	0.271074	0.4271	0.781206	0.108245	0.0615901	0.000496217	0.584578	0.000107066	0.00391048	0.0883964	0.202774	0.354903	0.124832	0.0166478	0.912753	0.522038	0.306853	0.0308949	0.862901	0.00870621	0.0191308	0.38489	0.37768	0.683311	0.431196	0.205525	6.97361	0.000340946	0	0	0	1	0	-1	1	0
Lphn1	latrophilin 1 [Source:MGI Symbol;Acc:MGI:1929461]	chr8	+	-0.0672129	0.293613	-0.324228	0.0788423	-0.0529682	-0.13181	0.439668	-0.309983	-0.749651	0.360826	-0.257015	-0.617841	0.646719	0.0472013	0.0417321	0.613549	0.733931	0.397527	0.00244147	0.0381721	1.28853e-05	0.0861047	0.230873	0.00614561	0.845172	0.364307	0.251751	0.86953	0.924198	0.680661	0.0133352	0.262575	0.000257029	0.359815	0.568637	0.125094	6.28643	0.000671557	0	0	0	0	0	0	1	0
Calr	calreticulin [Source:MGI Symbol;Acc:MGI:88252]	chr8	-	0.539064	-0.862798	-0.121599	0.167607	0.153435	-0.0141719	-1.23425	-0.507227	0.727027	-1.40186	-0.660663	0.741199	0.00197622	1.68677e-05	0.454923	0.331698	0.370826	0.932724	1.19602e-08	0.00201822	9.24864e-05	1.67358e-06	0.00674398	0.00330432	0.043708	0.00224031	0.759948	0.693688	0.743561	0.974477	1.19887e-06	0.0641606	0.00120474	0.000720906	0.10074	0.0882147	14.5022	1.08758e-06	1	-1	0	0	0	0	-1	0
Mmd2	monocyte to macrophage differentiation-associated 2 [Source:MGI Symbol;Acc:MGI:1922354]	chr5	-	-0.275287	0.0754053	-0.0771566	0.148959	-0.341301	-0.49026	0.499652	-0.14317	-0.642822	0.350693	0.198131	-0.152562	0.0288493	0.515476	0.540356	0.243111	0.0126153	0.000644635	9.73267e-05	0.22794	6.28279e-06	0.0433811	0.259847	0.374894	0.182243	0.85674	0.810211	0.615618	0.206093	0.0213157	0.00105595	0.581731	0.00014617	0.25722	0.601723	0.763342	10.9346	1.20665e-05	0	0	0	0	0	-1	1	0
Bai3	brain-specific angiogenesis inhibitor 3 [Source:MGI Symbol;Acc:MGI:2441837]	chr1	-	-0.51938	0.312927	-0.0904605	0.107727	-0.247307	-0.355034	0.940033	0.181613	-0.758421	0.832306	0.428919	-0.403387	6.68639e-05	0.00540107	0.423654	0.348874	0.0400292	0.00437184	7.94258e-10	0.0978298	6.86625e-08	8.83004e-06	0.0107254	0.013317	0.0111	0.113462	0.740825	0.708506	0.322686	0.0610678	1.94752e-07	0.40041	4.84223e-06	0.00192785	0.12955	0.184144	22.7988	1.51036e-08	-1	0	0	0	0	0	1	0
Aff4	AF4/FMR2 family, member 4 [Source:MGI Symbol;Acc:MGI:2136171]	chr11	+	0.234742	0.186541	-0.00630299	0.120016	0.186423	0.066407	0.0718151	-0.0546216	-0.126437	-0.0482012	-0.241045	-0.192844	0.0122126	0.0386429	0.942866	0.210867	0.054702	0.47507	0.366982	0.506727	0.129281	0.695719	0.061284	0.126514	0.118541	0.333081	0.985896	0.580095	0.361011	0.737239	0.535766	0.798392	0.278519	0.883082	0.309292	0.518419	2.88115	0.0346965	0	0	0	0	0	0	0	0
Trim2	tripartite motif-containing 2 [Source:MGI Symbol;Acc:MGI:1933163]	chr3	-	-0.224011	-0.716597	0.156765	0.312481	-0.298406	-0.610887	-0.180105	0.082369	0.262474	-0.492586	0.380775	0.873362	0.0185676	1.62683e-08	0.0990838	0.0024681	0.00435575	7.65517e-07	0.0408272	0.341955	0.00516821	0.000572804	0.00629165	3.25758e-07	0.148557	1.85203e-05	0.391181	0.0762346	0.143318	0.0015251	0.112094	0.686321	0.0280555	0.0256385	0.0978306	0.000324495	15.8994	4.7416e-07	0	-1	0	0	0	-1	0	0
Ntm	neurotrimin [Source:MGI Symbol;Acc:MGI:2446259]	chr9	-	-0.786125	0.00835159	0.282316	-0.176304	-0.454895	-0.278591	0.618173	0.613546	-0.00462703	0.794477	1.06844	0.273964	4.80404e-05	0.957704	0.0939678	0.299361	0.0119044	0.112008	0.000348685	0.000535013	0.97536	0.00154976	8.47528e-05	0.234615	0.0104971	0.993375	0.38039	0.666557	0.202562	0.362396	0.00293199	0.0315816	0.987168	0.0436417	0.0120606	0.656456	6.57307	0.000504033	-1	0	0	0	0	0	1	1
Cul3	cullin 3 [Source:MGI Symbol;Acc:MGI:1347360]	chr1	-	-0.27263	0.102305	-0.000377395	-0.0131613	-0.0499293	-0.036768	0.361773	0.222323	-0.13945	0.374935	0.272252	-0.102682	0.00722822	0.272297	0.996822	0.894876	0.615186	0.710319	0.000266369	0.0190416	0.12055	0.00812563	0.0500806	0.439758	0.0884139	0.710424	0.998702	0.973165	0.878602	0.876605	0.00236117	0.189851	0.26589	0.110406	0.28065	0.798763	3.86994	0.00989053	0	0	0	0	0	0	1	0
Whsc1l1	Wolf-Hirschhorn syndrome candidate 1-like 1 (human) [Source:MGI Symbol;Acc:MGI:2142581]	chr8	+	-0.404552	-0.0510872	0.161843	-0.360847	-0.324077	0.0367702	-0.00738287	0.242317	0.2497	0.353464	0.566395	0.21293	0.000390857	0.615994	0.121472	0.00225246	0.00485576	0.733498	0.93733	0.0169284	0.0139001	0.019069	0.000486435	0.147687	0.0215591	0.90091	0.431492	0.0731429	0.151334	0.887697	0.964751	0.179153	0.0580708	0.168471	0.0273951	0.54868	5.25304	0.00199367	-1	0	0	0	0	0	0	0
Ptp4a2	protein tyrosine phosphatase 4a2 [Source:MGI Symbol;Acc:MGI:1277117]	chr4	+	-0.0778388	-0.248141	0.227256	-0.338055	-0.16736	0.170695	-0.508357	0.137735	0.646092	-0.170302	0.305095	0.475397	0.559424	0.0818459	0.101156	0.0262741	0.2453	0.243548	0.000412363	0.27687	3.01614e-05	0.378222	0.116175	0.0199647	0.793953	0.468082	0.395057	0.232422	0.646106	0.536536	0.00332698	0.630755	0.000494052	0.701595	0.416178	0.226016	7.01137	0.000328801	0	0	0	0	0	0	-1	0
Pdlim5	PDZ and LIM domain 5 [Source:MGI Symbol;Acc:MGI:1927489]	chr3	-	0.0444252	0.0814791	-0.12347	0.295856	0.182329	-0.113527	0.33291	0.0144338	-0.318476	0.0370539	-0.167895	-0.204949	0.60887	0.332267	0.162717	0.00317643	0.0548655	0.212609	0.00021811	0.859627	0.000476327	0.757918	0.178624	0.0973785	0.824553	0.757811	0.492357	0.0843765	0.36123	0.500453	0.00201055	0.954422	0.00431346	0.910919	0.509668	0.466705	6.83915	0.000388259	0	0	0	0	0	0	1	0
Tor1aip1	torsin A interacting protein 1 [Source:MGI Symbol;Acc:MGI:3582693]	chr1	-	-0.219534	0.243913	0.00789021	-0.0356723	-0.0806725	-0.0450002	0.427775	0.146751	-0.281023	0.463447	0.227424	-0.236023	0.0524208	0.0291554	0.942963	0.758081	0.485361	0.696139	0.000194043	0.1657	0.00965597	0.00505958	0.150768	0.132432	0.25037	0.29343	0.985896	0.931916	0.809281	0.868431	0.00183432	0.510299	0.0445046	0.0870491	0.4724	0.52662	3.97436	0.00870982	0	0	0	0	0	0	1	0
Cdkn1a	cyclin-dependent kinase inhibitor 1A (P21) [Source:MGI Symbol;Acc:MGI:104556]	chr17	+	-0.515257	0.905529	-0.287034	0.278584	-0.376096	-0.65468	1.69937	-0.147873	-1.84724	1.42079	0.228223	-1.19256	0.020822	6.04743e-05	0.210566	0.20454	0.100741	0.00585339	1.3532e-09	0.491181	1.00434e-09	3.25995e-05	0.462356	0.000401146	0.157393	0.00553971	0.552156	0.572878	0.468389	0.0723119	2.91451e-07	0.787841	2.75987e-07	0.00463903	0.762129	0.0263105	25.6676	4.57757e-09	0	1	0	0	0	0	1	0
Unc80	unc-80 homolog (C. elegans) [Source:MGI Symbol;Acc:MGI:2652882]	chr1	+	-0.40387	-0.10504	-0.309738	-0.182238	-0.12047	0.0617681	0.116592	-0.026338	-0.14293	0.29883	0.0941316	-0.204698	0.00215165	0.382356	0.0173218	0.158371	0.339734	0.625258	0.300674	0.821578	0.223454	0.0856404	0.583237	0.238334	0.0459077	0.788452	0.161826	0.518339	0.724029	0.830586	0.468774	0.940512	0.402647	0.35891	0.829079	0.659672	3.9444	0.00903241	-1	0	0	0	0	0	0	0
Ftl1	ferritin light chain 1 [Source:MGI Symbol;Acc:MGI:95589]	chr7	-	-0.0601076	0.0730285	0.289114	-0.32196	-0.21659	0.10537	-0.188824	0.132632	0.321456	0.133136	0.349222	0.216086	0.697524	0.645095	0.0754133	0.0644674	0.198739	0.533034	0.196201	0.36589	0.0360241	0.548503	0.122259	0.337457	0.870202	0.908805	0.340878	0.348496	0.602765	0.773442	0.347181	0.704976	0.114578	0.806815	0.427503	0.741233	2.03757	0.108001	0	0	0	0	0	0	0	0
Nebl	nebulette [Source:MGI Symbol;Acc:MGI:1921353]	chr2	-	-0.163398	-0.0966681	0.0567406	0.119648	-0.0891418	-0.20879	0.186378	0.130997	-0.0553811	0.0667298	0.220138	0.153409	0.0941685	0.302758	0.555879	0.239137	0.379138	0.0445128	0.0402041	0.153996	0.534677	0.615911	0.111973	0.256808	0.337196	0.736017	0.818783	0.61081	0.746558	0.220667	0.110765	0.493309	0.701719	0.842102	0.409412	0.675403	2.18287	0.0885416	0	0	0	0	0	0	0	0
Fgfr3	fibroblast growth factor receptor 3 [Source:MGI Symbol;Acc:MGI:95524]	chr5	+	-0.305942	0.619368	-0.137297	0.097416	-0.389597	-0.487013	1.02273	-0.220951	-1.24368	0.92531	0.168645	-0.756665	0.0404442	9.85378e-05	0.367448	0.518625	0.0165726	0.00343203	1.78867e-08	0.125349	1.2265e-09	7.19175e-05	0.420521	0.000897149	0.218731	0.00785248	0.699897	0.816002	0.230081	0.0525959	1.60156e-06	0.447851	3.15289e-07	0.00801553	0.735079	0.041776	23.4106	1.15953e-08	0	1	0	0	0	0	1	0
Cfl1	cofilin 1, non-muscle [Source:MGI Symbol;Acc:MGI:101757]	chr19	+	0.00513602	-0.179029	0.0136135	0.486382	-0.0731128	-0.559495	0.302217	-0.0646353	-0.366853	-0.184165	0.00847749	0.192643	0.97642	0.283883	0.939396	0.0120375	0.694243	0.00440316	0.062829	0.698546	0.0324927	0.445007	0.972895	0.431878	0.992547	0.720143	0.985077	0.161209	0.909464	0.0612904	0.153514	0.891258	0.106613	0.747949	0.992829	0.794377	3.57411	0.0142594	0	0	0	0	0	0	0	0
Tpcn1	two pore channel 1 [Source:MGI Symbol;Acc:MGI:2182472]	chr5	-	0.136443	-0.0087982	0.0432589	0.248394	-0.0133923	-0.261787	0.103153	-0.106576	-0.20973	-0.145241	-0.0931838	0.0520571	0.24514	0.937828	0.715149	0.0524263	0.914013	0.040012	0.329106	0.335945	0.0629899	0.372783	0.574824	0.750444	0.544093	0.989644	0.897523	0.318814	0.979199	0.208403	0.498555	0.681656	0.170216	0.697103	0.825364	0.931371	2.09392	0.0999821	0	0	0	0	0	0	0	0
Pcbp2	poly(rC) binding protein 2 [Source:MGI Symbol;Acc:MGI:108202]	chr15	+	0.316979	-0.0606052	-0.169724	0.187465	0.317745	0.13028	-0.190119	-0.168958	0.0211608	-0.377584	-0.486703	-0.109119	0.00228885	0.518043	0.0817725	0.0735815	0.00364323	0.194316	0.033925	0.0649702	0.81212	0.0081559	0.00111823	0.414616	0.0474225	0.858449	0.355126	0.371707	0.134878	0.479042	0.097493	0.331147	0.894044	0.110535	0.0405975	0.783791	3.29868	0.0201968	1	0	0	0	0	0	0	0
Calu	calumenin [Source:MGI Symbol;Acc:MGI:1097158]	chr6	+	-0.107253	-0.0426159	0.20966	-0.0262471	-0.152767	-0.12652	0.0383901	0.164147	0.125757	0.0646372	0.316914	0.252276	0.276406	0.659839	0.041698	0.800612	0.149848	0.228806	0.668893	0.0828719	0.176427	0.638234	0.0294734	0.0768911	0.57354	0.916444	0.25164	0.943094	0.546547	0.520811	0.791867	0.372352	0.343962	0.854224	0.214372	0.419545	1.24752	0.317336	0	0	0	0	0	0	0	0
Unc79	unc-79 homolog (C. elegans) [Source:MGI Symbol;Acc:MGI:2684729]	chr12	+	-1.29911	-0.576568	-0.449903	0.0744579	-0.54394	-0.618398	0.797	0.305267	-0.491733	0.722542	0.849207	0.126665	4.07972e-05	0.0263567	0.112419	0.773309	0.049826	0.0267132	0.00385156	0.270704	0.0660665	0.0542514	0.0338817	0.732573	0.0103591	0.280049	0.416058	0.935577	0.34876	0.166043	0.0189171	0.624382	0.176141	0.288675	0.230182	0.924683	8.72226	7.00625e-05	-1	0	0	0	0	0	1	0
Hip1	huntingtin interacting protein 1 [Source:MGI Symbol;Acc:MGI:1099804]	chr5	-	-0.0420717	0.147645	0.108043	0.156519	-0.290786	-0.447305	0.346236	-0.140672	-0.486908	0.189717	0.150115	-0.0396024	0.717469	0.197103	0.37524	0.21095	0.0272945	0.00122895	0.00266718	0.213906	0.000136196	0.247158	0.374319	0.810586	0.880091	0.642289	0.70559	0.580095	0.281838	0.0294832	0.0142411	0.566882	0.00164447	0.591916	0.700881	0.950354	7.35687	0.000237026	0	0	0	0	0	-1	1	0
Senp6	SUMO/sentrin specific peptidase 6 [Source:MGI Symbol;Acc:MGI:1922075]	chr9	+	-0.150823	-0.141926	-0.086821	-0.0934169	-0.0243881	0.0690288	-0.0845196	0.0396142	0.124134	0.00889733	0.0640024	0.055105	0.157748	0.184447	0.416845	0.406906	0.825537	0.535155	0.388428	0.69235	0.221944	0.952134	0.668252	0.712563	0.438164	0.630028	0.737122	0.750923	0.951986	0.77518	0.557175	0.888518	0.400787	0.982462	0.87106	0.917003	1.37698	0.26673	0	0	0	0	0	0	0	0
Luc7l2	LUC7-like 2 (S. cerevisiae) [Source:MGI Symbol;Acc:MGI:2183260]	chr6	+	-0.488833	0.0205237	0.218248	-0.305131	-0.230678	0.0744522	0.204226	0.476402	0.272177	0.509356	0.707081	0.197724	0.000931586	0.876343	0.107022	0.0369787	0.103997	0.596416	0.105963	0.000727898	0.0345541	0.0106165	0.000759651	0.294403	0.032102	0.97857	0.405449	0.275792	0.473438	0.8144	0.223776	0.0359075	0.11119	0.124425	0.0345535	0.705661	4.36203	0.00548221	-1	0	0	0	0	0	0	1
Zyg11b	zyg-ll family member B, cell cycle regulator [Source:MGI Symbol;Acc:MGI:2685277]	chr4	-	-0.166165	-0.0928873	-0.131479	-0.133879	-0.0450737	0.0888057	-0.0606019	-0.0103884	0.0502135	0.0732775	0.0346853	-0.0385922	0.0782803	0.316911	0.165473	0.17947	0.641844	0.364523	0.477603	0.905417	0.567094	0.572989	0.790315	0.767948	0.308797	0.745806	0.496856	0.544899	0.890838	0.651026	0.638325	0.970748	0.726526	0.821324	0.923857	0.937897	1.73778	0.162992	0	0	0	0	0	0	0	0
Omg	oligodendrocyte myelin glycoprotein [Source:MGI Symbol;Acc:MGI:106586]	chr11	-	-0.170848	0.228413	-0.444355	0.836166	0.254174	-0.581993	1.23543	-0.0193332	-1.25476	0.399261	-0.273507	-0.672768	0.394622	0.206584	0.0346954	0.000329119	0.227221	0.00647383	1.63357e-07	0.919996	2.60866e-07	0.143662	0.338216	0.0180215	0.681344	0.650754	0.227749	0.0262511	0.629818	0.0767137	7.91043e-06	0.97538	1.31285e-05	0.457479	0.672802	0.21387	17.3644	2.09822e-07	0	0	0	1	0	0	1	0
Ttyh3	tweety homolog 3 (Drosophila) [Source:MGI Symbol;Acc:MGI:1925589]	chr5	-	-0.215536	0.245167	-0.0772442	0.415555	-0.238582	-0.654138	0.876259	-0.100291	-0.976549	0.460703	0.138292	-0.322412	0.102367	0.0487456	0.564765	0.00420002	0.0906369	4.40003e-05	4.27925e-08	0.425215	1.38406e-08	0.0136832	0.458131	0.0814273	0.351145	0.369779	0.823459	0.0944851	0.448765	0.00579568	2.9525e-06	0.7431	1.56447e-06	0.141651	0.759308	0.428882	22.2201	1.94958e-08	0	0	0	0	0	-1	1	0
Hspa4	heat shock protein 4 [Source:MGI Symbol;Acc:MGI:1342292]	chr11	-	0.169976	-0.593885	-0.156958	-0.0163293	0.208649	0.224978	-0.78019	-0.118285	0.661906	-0.763861	-0.326934	0.436927	0.201696	0.000162209	0.240697	0.908096	0.141612	0.113333	1.24391e-06	0.342823	2.23915e-05	0.000386986	0.0878195	0.0278245	0.496163	0.0114616	0.586042	0.97647	0.532166	0.364184	3.63104e-05	0.686894	0.000388946	0.0203449	0.365735	0.265231	11.0917	1.07437e-05	0	-1	0	0	0	0	-1	0
Bod1l	biorientation of chromosomes in cell division 1-like [Source:MGI Symbol;Acc:MGI:2444804]	chr5	-	-0.105306	-0.193538	0.12102	-0.277681	-0.030563	0.247118	-0.365912	0.195764	0.561676	-0.0882314	0.226327	0.314558	0.426971	0.161899	0.364931	0.0605724	0.826843	0.0899	0.00635732	0.123587	0.000139494	0.641434	0.23247	0.106246	0.705846	0.603166	0.698876	0.338684	0.952434	0.321057	0.0277217	0.445478	0.00167666	0.856077	0.56993	0.483966	5.29223	0.00191	0	0	0	0	0	0	-1	0
Daam2	dishevelled associated activator of morphogenesis 2 [Source:MGI Symbol;Acc:MGI:1923691]	chr17	-	0.0113032	0.265314	0.00908589	-0.526245	-0.255166	0.271079	-0.272235	-0.257383	0.0148514	0.254011	-0.00221726	-0.256228	0.92387	0.0402008	0.941627	0.000434574	0.0544071	0.048025	0.0195095	0.0319508	0.897869	0.146565	0.98968	0.152315	0.971234	0.34007	0.98564	0.0299807	0.360756	0.229168	0.0641251	0.241916	0.94508	0.46168	0.997227	0.554818	5.20875	0.00209298	0	0	0	-1	0	0	0	0
Zmiz1	zinc finger, MIZ-type containing 1 [Source:MGI Symbol;Acc:MGI:3040693]	chr14	+	0.247611	0.247348	0.133519	-0.00563348	-0.142563	-0.136929	-0.00589672	-0.256655	-0.250758	-0.00026324	-0.114092	-0.113829	0.0476612	0.0470277	0.289134	0.965496	0.279267	0.297451	0.95661	0.0316863	0.035049	0.99876	0.511355	0.511485	0.238808	0.363849	0.632823	0.99191	0.675925	0.590961	0.976703	0.241173	0.112261	0.99945	0.789338	0.832047	3.51713	0.015315	0	0	0	0	0	0	0	0
Fermt2	fermitin family homolog 2 (Drosophila) [Source:MGI Symbol;Acc:MGI:2385001]	chr14	-	0.041434	-0.0190749	0.110354	0.0108483	-0.0699439	-0.0807922	-0.0496605	-0.00102362	0.0486369	-0.0605088	0.0689203	0.129429	0.715621	0.866007	0.343375	0.929057	0.565921	0.506136	0.633969	0.992375	0.650223	0.706099	0.67093	0.425962	0.879245	0.975456	0.681385	0.981397	0.854948	0.756812	0.765934	0.998461	0.786449	0.886475	0.871878	0.790688	0.255235	0.933106	0	0	0	0	0	0	0	0
Abhd2	abhydrolase domain containing 2 [Source:MGI Symbol;Acc:MGI:1914344]	chr7	+	0.114635	-0.165071	0.12384	-0.233685	0.391507	0.625193	-0.513391	0.400712	0.914104	-0.279706	0.00920477	0.288911	0.368885	0.213853	0.317764	0.0996548	0.0063324	7.95704e-05	0.000190122	0.00183471	4.31327e-08	0.133034	0.958348	0.116158	0.659334	0.658702	0.65927	0.422524	0.15886	0.00745996	0.00180474	0.0604784	3.58047e-06	0.442004	0.987085	0.501627	16.7804	2.88565e-07	0	0	0	0	0	1	-1	0
Hectd1	HECT domain containing 1 [Source:MGI Symbol;Acc:MGI:2384768]	chr12	-	-0.0335081	0.0683311	-0.0693173	-0.142084	-0.0197173	0.122367	-0.0402452	-0.0555265	-0.0152813	0.101839	-0.0358091	-0.137648	0.729746	0.484518	0.483515	0.181568	0.848229	0.24327	0.652218	0.547713	0.868043	0.460675	0.795557	0.324692	0.886326	0.843335	0.778975	0.547458	0.959548	0.536197	0.779414	0.818888	0.927332	0.756554	0.926084	0.733115	0.536533	0.746644	0	0	0	0	0	0	0	0
Srgap1	SLIT-ROBO Rho GTPase activating protein 1 [Source:MGI Symbol;Acc:MGI:2152936]	chr10	-	-0.254187	0.171385	-0.126613	0.109273	-0.153116	-0.262389	0.534845	-0.0255429	-0.560388	0.425572	0.127574	-0.297999	0.0524208	0.16642	0.333592	0.413293	0.257546	0.0564152	7.56967e-05	0.834284	6.69299e-05	0.0213841	0.482767	0.102729	0.25037	0.609031	0.67364	0.755362	0.65835	0.249693	0.000867952	0.944329	0.000930828	0.178626	0.774234	0.477066	7.02689	0.000323946	0	0	0	0	0	0	1	0
Arhgap12	Rho GTPase activating protein 12 [Source:MGI Symbol;Acc:MGI:1922665]	chr18	-	-0.527338	-0.07803	-0.181872	-0.0255995	-0.207574	-0.181975	0.423708	0.137891	-0.285817	0.449308	0.345465	-0.103842	0.000127417	0.497741	0.139712	0.834908	0.100847	0.147589	0.000600109	0.236474	0.0160812	0.0105724	0.0486403	0.533691	0.0141026	0.847881	0.460197	0.954829	0.468462	0.419741	0.00439951	0.59004	0.0648044	0.124425	0.277164	0.844202	6.88274	0.000372189	-1	0	0	0	0	0	1	0
Golgb1	golgi autoantigen, golgin subfamily b, macrogolgin 1 [Source:MGI Symbol;Acc:MGI:1099447]	chr16	+	0.192294	0.00414068	-0.163622	-0.174771	0.203158	0.377929	-0.362925	-0.152758	0.210167	-0.188154	-0.355916	-0.167763	0.137736	0.974463	0.207399	0.213132	0.139495	0.00928745	0.00438632	0.208353	0.0924187	0.303877	0.056644	0.360112	0.409558	0.996662	0.549336	0.58204	0.530083	0.0923131	0.0208622	0.561606	0.222033	0.643662	0.298404	0.756089	3.52034	0.0152535	0	0	0	0	0	0	-1	0
Ddx17	DEAD (Asp-Glu-Ala-Asp) box polypeptide 17 [Source:MGI Symbol;Acc:MGI:1914290]	chr15	-	0.157701	-0.117535	0.349494	-0.507814	-0.189243	0.31857	-0.783049	0.00254957	0.785599	-0.275236	0.191793	0.467029	0.262948	0.429571	0.0199348	0.0027537	0.215508	0.0472963	2.96551e-06	0.984334	4.02292e-06	0.183026	0.338952	0.0300005	0.561971	0.812173	0.171287	0.0795081	0.619857	0.227325	6.93026e-05	0.996334	0.000105081	0.509532	0.673677	0.27414	12.2128	4.82989e-06	0	0	0	0	0	0	-1	0
Ogdh	oxoglutarate (alpha-ketoglutarate) dehydrogenase (lipoamide) [Source:MGI Symbol;Acc:MGI:1098267]	chr11	+	0.0363615	0.0572968	-0.128531	-0.100508	0.119831	0.220339	-0.079573	-0.0450616	0.0345113	0.0209353	-0.164892	-0.185827	0.730602	0.589882	0.234375	0.381231	0.288785	0.0581118	0.414684	0.65299	0.730681	0.888672	0.277172	0.223253	0.886647	0.889725	0.577621	0.733559	0.685123	0.254359	0.581953	0.869677	0.842093	0.96141	0.617985	0.645303	0.924871	0.48154	0	0	0	0	0	0	0	0
Nucks1	nuclear casein kinase and cyclin-dependent kinase substrate 1 [Source:MGI Symbol;Acc:MGI:1934811]	chr1	+	0.272581	0.102241	-0.00832562	-0.134512	0.118312	0.252824	-0.304853	-0.162595	0.142258	-0.170341	-0.280907	-0.110566	0.0134816	0.335393	0.936622	0.240703	0.290841	0.0303494	0.0033194	0.10301	0.156038	0.254582	0.0654528	0.458678	0.125349	0.758818	0.984235	0.613126	0.687326	0.178588	0.0169413	0.40942	0.316081	0.600049	0.31931	0.8078	3.96128	0.00884914	0	0	0	0	0	0	-1	0
Akap7	A kinase (PRKA) anchor protein 7 [Source:MGI Symbol;Acc:MGI:1859150]	chr10	-	-1.09446	-0.469162	-0.409424	-0.12167	-0.426604	-0.304934	0.503625	0.258429	-0.245196	0.625295	0.685033	0.0597378	8.41257e-06	0.0203782	0.0547135	0.542695	0.0422528	0.140888	0.012942	0.207755	0.213575	0.0304518	0.0227727	0.831402	0.00465932	0.24256	0.289998	0.831949	0.329304	0.408861	0.0471798	0.560848	0.39135	0.213634	0.189817	0.956096	9.15293	4.8792e-05	-1	0	0	0	0	0	1	0
Ndst1	N-deacetylase/N-sulfotransferase (heparan glucosaminyl) 1 [Source:MGI Symbol;Acc:MGI:104719]	chr18	-	-0.0169848	0.127463	0.0259439	0.347347	-0.0460473	-0.393394	0.491795	-0.00311854	-0.494913	0.144448	0.0429287	-0.101519	0.866571	0.192706	0.801148	0.00290326	0.669469	0.000896742	1.06305e-05	0.974088	1.55085e-05	0.305654	0.766227	0.473441	0.949524	0.640131	0.931526	0.0812117	0.901259	0.0252514	0.000184564	0.993738	0.000294957	0.645827	0.914355	0.814249	11.3505	8.89293e-06	0	0	0	0	0	-1	1	0
Mob3b	MOB kinase activator 3B [Source:MGI Symbol;Acc:MGI:2664539]	chr4	-	-0.046047	0.0553692	-0.192029	0.410769	0.0796908	-0.331078	0.512185	-0.0662917	-0.578476	0.101416	-0.145982	-0.247399	0.704363	0.63046	0.127295	0.00314481	0.535453	0.012993	6.87736e-05	0.568064	2.33241e-05	0.545022	0.401158	0.149994	0.872883	0.903913	0.439942	0.0839563	0.838069	0.109941	0.000801253	0.828623	0.000401605	0.803715	0.722844	0.551925	9.2638	4.45246e-05	0	0	0	0	0	0	1	0
Fn1	fibronectin 1 [Source:MGI Symbol;Acc:MGI:95566]	chr1	-	0.929956	-0.263567	0.775735	-0.130396	0.420809	0.551205	-1.32392	0.266588	1.59051	-1.19352	-0.154221	1.0393	0.00103199	0.3278	0.00377784	0.644874	0.132433	0.0526312	6.56626e-06	0.237037	4.49118e-07	0.00306365	0.662098	0.00774187	0.0337047	0.754654	0.0743348	0.884953	0.517688	0.240906	0.000127006	0.59045	1.9665e-05	0.0657011	0.86856	0.142318	13.819	1.66651e-06	1	0	0	0	0	0	-1	0
Psd2	pleckstrin and Sec7 domain containing 2 [Source:MGI Symbol;Acc:MGI:1921252]	chr18	+	-0.319282	-0.0790181	-0.412621	-0.235439	-0.354234	-0.118795	0.00482487	-0.447573	-0.452398	0.240263	-0.0933392	-0.333603	0.00936677	0.496703	0.00234639	0.0638007	0.00724705	0.341644	0.96407	0.000608223	0.000529445	0.148572	0.579783	0.0570698	0.102724	0.847433	0.0579738	0.34634	0.166557	0.630451	0.980808	0.0335428	0.00469316	0.464726	0.828008	0.367871	9.13776	4.94092e-05	0	0	0	0	0	0	0	-1
Car10	carbonic anhydrase 10 [Source:MGI Symbol;Acc:MGI:1919855]	chr11	+	-0.368461	-0.396869	-0.135672	0.295763	-0.328566	-0.624329	0.267354	-0.0957772	-0.363132	-0.0284082	0.232789	0.261197	0.0370977	0.0210942	0.4473	0.100214	0.0766817	0.00148882	0.0964641	0.566679	0.0342659	0.903644	0.346493	0.283815	0.209371	0.247752	0.756309	0.423214	0.418804	0.0331408	0.209062	0.828207	0.110531	0.965948	0.680748	0.698966	5.60063	0.00136923	0	0	0	0	0	-1	0	0
Etnk1	ethanolamine kinase 1 [Source:MGI Symbol;Acc:MGI:1922570]	chr6	+	-0.0689441	-0.50627	0.0529148	0.0504498	0.0226392	-0.0278106	-0.386876	0.144498	0.531374	-0.437325	0.121859	0.559184	0.517835	6.79426e-05	0.620446	0.656017	0.840445	0.803465	0.000622753	0.156816	1.87879e-05	0.00718181	0.420986	0.00097575	0.769508	0.00594983	0.852511	0.89265	0.956689	0.921732	0.00451772	0.497117	0.000339502	0.105206	0.735112	0.0444329	7.76206	0.000163115	0	-1	0	0	0	0	-1	0
Atad1	ATPase family, AAA domain containing 1 [Source:MGI Symbol;Acc:MGI:1915229]	chr19	-	-0.0570817	0.084841	-0.0955976	0.0295693	-0.0529377	-0.0825069	0.171492	-0.0914536	-0.262946	0.141923	-0.0385159	-0.180439	0.630103	0.468283	0.431795	0.814749	0.674455	0.511561	0.120557	0.421219	0.0254372	0.395761	0.819887	0.28767	0.836533	0.836308	0.745606	0.947265	0.903544	0.759715	0.24596	0.740611	0.0899529	0.715801	0.935789	0.701602	1.30342	0.29449	0	0	0	0	0	0	0	0
Atp13a5	ATPase type 13A5 [Source:MGI Symbol;Acc:MGI:2444068]	chr16	-	0.892406	0.089245	0.514605	-0.90218	0.32622	1.2284	-1.70534	-0.0515808	1.65376	-0.803161	-0.377801	0.42536	0.000287416	0.710639	0.0210057	0.00117859	0.167236	2.83301e-05	8.94504e-09	0.787562	2.31009e-08	0.0184291	0.215677	0.191095	0.0185059	0.928537	0.175007	0.0506319	0.572467	0.00501695	1.01833e-06	0.926695	2.19156e-06	0.164971	0.549904	0.604853	26.9163	2.8158e-09	1	0	0	0	0	1	-1	0
Tpp1	tripeptidyl peptidase I [Source:MGI Symbol;Acc:MGI:1336194]	chr7	-	0.0456757	-0.00432421	-0.465335	0.359138	0.188962	-0.170176	0.309138	-0.322049	-0.631186	-0.0499999	-0.511011	-0.461011	0.692264	0.968788	0.000516926	0.00626171	0.129249	0.160882	0.0058639	0.00727309	4.55541e-06	0.754382	0.00441589	0.00803528	0.86774	0.995522	0.0273397	0.116046	0.512568	0.438596	0.0260985	0.123318	0.000114518	0.909756	0.0830938	0.144871	9.62117	3.32941e-05	0	0	-1	0	0	0	1	0
Nr1d1	nuclear receptor subfamily 1, group D, member 1 [Source:MGI Symbol;Acc:MGI:2444210]	chr11	-	0.425826	0.447635	0.331706	-0.0213318	-0.199125	-0.177793	0.000477257	-0.293245	-0.293722	0.021809	-0.0941199	-0.115929	0.0037978	0.00246771	0.0247335	0.884946	0.185323	0.234831	0.996832	0.027489	0.026906	0.908713	0.6291	0.551743	0.0626599	0.0696112	0.191404	0.970032	0.593566	0.525883	0.998272	0.225745	0.0934877	0.966799	0.850746	0.852165	7.26284	0.0002589	0	0	0	0	0	0	0	0
Fgd6	FYVE, RhoGEF and PH domain containing 6 [Source:MGI Symbol;Acc:MGI:1261419]	chr10	+	-0.40493	-0.0620377	0.0714721	-0.00542664	-0.235423	-0.229996	0.337465	0.240979	-0.0964865	0.342892	0.476402	0.13351	0.000482107	0.535278	0.49198	0.959595	0.0365673	0.0402732	0.00129853	0.0195876	0.317403	0.0226657	0.00282771	0.35702	0.024012	0.867834	0.784132	0.989913	0.311342	0.209148	0.00814087	0.192264	0.506463	0.184404	0.0640172	0.75394	5.04024	0.00252216	-1	0	0	0	0	0	1	0
Trak1	trafficking protein, kinesin binding 1 [Source:MGI Symbol;Acc:MGI:1914345]	chr9	+	0.0224865	-0.086597	-0.0914041	-0.240317	-0.0720282	0.168288	-0.3494	-0.185919	0.163481	-0.109084	-0.113891	-0.00480704	0.804172	0.355839	0.330966	0.0210266	0.459463	0.0947881	0.00032003	0.0400086	0.0722277	0.404181	0.384455	0.970858	0.923133	0.770761	0.671281	0.209995	0.794347	0.330685	0.00273933	0.2686	0.187409	0.720644	0.709516	0.991725	4.89471	0.00296895	0	0	0	0	0	0	-1	0
Kpnb1	karyopherin (importin) beta 1 [Source:MGI Symbol;Acc:MGI:107532]	chr11	-	0.126591	-0.243569	0.135468	-0.00646169	-0.0525168	-0.0460552	-0.376622	-0.0436405	0.332981	-0.37016	0.00887635	0.379036	0.208649	0.0214032	0.186629	0.951729	0.621923	0.66431	0.000352048	0.640223	0.00156172	0.0136749	0.949911	0.0124489	0.503245	0.249725	0.522789	0.987671	0.881646	0.852286	0.00294457	0.864889	0.0110576	0.141651	0.985528	0.178519	4.06748	0.00778304	0	0	0	0	0	0	-1	0
Hivep2	human immunodeficiency virus type I enhancer binding protein 2 [Source:MGI Symbol;Acc:MGI:1338076]	chr10	+	-0.0936162	0.120028	0.184016	-0.442451	-0.346645	0.0958061	-0.228806	-0.0690132	0.159793	0.213645	0.277632	0.0639872	0.447485	0.348517	0.157471	0.00270904	0.0138444	0.481373	0.0543891	0.558158	0.185257	0.232609	0.125418	0.722411	0.72057	0.769224	0.48588	0.0789335	0.214162	0.741411	0.1381	0.825293	0.354882	0.575671	0.431846	0.920385	3.49734	0.0157008	0	0	0	0	0	0	0	0
Cnbp	cellular nucleic acid binding protein [Source:MGI Symbol;Acc:MGI:88431]	chr6	-	0.356041	0.151401	0.0220363	-0.018815	0.24344	0.262255	-0.223455	-0.0905648	0.13289	-0.20464	-0.334005	-0.129365	0.0117169	0.260061	0.86753	0.896004	0.0935707	0.0713442	0.0714325	0.462545	0.287878	0.28031	0.0831219	0.491677	0.115564	0.701336	0.955502	0.973431	0.456356	0.28631	0.169196	0.768882	0.475561	0.622861	0.356696	0.823972	2.66694	0.0460707	0	0	0	0	0	0	0	0
Tnik	TRAF2 and NCK interacting kinase [Source:MGI Symbol;Acc:MGI:1916264]	chr3	+	-0.66628	0.241552	-0.0985612	-0.105768	-0.382634	-0.276866	0.802065	0.185086	-0.616979	0.907833	0.567719	-0.340113	0.000168284	0.107851	0.53314	0.506224	0.0230507	0.0935605	4.80165e-06	0.224327	0.000201027	0.000206011	0.0148312	0.122637	0.0157057	0.521838	0.806032	0.809399	0.263831	0.328451	9.97766e-05	0.57782	0.00222498	0.0147901	0.152799	0.510719	9.27522	4.41083e-05	-1	0	0	0	0	0	1	0
Uba1	ubiquitin-like modifier activating enzyme 1 [Source:MGI Symbol;Acc:MGI:98890]	chrX	+	0.0159368	-0.0773963	-0.0908363	0.125438	0.00651929	-0.118919	0.0321051	-0.100254	-0.132359	-0.0933331	-0.106773	-0.01344	0.879553	0.45732	0.400299	0.268738	0.953533	0.288607	0.738556	0.321802	0.192176	0.528752	0.47933	0.928158	0.955245	0.830061	0.725326	0.638656	0.988739	0.581914	0.839475	0.66983	0.364024	0.79597	0.771929	0.982009	0.862723	0.519713	0	0	0	0	0	0	0	0
Nipbl	Nipped-B homolog (Drosophila) [Source:MGI Symbol;Acc:MGI:1913976]	chr15	-	0.196428	0.142801	0.0385082	0.0507145	0.178691	0.127977	-0.00291242	0.0207713	0.0236837	-0.0536269	-0.15792	-0.104293	0.0580604	0.157518	0.700272	0.638435	0.101609	0.232165	0.974297	0.823619	0.798904	0.703306	0.269508	0.460766	0.263863	0.598171	0.889956	0.883029	0.469036	0.523566	0.987243	0.941262	0.886078	0.885108	0.610812	0.808898	1.60891	0.194506	0	0	0	0	0	0	0	0
Tcf25	transcription factor 25 (basic helix-loop-helix) [Source:MGI Symbol;Acc:MGI:1914105]	chr8	+	0.0636035	-0.0701999	-0.0939524	0.0786397	-0.024653	-0.103293	-0.0551636	-0.182209	-0.127045	-0.133803	-0.157556	-0.0237525	0.574625	0.532649	0.422213	0.517165	0.838172	0.392279	0.594946	0.101664	0.247065	0.403748	0.335728	0.883095	0.803076	0.867183	0.740129	0.815176	0.955999	0.675386	0.737312	0.406824	0.429366	0.720355	0.671054	0.970081	0.831559	0.539614	0	0	0	0	0	0	0	0
Dlg5	discs, large homolog 5 (Drosophila) [Source:MGI Symbol;Acc:MGI:1918478]	chr14	-	-0.355757	0.0997943	0.0186784	-0.11322	-0.430937	-0.317717	0.342331	-0.0565017	-0.398833	0.455551	0.374435	-0.0811159	0.00538191	0.393705	0.880359	0.368603	0.00200975	0.0181279	0.00385982	0.62588	0.00151924	0.0101785	0.0365154	0.633925	0.0747186	0.794691	0.962078	0.72591	0.109774	0.134133	0.0189395	0.859445	0.0108581	0.123084	0.239262	0.892002	5.88982	0.00100932	0	0	0	0	0	0	1	0
Plec	plectin [Source:MGI Symbol;Acc:MGI:1277961]	chr15	-	0.279357	0.108612	-0.00108956	-0.200932	0.110565	0.311497	-0.371677	-0.169882	0.201796	-0.170745	-0.280447	-0.109702	0.0285556	0.386112	0.992938	0.140368	0.39828	0.024256	0.00248085	0.144994	0.0908099	0.330527	0.113906	0.532351	0.181034	0.791091	0.997719	0.492771	0.757904	0.158051	0.0134919	0.479444	0.219557	0.664647	0.412787	0.843553	4.07293	0.00773217	0	0	0	0	0	0	-1	0
Tead1	TEA domain family member 1 [Source:MGI Symbol;Acc:MGI:101876]	chr7	+	0.362666	0.0434045	-0.0674186	0.171578	0.154617	-0.0169616	-0.147683	-0.275467	-0.127785	-0.319261	-0.430084	-0.110823	0.00270469	0.690497	0.547689	0.15666	0.197249	0.88419	0.145574	0.0125111	0.225222	0.0475669	0.0104202	0.479611	0.051729	0.925502	0.814153	0.515345	0.602594	0.955549	0.280891	0.157799	0.404644	0.271539	0.127458	0.817215	2.65056	0.0470882	0	0	0	0	0	0	0	0
Gab2	growth factor receptor bound protein 2-associated protein 2 [Source:MGI Symbol;Acc:MGI:1333854]	chr7	+	-0.34992	0.373386	0.3154	-0.269828	-0.236703	0.0331246	0.453478	0.428616	-0.0248615	0.723306	0.66532	-0.0579861	0.0371996	0.0258626	0.0602352	0.125331	0.171766	0.847712	0.00455329	0.00867857	0.866259	0.00345157	0.00686235	0.798474	0.209552	0.277201	0.303231	0.468406	0.578774	0.9408	0.0214388	0.134295	0.926358	0.0696343	0.101364	0.946906	3.29724	0.0202337	0	0	0	0	0	0	1	0
Sar1a	SAR1 gene homolog A (S. cerevisiae) [Source:MGI Symbol;Acc:MGI:98230]	chr10	+	-0.0918892	-0.248118	0.147285	-0.213736	-0.278011	-0.0642754	-0.369965	-0.0388371	0.331128	-0.156229	0.239174	0.395403	0.479217	0.0699346	0.275299	0.134033	0.0540499	0.646834	0.00507205	0.752957	0.013199	0.401663	0.205173	0.0436368	0.744785	0.440039	0.619478	0.482648	0.359962	0.842305	0.0233569	0.914542	0.0558742	0.719131	0.538015	0.331259	3.27238	0.020887	0	0	0	0	0	0	-1	0
Ddo	D-aspartate oxidase [Source:MGI Symbol;Acc:MGI:1925528]	chr10	+	-0.343736	-0.12879	-0.256063	-0.188718	-0.0591601	0.129558	0.0262275	0.0285134	0.00228586	0.214946	0.0876735	-0.127272	0.0143612	0.336058	0.06651	0.187158	0.669681	0.357439	0.831792	0.82388	0.985702	0.256742	0.642709	0.502829	0.1294	0.758818	0.318491	0.553718	0.901467	0.644515	0.900986	0.94129	0.991982	0.601893	0.858561	0.828641	2.43868	0.0625702	0	0	0	0	0	0	0	0
Ric3	resistance to inhibitors of cholinesterase 3 homolog (C. elegans) [Source:MGI Symbol;Acc:MGI:2443887]	chr7	-	-0.562786	0.0629565	0.0751968	-0.163545	-0.0587954	0.10475	0.462198	0.579188	0.11699	0.625743	0.637983	0.0122403	0.000156895	0.616076	0.552789	0.229789	0.65769	0.434659	0.000573988	5.9869e-05	0.325207	0.00163476	0.00142325	0.945121	0.0156688	0.90091	0.817363	0.600291	0.896648	0.708561	0.00426888	0.00935483	0.514064	0.0448449	0.0450684	0.985193	6.42359	0.000584946	-1	0	0	0	0	0	1	1
Nlgn3	neuroligin 3 [Source:MGI Symbol;Acc:MGI:2444609]	chrX	+	-0.428038	0.0353384	0.0970819	0.230006	-0.0640372	-0.294043	0.693382	0.461082	-0.2323	0.463376	0.52512	0.0617435	0.00122176	0.753297	0.413719	0.0702425	0.605926	0.0223732	8.32105e-07	0.000345458	0.0395467	0.0083249	0.00399432	0.705056	0.0369348	0.942934	0.734726	0.36431	0.87398	0.152517	2.67921e-05	0.0253809	0.122697	0.111561	0.0786022	0.91494	10.3257	1.91239e-05	-1	0	0	0	0	0	1	1
Nr2c2	nuclear receptor subfamily 2, group C, member 2 [Source:MGI Symbol;Acc:MGI:1352466]	chr6	+	-0.103466	0.168176	0.0864498	-0.0756651	-0.136569	-0.060904	0.195977	0.053347	-0.14263	0.271642	0.189916	-0.081726	0.339084	0.122421	0.431952	0.512017	0.238898	0.596056	0.0540252	0.601516	0.164323	0.0811483	0.221923	0.592923	0.634902	0.547152	0.745727	0.813234	0.641455	0.814328	0.137395	0.84713	0.327536	0.35012	0.556964	0.87097	1.28118	0.303394	0	0	0	0	0	0	0	0
Sort1	sortilin 1 [Source:MGI Symbol;Acc:MGI:1338015]	chr3	+	0.113668	0.131045	-0.102874	0.20573	0.204462	-0.00126858	0.223107	-0.0120796	-0.235187	0.0173769	-0.216541	-0.233918	0.262644	0.18601	0.309758	0.062928	0.0626635	0.990307	0.0193096	0.897843	0.0169276	0.901001	0.135312	0.103262	0.561627	0.631848	0.652498	0.344572	0.383635	0.997674	0.063665	0.967795	0.0671959	0.965434	0.446239	0.478434	2.8693	0.0352414	0	0	0	0	0	0	0	0
Stag1	stromal antigen 1 [Source:MGI Symbol;Acc:MGI:1098658]	chr9	+	-0.310929	-0.113914	0.0350182	-0.106999	-0.114324	-0.0073249	0.0900168	0.231624	0.141607	0.197016	0.345948	0.148932	0.0122896	0.330059	0.765735	0.389557	0.354994	0.952481	0.408822	0.0451844	0.205316	0.236768	0.0447009	0.370469	0.118926	0.756754	0.916926	0.738698	0.734783	0.983712	0.576199	0.285318	0.380635	0.581899	0.265691	0.761202	1.91179	0.12834	0	0	0	0	0	0	0	0
Rab2a	RAB2A, member RAS oncogene family [Source:MGI Symbol;Acc:MGI:1928750]	chr4	+	0.0121241	0.253137	0.0931361	-0.0753604	-0.168792	-0.0934318	0.165653	-0.0877802	-0.253433	0.241013	0.081012	-0.160001	0.938173	0.11136	0.562401	0.654852	0.31935	0.579082	0.24927	0.554925	0.093001	0.279164	0.717766	0.47509	0.977697	0.528608	0.822343	0.891967	0.710386	0.804218	0.409573	0.824037	0.222962	0.622652	0.891919	0.814665	1.2052	0.335676	0	0	0	0	0	0	0	0
Rpl4	ribosomal protein L4 [Source:MGI Symbol;Acc:MGI:1915141]	chr9	+	0.293911	-0.128233	0.323394	0.00779097	0.193025	0.185234	-0.414353	0.222508	0.636861	-0.422144	0.029483	0.451627	0.00698989	0.216938	0.00311866	0.943318	0.0823436	0.0937034	0.000137001	0.0226519	3.87999e-07	0.00655248	0.835543	0.00379832	0.0873091	0.662115	0.0670397	0.984714	0.43185	0.328735	0.00138477	0.206065	1.76055e-05	0.0997958	0.942655	0.0971712	12.1838	4.92767e-06	0	0	0	0	0	0	-1	0
Appl2	adaptor protein, phosphotyrosine interaction, PH domain and leucine zipper containing 2 [Source:MGI Symbol;Acc:MGI:2384914]	chr10	-	-0.330649	0.192764	0.0131542	-0.0102006	-0.236596	-0.226395	0.513213	0.107208	-0.406005	0.523414	0.343804	-0.17961	0.0283374	0.175069	0.928771	0.946339	0.128791	0.144893	0.000542307	0.440605	0.00531234	0.0140375	0.103548	0.379456	0.180368	0.619511	0.981568	0.985827	0.511669	0.415342	0.00409634	0.754788	0.0286622	0.143168	0.393879	0.766027	4.10556	0.00743486	0	0	0	0	0	0	1	0
Sptb	spectrin beta, erythrocytic [Source:MGI Symbol;Acc:MGI:98387]	chr12	-	-0.469538	-0.352009	0.247269	-0.323008	-0.156946	0.166062	-0.205479	0.559861	0.765339	0.117529	0.716807	0.599277	0.00541065	0.0353556	0.119968	0.0606052	0.339939	0.321151	0.175933	0.000760336	2.28056e-05	0.599273	0.002956	0.0117803	0.0748051	0.321448	0.429129	0.338684	0.724192	0.612334	0.321196	0.0367126	0.000394654	0.833731	0.0656166	0.174331	7.55335	0.000197478	0	0	0	0	0	0	0	1
Ctnna1	catenin (cadherin associated protein), alpha 1 [Source:MGI Symbol;Acc:MGI:88274]	chr18	+	0.241469	-0.145509	-0.182775	-0.0707619	0.233786	0.304548	-0.45774	-0.190458	0.267282	-0.386978	-0.424244	-0.0372659	0.0578029	0.250379	0.147898	0.596496	0.0819319	0.026374	0.000412094	0.108479	0.0308071	0.0347682	0.0211477	0.832125	0.263293	0.693646	0.470498	0.860904	0.431551	0.165102	0.00332698	0.420135	0.102549	0.228302	0.184387	0.956129	4.52117	0.00455198	0	0	0	0	0	0	-1	0
Chd4	chromodomain helicase DNA binding protein 4 [Source:MGI Symbol;Acc:MGI:1344380]	chr6	+	-0.01676	-0.00121958	0.0197273	0.067574	0.161036	0.0934616	0.0831144	0.197523	0.114409	0.0155404	0.0364873	0.0209469	0.887898	0.991701	0.867563	0.595291	0.20596	0.455252	0.446689	0.0857265	0.306425	0.925853	0.827825	0.899926	0.958307	0.997705	0.955502	0.860099	0.612626	0.724132	0.611732	0.379563	0.495868	0.972003	0.939137	0.973699	0.993548	0.441797	0	0	0	0	0	0	0	0
Hsd11b1	hydroxysteroid 11-beta dehydrogenase 1 [Source:MGI Symbol;Acc:MGI:103562]	chr1	-	-0.362003	0.426797	-0.795412	-0.0600071	-0.0851879	-0.0251808	0.728793	-0.518597	-1.24739	0.7888	-0.43341	-1.22221	0.110306	0.0540444	0.00247154	0.79723	0.713397	0.913708	0.00109298	0.0303694	5.87627e-06	0.0156111	0.190239	0.00071787	0.364817	0.3896	0.0592385	0.941877	0.917423	0.968029	0.00707842	0.236096	0.000139785	0.151747	0.523749	0.0369078	7.63813	0.000182661	0	0	0	0	0	0	1	0
Rasal2	RAS protein activator like 2 [Source:MGI Symbol;Acc:MGI:2443881]	chr1	-	0.00399982	0.29544	0.159826	-0.049893	0.0277761	0.0776691	0.241547	0.183602	-0.0579449	0.29144	0.155826	-0.135614	0.968223	0.00587829	0.120773	0.644555	0.794616	0.468698	0.0126763	0.0593643	0.53232	0.0472802	0.278442	0.340973	0.989428	0.119348	0.430307	0.884953	0.9426	0.732382	0.0464981	0.317854	0.699894	0.270803	0.619436	0.742522	3.09182	0.0263544	0	0	0	0	0	0	1	0
Capzb	capping protein (actin filament) muscle Z-line, beta [Source:MGI Symbol;Acc:MGI:104652]	chr4	+	0.0890236	0.571266	-0.0595528	0.0358186	0.0291606	-0.00665796	0.518061	-0.119416	-0.637477	0.482243	-0.148576	-0.630819	0.34117	1.04746e-06	0.53018	0.719363	0.768084	0.946045	1.19331e-06	0.182944	7.44357e-08	0.00089332	0.267603	5.09722e-05	0.636018	0.000370986	0.804006	0.918041	0.93514	0.981614	3.50902e-05	0.533144	5.13574e-06	0.0322851	0.60912	0.00712627	16.2466	3.88967e-07	0	1	0	0	0	0	1	0
Spop	speckle-type POZ protein [Source:MGI Symbol;Acc:MGI:1343085]	chr11	+	-0.0115307	0.0901371	0.0806844	-0.467978	-0.118254	0.349724	-0.366311	-0.026039	0.340272	0.101668	0.092215	-0.00945273	0.918341	0.444729	0.484468	0.000790626	0.330137	0.00832079	0.00171334	0.807201	0.00400946	0.533067	0.567438	0.954068	0.969186	0.823787	0.779472	0.0405177	0.716748	0.0873053	0.0100953	0.93568	0.0231197	0.797973	0.821047	0.987085	6.29932	0.00066286	0	0	0	-1	0	0	-1	0
Adora1	adenosine A1 receptor [Source:MGI Symbol;Acc:MGI:99401]	chr1	-	-0.0968337	0.146129	0.0491867	-0.0935971	-0.392744	-0.299147	0.149365	-0.246723	-0.396089	0.242962	0.14602	-0.0969421	0.493733	0.30179	0.74137	0.537139	0.0154009	0.0595253	0.252679	0.0807609	0.00675846	0.227991	0.478365	0.635975	0.753838	0.736017	0.907245	0.828824	0.22282	0.258083	0.413768	0.367894	0.0340267	0.569994	0.771664	0.892002	3.29194	0.0203713	0	0	0	0	0	0	0	0
Rc3h2	ring finger and CCCH-type zinc finger domains 2 [Source:MGI Symbol;Acc:MGI:2442789]	chr2	-	-0.170197	-0.00642496	-0.0875926	-0.0266941	-0.00960345	0.0170907	0.137078	0.0730014	-0.064077	0.163772	0.0826048	-0.0811676	0.103589	0.949095	0.398514	0.805387	0.92871	0.873389	0.151472	0.455002	0.506898	0.25867	0.569561	0.574206	0.353609	0.991913	0.723737	0.944484	0.982997	0.949952	0.289121	0.764637	0.678732	0.60388	0.822178	0.861515	0.89843	0.49753	0	0	0	0	0	0	0	0
Ik	IK cytokine [Source:MGI Symbol;Acc:MGI:1345142]	chr18	+	-0.0652831	0.0486655	-0.0475972	0.101559	0.165374	0.0638153	0.215508	0.18306	-0.0324474	0.113949	0.0176859	-0.0962627	0.716781	0.782007	0.790675	0.595813	0.384924	0.733548	0.195155	0.285827	0.846121	0.650996	0.944444	0.701744	0.87972	0.952707	0.927898	0.860385	0.750724	0.887697	0.346074	0.639281	0.913836	0.859837	0.982864	0.914319	0.566638	0.724652	0	0	0	0	0	0	0	0
Pttg1ip	pituitary tumor-transforming 1 interacting protein [Source:MGI Symbol;Acc:MGI:2652132]	chr10	+	0.044989	0.179758	-0.154547	0.162719	0.135113	-0.0276059	0.297488	-0.0644226	-0.361911	0.134769	-0.199536	-0.334305	0.634884	0.0589392	0.114278	0.114876	0.184683	0.780072	0.00163123	0.474362	0.000338285	0.311304	0.145957	0.0172504	0.839036	0.407184	0.419669	0.450627	0.592845	0.91012	0.00971547	0.776539	0.00327358	0.650701	0.464324	0.209875	4.70692	0.00367467	0	0	0	0	0	0	1	0
Kif1c	kinesin family member 1C [Source:MGI Symbol;Acc:MGI:1098260]	chr11	+	-0.241114	-0.0241378	0.162282	-0.567938	-0.430044	0.137894	-0.350961	-0.0266477	0.324314	0.216976	0.403396	0.18642	0.117985	0.879189	0.308584	0.00190032	0.0128385	0.41394	0.0205763	0.854966	0.0365464	0.325911	0.0733274	0.408094	0.375939	0.978732	0.651677	0.0667122	0.20671	0.692796	0.0667776	0.953493	0.115813	0.661416	0.336984	0.780643	4.16101	0.00695727	0	0	0	0	0	0	0	0
Golph3	golgi phosphoprotein 3 [Source:MGI Symbol;Acc:MGI:1913879]	chr15	+	0.0233872	-0.061984	0.165028	0.125195	-0.120567	-0.245761	0.0398235	0.0210743	-0.0187492	-0.0853711	0.141641	0.227012	0.853807	0.620502	0.20874	0.358567	0.379059	0.0771497	0.731285	0.860113	0.874799	0.632338	0.436886	0.213632	0.944253	0.902085	0.549969	0.716415	0.746558	0.297295	0.834721	0.954504	0.93062	0.850816	0.745979	0.633698	0.759931	0.587141	0	0	0	0	0	0	0	0
Ptpn4	protein tyrosine phosphatase, non-receptor type 4 [Source:MGI Symbol;Acc:MGI:1099792]	chr1	-	-0.533449	-0.214852	-0.144646	0.172207	-0.0799306	-0.252138	0.490804	0.308873	-0.181931	0.318597	0.388804	0.0702064	6.55611e-05	0.0552718	0.208759	0.147112	0.496229	0.0369958	6.85557e-05	0.0082601	0.0936396	0.0496092	0.0211978	0.654185	0.0111	0.392771	0.549969	0.502395	0.815877	0.200013	0.000799884	0.131325	0.223854	0.27652	0.184617	0.89852	9.94216	2.57854e-05	-1	0	0	0	0	0	1	0
Mdh1	malate dehydrogenase 1, NAD (soluble) [Source:MGI Symbol;Acc:MGI:97051]	chr11	-	-0.164763	0.0877506	-0.532487	0.152936	0.0573668	-0.0955692	0.40545	-0.310357	-0.715807	0.252514	-0.367724	-0.620238	0.327028	0.586451	0.0046533	0.387266	0.743546	0.582289	0.0118812	0.06777	0.000136751	0.281017	0.134426	0.0137115	0.622929	0.889058	0.0821068	0.737003	0.927708	0.806581	0.0442849	0.33966	0.00164867	0.623093	0.445745	0.187421	5.22278	0.00206096	0	0	0	0	0	0	1	0
Sec63	SEC63-like (S. cerevisiae) [Source:MGI Symbol;Acc:MGI:2155302]	chr10	+	-0.0871925	-0.0227353	0.159135	-0.0520456	0.0210293	0.0730749	0.0124116	0.267357	0.254945	0.0644572	0.246327	0.18187	0.391745	0.821364	0.12361	0.630995	0.844089	0.496052	0.893872	0.00858752	0.0114122	0.651962	0.0937172	0.209132	0.678803	0.963993	0.435766	0.879073	0.957515	0.750773	0.939103	0.134198	0.0502337	0.860655	0.377474	0.627176	2.21227	0.085062	0	0	0	0	0	0	0	0
Arhgap31	Rho GTPase activating protein 31 [Source:MGI Symbol;Acc:MGI:1333857]	chr16	-	0.0848527	0.113631	0.337992	0.0993963	-0.0363746	-0.135771	0.128175	0.216765	0.0885901	0.0287782	0.253139	0.224361	0.502079	0.361877	0.0121509	0.462825	0.787073	0.314048	0.266557	0.072777	0.446536	0.870411	0.163833	0.211298	0.759146	0.773845	0.13347	0.783734	0.941083	0.605581	0.429867	0.351597	0.627377	0.953772	0.491192	0.629942	2.18375	0.0884352	0	0	0	0	0	0	0	0
Myh9	myosin, heavy polypeptide 9, non-muscle [Source:MGI Symbol;Acc:MGI:107717]	chr15	-	0.616527	-0.223026	0.610789	-0.442876	0.0243246	0.467201	-1.28243	0.0185872	1.30102	-0.839553	-0.00573746	0.833815	0.000350287	0.177441	0.000402532	0.0140177	0.882017	0.00925011	2.27189e-09	0.891633	2.56278e-09	0.000768656	0.978531	0.000835762	0.0203014	0.621818	0.0244868	0.172914	0.969623	0.0923131	3.93581e-07	0.966132	4.86256e-07	0.0297351	0.994646	0.0406109	26.9565	2.77291e-09	1	0	1	0	0	0	-1	0
Pabpc1	poly(A) binding protein, cytoplasmic 1 [Source:MGI Symbol;Acc:MGI:1349722]	chr15	-	0.17885	0.0200826	0.211342	0.0692427	0.142614	0.0733708	-0.0895251	0.175105	0.26463	-0.158768	0.0324917	0.191259	0.0950831	0.846059	0.0496485	0.538025	0.205315	0.506602	0.34926	0.0782421	0.010399	0.284894	0.82488	0.198588	0.339099	0.971234	0.274852	0.829469	0.612103	0.756812	0.518731	0.363457	0.0469249	0.626788	0.937995	0.615336	3.00055	0.0296746	0	0	0	0	0	0	0	0
Sepw1	selenoprotein W, muscle 1 [Source:MGI Symbol;Acc:MGI:1100878]	chr7	-	-0.288279	-0.137206	0.193152	-0.276315	-0.501097	-0.224782	-0.125242	-0.019666	0.105576	0.151073	0.481431	0.330358	0.120545	0.461208	0.319697	0.163873	0.0160319	0.264561	0.466363	0.911591	0.554242	0.561095	0.0774989	0.222758	0.379401	0.832566	0.661764	0.527652	0.225892	0.558116	0.628628	0.972526	0.715731	0.813634	0.345504	0.644225	1.56898	0.20543	0	0	0	0	0	0	0	0
Nbr1	neighbor of Brca1 gene 1 [Source:MGI Symbol;Acc:MGI:108498]	chr11	+	0.0488735	-0.139459	-0.165371	0.16527	0.0770111	-0.088259	-0.0230619	-0.137233	-0.114171	-0.188332	-0.214245	-0.0259125	0.619834	0.157876	0.107722	0.123051	0.462825	0.395179	0.797648	0.151964	0.229487	0.180019	0.135533	0.852385	0.831393	0.598663	0.406602	0.463496	0.796164	0.678556	0.878355	0.490745	0.409215	0.50629	0.446582	0.962065	1.47876	0.232341	0	0	0	0	0	0	0	0
Cmtm5	CKLF-like MARVEL transmembrane domain containing 5 [Source:MGI Symbol;Acc:MGI:2447164]	chr14	+	-0.403781	-0.664851	-0.287001	0.358998	-0.117872	-0.47687	0.097928	-0.00109229	-0.0990203	-0.26107	0.11678	0.37785	0.00181385	3.42431e-06	0.023522	0.00586819	0.34046	0.000476121	0.374	0.992376	0.385901	0.117327	0.48798	0.0292318	0.0428284	0.000750961	0.186174	0.111857	0.724649	0.0180212	0.542385	0.998461	0.572831	0.416563	0.777275	0.271185	13.025	2.78864e-06	-1	-1	0	0	0	-1	0	0
Ids	iduronate 2-sulfatase [Source:MGI Symbol;Acc:MGI:96417]	chrX	-	0.403968	-0.0119523	-0.362528	-0.104407	0.467253	0.57166	-0.520328	-0.299243	0.221085	-0.415921	-0.766496	-0.350576	0.00929134	0.935604	0.0178759	0.512183	0.00495256	0.00090778	0.000561672	0.0349698	0.119873	0.0531513	0.0008597	0.0991428	0.10241	0.989296	0.16357	0.813234	0.151334	0.025331	0.00419687	0.25207	0.264838	0.285709	0.0358688	0.470116	6.2759	0.000678754	0	0	0	0	0	1	-1	0
Ppm1h	protein phosphatase 1H (PP2C domain containing) [Source:MGI Symbol;Acc:MGI:2442087]	chr10	+	-0.399261	-0.257334	-0.0314313	-0.0130171	-0.466236	-0.453219	0.12891	-0.0984061	-0.227316	0.141927	0.36783	0.225902	0.0038029	0.0477177	0.813351	0.921928	0.00185339	0.00232179	0.279886	0.430407	0.0732413	0.427133	0.0537211	0.222626	0.0626599	0.366341	0.937043	0.979954	0.107416	0.042534	0.445141	0.747256	0.189254	0.736614	0.291039	0.644128	5.86052	0.00104067	0	0	0	0	0	-1	0	0
Birc6	baculoviral IAP repeat-containing 6 [Source:MGI Symbol;Acc:MGI:1276108]	chr17	+	0.173484	0.0400553	0.106506	-0.0648352	0.169739	0.234574	-0.198264	0.10276	0.301024	-0.133429	-0.0669785	0.0664502	0.0806115	0.67968	0.272167	0.535622	0.106019	0.0290024	0.0319633	0.256439	0.00240875	0.333006	0.622651	0.626513	0.312871	0.922674	0.616294	0.827525	0.476301	0.173971	0.0930808	0.610406	0.0155849	0.666652	0.847682	0.889924	4.28534	0.00600127	0	0	0	0	0	0	0	0
Gm2a	GM2 ganglioside activator protein [Source:MGI Symbol;Acc:MGI:95762]	chr11	+	-0.223109	0.0511688	-0.118881	-0.229237	-0.214574	0.0146628	0.0450405	-0.110347	-0.155387	0.274278	0.104228	-0.17005	0.0378494	0.621635	0.270139	0.0462663	0.0587411	0.894455	0.636981	0.273859	0.12587	0.0690348	0.48336	0.258173	0.211368	0.902569	0.614716	0.301436	0.373011	0.959994	0.767984	0.627767	0.273649	0.321734	0.774661	0.676657	2.17473	0.0895296	0	0	0	0	0	0	0	0
Rdx	radixin [Source:MGI Symbol;Acc:MGI:97887]	chr9	+	0.11622	0.259997	-0.130526	0.237015	0.125612	-0.111404	0.380793	-0.121134	-0.501927	0.143777	-0.246746	-0.390523	0.197568	0.00502444	0.15453	0.0177514	0.190107	0.235804	5.378e-05	0.157627	1.95741e-06	0.249089	0.0594633	0.00387585	0.491521	0.110314	0.48141	0.193992	0.59758	0.526733	0.000661378	0.497758	6.03427e-05	0.594242	0.305599	0.098297	10.4073	1.79621e-05	0	0	0	0	0	0	1	0
Ankrd11	ankyrin repeat domain 11 [Source:MGI Symbol;Acc:MGI:1924337]	chr8	-	0.0483432	0.186684	0.198147	-0.139552	0.144057	0.283609	-0.00121123	0.293861	0.295072	0.138341	0.149804	0.0114628	0.683988	0.125858	0.100434	0.282901	0.256943	0.0320949	0.99108	0.0123147	0.0117695	0.413524	0.372998	0.945323	0.862862	0.550473	0.393296	0.652785	0.657962	0.184171	0.995641	0.156392	0.0514909	0.726961	0.699872	0.985193	3.90279	0.00950174	0	0	0	0	0	0	0	0
Nisch	nischarin [Source:MGI Symbol;Acc:MGI:1928323]	chr14	-	0.204867	-0.0634566	-0.0955293	0.220038	0.137441	-0.0825975	-0.0482853	-0.162956	-0.11467	-0.268324	-0.300397	-0.0320727	0.0381483	0.496449	0.323579	0.0373558	0.180423	0.408441	0.574395	0.0770631	0.206088	0.0515162	0.0332153	0.810154	0.212367	0.847433	0.664159	0.276475	0.587213	0.688828	0.719755	0.360714	0.381668	0.281533	0.227497	0.950128	1.7363	0.163325	0	0	0	0	0	0	0	0
Ccpg1	cell cycle progression 1 [Source:MGI Symbol;Acc:MGI:1196419]	chr9	+	-0.0919461	0.101226	-0.309881	-0.115403	0.182928	0.29833	0.0777694	-0.0350074	-0.112777	0.193172	-0.217935	-0.411107	0.489145	0.445663	0.0271259	0.419571	0.19512	0.0402252	0.523493	0.78218	0.373417	0.306363	0.252217	0.0362239	0.751276	0.823787	0.200728	0.758607	0.601911	0.209055	0.677172	0.926111	0.560724	0.646132	0.593597	0.301365	1.46132	0.237917	0	0	0	0	0	0	0	0
Rad52	RAD52 homolog (S. cerevisiae) [Source:MGI Symbol;Acc:MGI:101949]	chr6	+	-1.76073	-0.608518	-0.342228	-0.325413	-0.820965	-0.495553	0.826794	0.597532	-0.229262	1.15221	1.4185	0.266291	6.24032e-06	0.0464237	0.293459	0.278007	0.0117641	0.120608	0.0121713	0.0781749	0.45417	0.0117618	0.00376783	0.542506	0.00432427	0.36241	0.636924	0.647504	0.202562	0.378291	0.0451027	0.363357	0.634461	0.130634	0.0768365	0.848185	8.2413	0.000106251	-1	0	0	0	0	0	1	0
Amotl1	angiomotin-like 1 [Source:MGI Symbol;Acc:MGI:1922973]	chr9	-	0.313364	-0.236571	0.156312	-0.375607	0.0329779	0.408585	-0.925542	-0.124074	0.801468	-0.549935	-0.157052	0.392883	0.0312425	0.117539	0.272569	0.0209088	0.825188	0.0118542	1.93341e-07	0.342216	3.23902e-06	0.0110654	0.429542	0.0628478	0.190856	0.538915	0.61655	0.209995	0.951835	0.10461	8.89863e-06	0.686457	8.91598e-05	0.126317	0.741315	0.383487	13.6384	1.87007e-06	0	0	0	0	0	0	-1	0
Btbd3	BTB (POZ) domain containing 3 [Source:MGI Symbol;Acc:MGI:2385155]	chr2	+	-0.149983	0.45318	0.176846	0.103893	-0.160643	-0.264536	0.707056	0.166186	-0.54087	0.603164	0.326829	-0.276334	0.21008	0.000428808	0.147415	0.407997	0.20769	0.0416839	4.10873e-07	0.144313	2.97522e-05	0.000977318	0.060302	0.10176	0.504787	0.0220462	0.469899	0.751578	0.61366	0.213337	1.60897e-05	0.478116	0.000487851	0.0340842	0.307028	0.475061	12.0463	5.42159e-06	0	1	0	0	0	0	1	0
Rps3	ribosomal protein S3 [Source:MGI Symbol;Acc:MGI:1350917]	chr7	-	-0.103835	-0.374958	0.400733	-0.478528	-0.240802	0.237725	-0.74965	0.263766	1.01342	-0.271123	0.504568	0.775691	0.639992	0.120835	0.0831537	0.0576211	0.315486	0.33327	0.0015992	0.210527	7.42299e-05	0.405337	0.118491	0.0237872	0.841416	0.545107	0.358481	0.330706	0.707787	0.624201	0.00954611	0.563644	0.00101118	0.721519	0.42029	0.24287	5.71389	0.00121409	0	0	0	0	0	0	-1	0
Akap9	A kinase (PRKA) anchor protein (yotiao) 9 [Source:MGI Symbol;Acc:MGI:2178217]	chr5	+	0.426443	0.0972636	-0.189987	0.0845977	0.469426	0.384828	-0.244581	-0.147004	0.0975772	-0.329179	-0.61643	-0.287251	0.00451516	0.48235	0.172628	0.573726	0.00332546	0.0127253	0.0586889	0.257138	0.45274	0.100576	0.00367693	0.147424	0.0685097	0.843025	0.505305	0.849146	0.130014	0.108458	0.145824	0.611224	0.63324	0.387098	0.0756167	0.548592	3.56436	0.0144345	0	0	0	0	0	0	0	0
Sppl2a	signal peptide peptidase like 2A [Source:MGI Symbol;Acc:MGI:1913802]	chr2	-	-0.264069	-0.166673	0.0236113	0.0753682	-0.123424	-0.198792	0.172764	0.164257	-0.00850751	0.0973961	0.287681	0.190285	0.00763724	0.0735104	0.799787	0.439088	0.211044	0.047699	0.0501621	0.0697972	0.92165	0.45175	0.0355934	0.150357	0.0913831	0.448108	0.931039	0.771176	0.61616	0.22832	0.130082	0.343554	0.958641	0.751007	0.23636	0.552429	3.28629	0.0205189	0	0	0	0	0	0	0	0
Slc25a3	solute carrier family 25 (mitochondrial carrier, phosphate carrier), member 3 [Source:MGI Symbol;Acc:MGI:1353498]	chr10	-	-0.165691	0.0735523	-0.120664	-0.121461	-0.156626	-0.0351644	0.117782	-0.111599	-0.229381	0.239243	0.0450262	-0.194217	0.170772	0.535246	0.328782	0.34333	0.221899	0.781587	0.286132	0.334247	0.0518819	0.161467	0.791787	0.259748	0.456671	0.867834	0.669408	0.705154	0.625397	0.910662	0.452193	0.680217	0.148921	0.479989	0.924306	0.677201	1.40221	0.257783	0	0	0	0	0	0	0	0
Peg3	paternally expressed 3 [Source:MGI Symbol;Acc:MGI:104748]	chr7	-	-0.268851	0.554339	-0.273077	-0.18428	0.106351	0.290631	0.63891	0.102125	-0.536785	0.82319	-0.00422585	-0.827416	0.0261963	3.9726e-05	0.0247334	0.142527	0.378982	0.022842	1.65331e-06	0.357891	2.94284e-05	2.42062e-05	0.979294	2.33282e-05	0.174038	0.00419306	0.191404	0.495955	0.746558	0.153397	4.46332e-05	0.698002	0.000484535	0.00363961	0.994909	0.00453421	9.94745	2.56781e-05	0	1	0	0	0	0	1	0
Anp32a	acidic (leucine-rich) nuclear phosphoprotein 32 family, member A [Source:MGI Symbol;Acc:MGI:108447]	chr9	+	-0.413415	-0.0378133	0.176486	-0.413162	-0.410264	0.0028982	-0.0375604	0.179637	0.217198	0.375601	0.589901	0.214299	0.00110506	0.744243	0.139477	0.00213383	0.00210709	0.98124	0.725197	0.108367	0.0547956	0.0274432	0.0011772	0.200063	0.0350087	0.939806	0.460197	0.0716289	0.109981	0.994468	0.830687	0.420135	0.154654	0.202121	0.0419738	0.617449	4.47365	0.0048107	-1	0	0	0	0	0	0	0
Mprip	myosin phosphatase Rho interacting protein [Source:MGI Symbol;Acc:MGI:1349438]	chr11	+	0.389141	-0.0160562	0.159604	-0.44974	-0.0111341	0.438606	-0.854937	-0.240671	0.614266	-0.405197	-0.229537	0.17566	0.00321058	0.900172	0.202361	0.00242911	0.93194	0.00275136	5.61693e-08	0.0407754	1.81075e-05	0.028333	0.190525	0.327343	0.0573162	0.981323	0.543073	0.0760613	0.98353	0.0466502	3.54032e-06	0.27067	0.000331721	0.206103	0.524273	0.735229	16.412	3.54319e-07	0	0	0	0	0	1	-1	0
Jak1	Janus kinase 1 [Source:MGI Symbol;Acc:MGI:96628]	chr4	-	0.17624	0.0488806	0.179624	0.176605	0.00530807	-0.171296	0.0492447	0.00869142	-0.0405533	-0.12736	0.00338335	0.130743	0.132463	0.663583	0.129315	0.157512	0.965472	0.165322	0.634745	0.935227	0.703285	0.42968	0.983409	0.420146	0.400759	0.917676	0.443708	0.516868	0.992343	0.444614	0.766406	0.980958	0.823462	0.738364	0.996096	0.787249	1.45359	0.24043	0	0	0	0	0	0	0	0
Ep300	E1A binding protein p300 [Source:MGI Symbol;Acc:MGI:1276116]	chr15	+	0.0960278	0.050403	0.129632	0.00988417	0.0728122	0.062928	-0.0357406	0.106416	0.142157	-0.0456248	0.0336038	0.0792286	0.37063	0.634758	0.231192	0.931186	0.521762	0.578144	0.713112	0.290106	0.160721	0.761337	0.82359	0.599116	0.660931	0.905394	0.574842	0.981848	0.83092	0.803493	0.823697	0.642791	0.322453	0.912466	0.937599	0.874032	1.01128	0.431957	0	0	0	0	0	0	0	0
Ccdc104	coiled-coil domain containing 104 [Source:MGI Symbol;Acc:MGI:1913994]	chr11	-	-0.200488	-0.123063	-0.10697	-0.0427436	0.00377796	0.0465216	0.0346817	0.0972964	0.0626146	0.0774254	0.0935184	0.016093	0.115529	0.323933	0.398095	0.746453	0.976944	0.72215	0.763284	0.416106	0.597405	0.659083	0.597608	0.927236	0.372435	0.752821	0.723389	0.928118	0.995074	0.882167	0.856525	0.737277	0.748455	0.864423	0.835865	0.981552	0.99047	0.443522	0	0	0	0	0	0	0	0
Farp1	FERM, RhoGEF (Arhgef) and pleckstrin domain protein 1 (chondrocyte-derived) [Source:MGI Symbol;Acc:MGI:2446173]	chr14	+	0.056307	-0.04389	0.0273077	-0.108972	-0.199823	-0.090851	-0.209169	-0.228823	-0.0196533	-0.100197	-0.0289993	0.0711977	0.638865	0.71782	0.826981	0.403762	0.130633	0.485983	0.06788	0.0556747	0.865567	0.557957	0.866907	0.683062	0.840881	0.930874	0.942247	0.748461	0.515201	0.745228	0.163006	0.309593	0.926125	0.812047	0.953011	0.908659	1.52211	0.219011	0	0	0	0	0	0	0	0
Smad3	SMAD family member 3 [Source:MGI Symbol;Acc:MGI:1201674]	chr9	-	-0.188893	0.119465	0.0944935	0.400115	-0.012132	-0.412247	0.708472	0.271254	-0.437218	0.308357	0.283386	-0.0249712	0.157456	0.334894	0.473379	0.00649198	0.929905	0.00483957	2.21331e-06	0.0361594	0.00103143	0.094949	0.134954	0.889422	0.437812	0.758818	0.770892	0.11825	0.982997	0.0648028	5.60822e-05	0.255796	0.00794922	0.378331	0.446211	0.972058	9.94121	2.58047e-05	0	0	0	0	0	0	1	0
Nudt3	nudix (nucleotide diphosphate linked moiety X)-type motif 3 [Source:MGI Symbol;Acc:MGI:1928484]	chr17	-	-0.296392	-0.155254	0.20448	-0.472405	-0.551629	-0.0792239	-0.331267	-0.0507565	0.28051	0.141138	0.500873	0.359734	0.0304471	0.261185	0.146896	0.00248859	0.000577452	0.585927	0.0126684	0.689454	0.0374409	0.457117	0.0133311	0.0728573	0.187579	0.702367	0.469183	0.0763897	0.0786509	0.808324	0.0464981	0.887449	0.117976	0.754736	0.144637	0.411411	5.48952	0.00154225	0	0	0	0	0	0	-1	0
Nrd1	nardilysin, N-arginine dibasic convertase, NRD convertase 1 [Source:MGI Symbol;Acc:MGI:1201386]	chr4	+	-0.0467216	-0.248978	0.137987	-0.218276	-0.0290043	0.189272	-0.420532	0.155705	0.576237	-0.202256	0.184709	0.386965	0.675103	0.037369	0.224991	0.0790337	0.806366	0.121615	0.000432054	0.145317	1.18311e-05	0.212183	0.2485	0.0220699	0.858931	0.328973	0.567182	0.383729	0.946487	0.379911	0.00345167	0.480211	0.000242196	0.550239	0.589726	0.23549	7.41929	0.00022361	0	0	0	0	0	0	-1	0
Efhd2	EF hand domain containing 2 [Source:MGI Symbol;Acc:MGI:106504]	chr4	-	0.268986	-0.430335	0.198182	-0.0576968	-0.274008	-0.216312	-0.757018	-0.344812	0.412206	-0.699321	-0.0708039	0.628518	0.0468854	0.00346325	0.15526	0.683694	0.0629073	0.136916	1.60682e-06	0.00944151	0.00341284	0.000883856	0.707603	0.0028393	0.23715	0.0895521	0.482649	0.902823	0.383997	0.403433	4.37021e-05	0.13972	0.0206272	0.0320886	0.887595	0.0827289	8.51833	8.34564e-05	0	0	0	0	0	0	-1	0
Abcd3	ATP-binding cassette, sub-family D (ALD), member 3 [Source:MGI Symbol;Acc:MGI:1349216]	chr3	-	-0.335465	-0.00434599	-0.263888	0.260724	-0.0148689	-0.275593	0.591843	0.0567076	-0.535135	0.331119	0.0715765	-0.259542	0.00965907	0.969825	0.0397071	0.0464554	0.906515	0.0344423	1.18099e-05	0.628348	6.73133e-05	0.0558873	0.67836	0.13163	0.10416	0.995697	0.245292	0.302083	0.976879	0.192814	0.000200028	0.860435	0.000935344	0.2931	0.874868	0.525328	9.9971	2.46943e-05	0	0	0	0	0	0	1	0
Ep400	E1A binding protein p400 [Source:MGI Symbol;Acc:MGI:1276124]	chr5	-	0.0486902	-0.246443	0.108593	0.195657	-0.0463251	-0.241982	-0.0994757	0.0135778	0.113053	-0.295133	0.0599029	0.355036	0.696088	0.0536047	0.395268	0.147734	0.727848	0.0744765	0.388169	0.908293	0.342731	0.100729	0.736296	0.0530578	0.869546	0.387461	0.720717	0.503387	0.922574	0.2911	0.55707	0.971766	0.532053	0.387222	0.900383	0.356135	1.04412	0.4142	0	0	0	0	0	0	0	0
Paics	phosphoribosylaminoimidazole carboxylase, phosphoribosylaminoribosylaminoimidazole, succinocarboxamide synthetase [Source:MGI Symbol;Acc:MGI:1914304]	chr5	+	-0.0402705	0.0959448	-0.421864	0.129012	0.0759295	-0.0530826	0.265228	-0.305664	-0.570891	0.136215	-0.381593	-0.517809	0.709008	0.364299	0.000750792	0.265511	0.506977	0.638366	0.0110625	0.00680953	8.15225e-06	0.36895	0.0197292	0.00213678	0.875345	0.775297	0.0311278	0.635869	0.822301	0.83762	0.0418601	0.118526	0.000179215	0.692977	0.178395	0.0709499	7.39877	0.000227929	0	0	-1	0	0	0	1	0
Slc38a3	solute carrier family 38, member 3 [Source:MGI Symbol;Acc:MGI:1923507]	chr9	-	0.0323591	0.218171	-0.481086	-0.318641	0.0334585	0.3521	-0.132829	-0.479986	-0.347157	0.185812	-0.513445	-0.699257	0.826848	0.158544	0.00441834	0.0582026	0.831565	0.0357767	0.334331	0.00272758	0.0243821	0.383942	0.0231988	0.00325831	0.932606	0.599779	0.0799313	0.332247	0.953844	0.19648	0.50374	0.0744385	0.0872872	0.707347	0.191477	0.0878609	3.73028	0.0117428	0	0	0	0	0	0	0	0
Baz1b	bromodomain adjacent to zinc finger domain, 1B [Source:MGI Symbol;Acc:MGI:1353499]	chr5	+	-0.138185	-0.05342	0.083477	-0.471813	-0.141221	0.330592	-0.387048	0.0804408	0.467489	0.0847652	0.221662	0.136897	0.163026	0.599872	0.401935	0.000144453	0.179705	0.00422729	0.000258047	0.387362	3.58923e-05	0.547773	0.118789	0.338651	0.445908	0.893709	0.726006	0.0199591	0.586903	0.0597285	0.00230221	0.719512	0.000560834	0.806185	0.420538	0.741468	10.2316	2.05661e-05	0	0	0	-1	0	0	-1	0
Capn2	calpain 2 [Source:MGI Symbol;Acc:MGI:88264]	chr1	-	-0.0034363	0.424014	-0.0864156	0.278493	-0.0345489	-0.313042	0.705944	-0.117528	-0.823472	0.42745	-0.0829793	-0.51043	0.978051	0.00130604	0.502461	0.0429901	0.795265	0.0232587	9.42896e-07	0.331205	1.56148e-07	0.0189369	0.643739	0.00674266	0.992878	0.0463444	0.788644	0.291128	0.9426	0.154715	2.95824e-05	0.677369	8.88815e-06	0.167582	0.858681	0.131858	14.5913	1.0298e-06	0	1	0	0	0	0	1	0
Taf1	TAF1 RNA polymerase II, TATA box binding protein (TBP)-associated factor [Source:MGI Symbol;Acc:MGI:1336878]	chrX	+	-0.127937	-0.143578	-0.0227297	-0.115057	-0.0345244	0.0805328	-0.130698	0.0706831	0.201381	-0.0156404	0.105207	0.120848	0.210893	0.165004	0.823824	0.291598	0.746193	0.453931	0.170997	0.463277	0.0447206	0.912819	0.465324	0.404185	0.506207	0.608195	0.940687	0.660374	0.928497	0.723282	0.315616	0.769216	0.133901	0.968361	0.763995	0.778538	1.76414	0.157198	0	0	0	0	0	0	0	0
Phyh	phytanoyl-CoA hydroxylase [Source:MGI Symbol;Acc:MGI:891978]	chr2	+	-0.136271	0.349636	-0.416919	-0.068782	-0.103875	-0.0350931	0.417125	-0.384523	-0.801648	0.485907	-0.280648	-0.766555	0.283784	0.00833608	0.00392946	0.609821	0.439276	0.793346	0.00104775	0.0045577	5.85951e-07	0.00999469	0.13314	0.000243441	0.581505	0.145256	0.0755795	0.868251	0.782628	0.917387	0.00685231	0.0970605	2.42218e-05	0.121879	0.444221	0.0192218	9.38496	4.03162e-05	0	0	0	0	0	0	1	0
Lpp	LIM domain containing preferred translocation partner in lipoma [Source:MGI Symbol;Acc:MGI:2441849]	chr16	+	0.333103	0.258888	0.233589	-0.234911	0.00318732	0.238099	-0.309126	-0.0963266	0.2128	-0.0742149	-0.0995139	-0.025299	0.0223374	0.0755406	0.10429	0.131062	0.982924	0.122154	0.020289	0.455565	0.110589	0.707284	0.613662	0.898676	0.162563	0.453719	0.400235	0.477783	0.996452	0.380772	0.066047	0.76502	0.251187	0.887203	0.843513	0.973698	4.30696	0.00584978	0	0	0	0	0	0	0	0
Dock1	dedicator of cytokinesis 1 [Source:MGI Symbol;Acc:MGI:2429765]	chr7	+	0.00985612	-0.132305	-0.0269489	0.160104	-0.0552512	-0.215356	0.0179437	-0.0920562	-0.11	-0.142161	-0.036805	0.105356	0.924019	0.200302	0.799239	0.153377	0.617111	0.0569803	0.849519	0.355151	0.268957	0.331234	0.803668	0.475065	0.971234	0.645038	0.930683	0.512211	0.879585	0.251357	0.911699	0.696197	0.454622	0.665055	0.92874	0.814665	1.29113	0.299384	0	0	0	0	0	0	0	0
Notch1	notch 1 [Source:MGI Symbol;Acc:MGI:97363]	chr2	-	0.368868	0.0789042	0.223062	-0.358009	0.0521937	0.410203	-0.647973	-0.0936117	0.554361	-0.289964	-0.145805	0.144158	0.00257486	0.500167	0.0563742	0.00725301	0.663861	0.00230535	1.25686e-06	0.368727	1.96208e-05	0.0810093	0.36091	0.377336	0.0504775	0.848708	0.294009	0.124971	0.899079	0.0424697	3.64334e-05	0.707691	0.000350185	0.349804	0.690369	0.764918	14.2691	1.25602e-06	0	0	0	0	0	1	-1	0
Rfx3	regulatory factor X, 3 (influences HLA class II expression) [Source:MGI Symbol;Acc:MGI:106582]	chr19	-	0.0435051	-0.221995	-0.357428	0.162974	0.172955	0.0099815	-0.102527	-0.227978	-0.125451	-0.2655	-0.400933	-0.135433	0.714987	0.068198	0.00622571	0.205741	0.176885	0.935914	0.352304	0.053864	0.2773	0.121558	0.02483	0.424817	0.879127	0.435595	0.0947055	0.57508	0.584479	0.976025	0.521697	0.307125	0.46366	0.422918	0.197278	0.790688	2.68405	0.0450332	0	0	0	0	0	0	0	0
Celsr2	cadherin, EGF LAG seven-pass G-type receptor 2 (flamingo homolog, Drosophila) [Source:MGI Symbol;Acc:MGI:1858235]	chr3	-	0.124554	0.174344	0.175462	0.380095	-0.13503	-0.515125	0.429886	-0.0841219	-0.514008	0.0497907	0.0509082	0.00111747	0.271162	0.110416	0.135927	0.00329195	0.268412	0.000169892	0.000192672	0.429783	3.56221e-05	0.747221	0.751177	0.994309	0.567874	0.526887	0.454184	0.0857305	0.667343	0.0107049	0.00182244	0.746743	0.000558804	0.90626	0.907127	0.99853	11.4225	8.44132e-06	0	0	0	0	0	-1	1	0
Foxo1	forkhead box O1 [Source:MGI Symbol;Acc:MGI:1890077]	chr3	+	0.186984	0.321097	-0.146874	0.323269	0.139003	-0.184266	0.457381	-0.194855	-0.652237	0.134113	-0.333858	-0.467971	0.14466	0.0120561	0.254454	0.0216999	0.303153	0.167229	0.000326444	0.109618	6.44844e-06	0.442038	0.070741	0.0121232	0.41981	0.179579	0.600496	0.212187	0.697476	0.447046	0.00278974	0.42241	0.00014895	0.746186	0.331335	0.176469	8.86047	6.23126e-05	0	0	0	0	0	0	1	0
Rad21	RAD21 homolog (S. pombe) [Source:MGI Symbol;Acc:MGI:108016]	chr15	-	-0.112664	0.168105	-0.00210384	0.0801121	0.0494349	-0.0306772	0.360881	0.159995	-0.200886	0.280769	0.11056	-0.170209	0.279333	0.102142	0.983735	0.465554	0.649551	0.776022	0.000623839	0.108998	0.0430029	0.0593463	0.450699	0.242913	0.576313	0.510616	0.995667	0.785618	0.893331	0.907693	0.00452354	0.421552	0.13035	0.301038	0.754918	0.664878	3.1514	0.0244	0	0	0	0	0	0	1	0
Arhgef9	CDC42 guanine nucleotide exchange factor (GEF) 9 [Source:MGI Symbol;Acc:MGI:2442233]	chrX	-	-0.389146	0.0332207	0.10845	-0.209538	-0.35811	-0.148571	0.212828	0.139486	-0.073342	0.422367	0.497596	0.0752292	0.0032507	0.782774	0.3869	0.11217	0.00938687	0.258215	0.0665266	0.237299	0.524124	0.0192822	0.00769651	0.664476	0.0579526	0.95301	0.715675	0.446829	0.18701	0.551222	0.160447	0.590598	0.692701	0.169669	0.108087	0.901696	2.62596	0.0486599	0	0	0	0	0	0	0	0
Degs1	degenerative spermatocyte homolog 1 (Drosophila) [Source:MGI Symbol;Acc:MGI:1097711]	chr1	-	-0.117222	-0.0642802	-0.270966	0.233535	-0.0581486	-0.291683	0.286476	-0.211892	-0.498369	0.0529416	-0.153744	-0.206685	0.2347	0.495693	0.0116783	0.0297267	0.574129	0.00764211	0.00310722	0.0324423	1.28753e-05	0.69575	0.277469	0.141756	0.534072	0.84696	0.130342	0.248315	0.858653	0.0836538	0.0160821	0.243925	0.000257029	0.883082	0.618177	0.538829	9.37379	4.06859e-05	0	0	0	0	0	0	1	0
Gng12	guanine nucleotide binding protein (G protein), gamma 12 [Source:MGI Symbol;Acc:MGI:1336171]	chr6	+	-0.0846352	-0.13017	0.123377	0.217351	-0.316774	-0.534124	0.171816	-0.108762	-0.280577	-0.045535	0.208012	0.253547	0.518243	0.309964	0.367788	0.123298	0.0317294	0.000657828	0.15735	0.389123	0.0309081	0.802518	0.275263	0.180532	0.769508	0.741783	0.699897	0.463773	0.295186	0.021573	0.297279	0.720153	0.102735	0.928532	0.616777	0.592328	4.15319	0.0070226	0	0	0	0	0	-1	0	0
Ubn2	ubinuclein 2 [Source:MGI Symbol;Acc:MGI:2444236]	chr6	+	-0.295564	-0.375478	-0.0432009	0.144458	-0.120354	-0.264813	0.0645437	0.132008	0.0674647	-0.0799145	0.252363	0.332277	0.0138457	0.00213235	0.707089	0.227849	0.316137	0.0318428	0.540384	0.230477	0.532619	0.613875	0.125758	0.0455912	0.127115	0.0632875	0.893524	0.598591	0.708198	0.183283	0.690948	0.583998	0.700057	0.84105	0.432312	0.33632	4.11804	0.00732446	0	0	0	0	0	0	0	0
Irf2bp2	interferon regulatory factor 2 binding protein 2 [Source:MGI Symbol;Acc:MGI:2443921]	chr8	-	0.250519	0.00700013	0.13983	-0.16497	0.0337384	0.198708	-0.408488	-0.0769499	0.331538	-0.243518	-0.110688	0.13283	0.0621127	0.95784	0.291558	0.2504	0.808443	0.163589	0.00198967	0.526169	0.0117532	0.196281	0.549543	0.478156	0.272564	0.993375	0.635107	0.622601	0.947442	0.442531	0.0113635	0.808521	0.0514341	0.528969	0.81197	0.816539	3.72921	0.0117584	0	0	0	0	0	0	-1	0
Gpld1	glycosylphosphatidylinositol specific phospholipase D1 [Source:MGI Symbol;Acc:MGI:106604]	chr13	+	-0.123221	0.715644	-0.38044	0.289463	0.256301	-0.0331628	1.12833	-0.000919164	-1.12925	0.838864	-0.25722	-1.09608	0.237331	6.67112e-08	0.000991855	0.0119839	0.0234918	0.752786	2.34439e-12	0.992542	5.04703e-12	2.69173e-06	0.0863726	3.22306e-08	0.537014	5.06306e-05	0.0359277	0.160639	0.265259	0.89696	6.22747e-09	0.998461	8.8753e-09	0.000992872	0.363561	7.33845e-05	43.7211	1.59421e-11	0	1	-1	0	0	0	1	0
Etfa	electron transferring flavoprotein, alpha polypeptide [Source:MGI Symbol;Acc:MGI:106092]	chr9	-	0.129438	0.28375	-0.532159	0.217882	0.287444	0.069562	0.372195	-0.374152	-0.746347	0.154313	-0.661596	-0.815909	0.292807	0.0219977	0.000216318	0.102054	0.0325652	0.582809	0.00192549	0.00357313	7.6229e-07	0.365209	0.000746949	5.98546e-05	0.589759	0.253506	0.0183387	0.427749	0.296869	0.806843	0.0110709	0.0857658	2.93463e-05	0.690312	0.0342094	0.00779968	9.93312	2.59697e-05	0	0	-1	0	0	0	1	0
Atxn7l3b	ataxin 7-like 3B [Source:MGI Symbol;Acc:MGI:1914971]	chr10	-	0.0448766	-0.00930669	-0.131776	-0.0585629	-0.116395	-0.0578319	-0.112746	-0.293047	-0.180301	-0.0541833	-0.176652	-0.122469	0.66126	0.927708	0.222554	0.59603	0.293843	0.599155	0.23704	0.00609133	0.0778178	0.708666	0.23788	0.410523	0.85077	0.98746	0.56514	0.860491	0.690071	0.816461	0.396302	0.110322	0.197117	0.887491	0.576102	0.781525	2.14238	0.0935736	0	0	0	0	0	0	0	0
Wapal	wings apart-like homolog (Drosophila) [Source:MGI Symbol;Acc:MGI:2675859]	chr14	+	-0.221893	0.0738918	0.123807	-0.124316	-0.150063	-0.0257469	0.171469	0.195637	0.0241684	0.295785	0.3457	0.0499153	0.0640379	0.522029	0.296882	0.318836	0.227936	0.834555	0.116527	0.0847438	0.824038	0.0788853	0.0442326	0.761452	0.278102	0.860048	0.640298	0.682574	0.630773	0.934321	0.240011	0.377592	0.901073	0.34496	0.264451	0.935733	1.14314	0.364267	0	0	0	0	0	0	0	0
Atp6v1a	ATPase, H+ transporting, lysosomal V1 subunit A [Source:MGI Symbol;Acc:MGI:1201780]	chr16	-	-0.0374205	-0.0672475	-0.233144	0.0472314	0.110869	0.0636376	0.0174044	-0.0848547	-0.102259	-0.029827	-0.195724	-0.165897	0.721601	0.518883	0.0359514	0.673549	0.321507	0.564362	0.856461	0.400028	0.310266	0.839885	0.19736	0.26991	0.882781	0.858859	0.232985	0.8981	0.711739	0.793919	0.915511	0.726073	0.499295	0.943703	0.532005	0.687531	1.14691	0.362472	0	0	0	0	0	0	0	0
Megf9	multiple EGF-like-domains 9 [Source:MGI Symbol;Acc:MGI:1918264]	chr4	-	-0.225932	1.24319	-0.132694	-0.109983	-0.255995	-0.146012	1.35914	-0.162757	-1.5219	1.46912	0.0932377	-1.37588	0.106252	5.80589e-10	0.354277	0.451928	0.0872771	0.321747	1.63604e-11	0.226858	4.26299e-12	2.99146e-08	0.636307	1.41155e-07	0.358552	1.25633e-06	0.690691	0.777845	0.443974	0.612835	1.73593e-08	0.581297	8.49295e-09	5.95974e-05	0.855124	0.000224973	42.2473	2.32409e-11	0	1	0	0	0	0	1	0
Papola	poly (A) polymerase alpha [Source:MGI Symbol;Acc:MGI:109301]	chr12	+	0.272765	-0.296898	0.0631548	-0.166477	-0.0538764	0.112601	-0.736141	-0.263487	0.472654	-0.569663	-0.20961	0.360053	0.0498967	0.0405071	0.646168	0.261161	0.709238	0.440379	3.5442e-06	0.0449937	0.001201	0.00626121	0.27972	0.0742739	0.244544	0.341227	0.86583	0.632244	0.915792	0.712829	7.90035e-05	0.284854	0.00899934	0.0980908	0.620423	0.41333	7.35626	0.000237163	0	0	0	0	0	0	-1	0
Fbxl3	F-box and leucine-rich repeat protein 3 [Source:MGI Symbol;Acc:MGI:1354702]	chr14	-	-0.250526	0.204398	0.0485493	-0.181226	-0.0762966	0.104929	0.273697	0.222778	-0.0509191	0.454923	0.299075	-0.155848	0.0457832	0.0967663	0.689617	0.167833	0.54923	0.415817	0.0192124	0.0605771	0.65122	0.0120657	0.0894209	0.36447	0.234825	0.498176	0.885238	0.53151	0.845716	0.693892	0.0633839	0.320282	0.787253	0.132623	0.369387	0.758869	1.7936	0.150963	0	0	0	0	0	0	0	0
Aldh6a1	aldehyde dehydrogenase family 6, subfamily A1 [Source:MGI Symbol;Acc:MGI:1915077]	chr12	-	-0.237196	0.450021	-0.432971	0.258897	0.0911319	-0.167765	0.946114	-0.104642	-1.05076	0.687217	-0.195774	-0.882992	0.0568184	0.00044246	0.00148038	0.0472854	0.470037	0.181638	2.77211e-09	0.373893	8.82411e-10	0.000280674	0.259516	1.46708e-05	0.261122	0.0226023	0.044856	0.304265	0.800027	0.465747	4.70021e-07	0.711518	2.55707e-07	0.0173051	0.601362	0.00343857	24.1702	8.41513e-09	0	1	-1	0	0	0	1	0
Etv5	ets variant gene 5 [Source:MGI Symbol;Acc:MGI:1096867]	chr16	-	-0.0856947	-0.0587899	-0.11684	0.211231	-0.254148	-0.465379	0.238136	-0.285293	-0.523429	0.0269047	-0.0311454	-0.0580501	0.491802	0.62577	0.372964	0.115656	0.0655339	0.00145394	0.0430218	0.0248352	0.000158425	0.876282	0.862481	0.743417	0.752885	0.903864	0.703877	0.452015	0.389485	0.0325462	0.116842	0.216297	0.00184439	0.956606	0.951659	0.928824	6.86019	0.000380413	0	0	0	0	0	-1	0	0
Hook3	hook homolog 3 (Drosophila) [Source:MGI Symbol;Acc:MGI:2443554]	chr8	-	0.119155	0.0692807	0.129154	0.179987	0.145643	-0.0343444	0.130113	0.155642	0.0255286	-0.0498739	0.00999901	0.059873	0.24676	0.486405	0.207725	0.105526	0.18403	0.746591	0.163823	0.107733	0.784589	0.725365	0.944282	0.672449	0.545969	0.843837	0.549352	0.435179	0.591817	0.893031	0.306242	0.419497	0.877188	0.895636	0.982852	0.904327	1.97297	0.118003	0	0	0	0	0	0	0	0
Agl	amylo-1,6-glucosidase, 4-alpha-glucanotransferase [Source:MGI Symbol;Acc:MGI:1924809]	chr3	-	-0.368218	-0.00361459	-0.273733	-0.154841	-0.201592	-0.0467508	0.209762	-0.107106	-0.316869	0.364604	0.0944857	-0.270118	0.00273803	0.974038	0.0252203	0.199642	0.0969475	0.694308	0.051735	0.33381	0.00670682	0.027818	0.55914	0.101965	0.0520127	0.996595	0.193903	0.567285	0.461514	0.86763	0.133183	0.679558	0.0338699	0.203881	0.815651	0.475736	4.70799	0.00367017	0	0	0	0	0	0	0	0
Rsf1	remodeling and spacing factor 1 [Source:MGI Symbol;Acc:MGI:2682305]	chr7	+	-0.224823	0.0461663	0.133513	-0.101225	-0.0328132	0.0684116	0.169765	0.325523	0.155759	0.270989	0.358336	0.087347	0.0588541	0.685464	0.250357	0.411035	0.78615	0.573732	0.116969	0.00546827	0.152916	0.102708	0.0348181	0.589696	0.265577	0.924157	0.596342	0.754174	0.941083	0.800783	0.240592	0.104548	0.311859	0.391337	0.233317	0.869478	2.04539	0.10685	0	0	0	0	0	0	0	0
Dynlt3	dynein light chain Tctex-type 3 [Source:MGI Symbol;Acc:MGI:1914367]	chrX	-	-0.250701	-0.153812	0.0221148	-0.0771584	-0.125318	-0.0481599	0.0197311	0.147498	0.127767	0.0968894	0.272816	0.175927	0.0201991	0.139828	0.831166	0.479307	0.251915	0.656692	0.835434	0.139305	0.195982	0.503545	0.0698705	0.232935	0.154925	0.573506	0.943131	0.793428	0.652849	0.848488	0.903273	0.471411	0.368733	0.781266	0.329857	0.655228	1.79696	0.150269	0	0	0	0	0	0	0	0
Atf2	activating transcription factor 2 [Source:MGI Symbol;Acc:MGI:109349]	chr2	-	-0.00928041	0.0594721	0.0470632	-0.0742167	-0.00692896	0.0672877	-0.00546421	0.0494146	0.0548788	0.0687525	0.0563436	-0.0124089	0.931558	0.582797	0.66733	0.524825	0.951911	0.559903	0.956019	0.629126	0.590954	0.653252	0.714277	0.935617	0.974407	0.888108	0.875743	0.820628	0.988137	0.791508	0.976295	0.860704	0.744674	0.861492	0.890668	0.983679	0.229329	0.946128	0	0	0	0	0	0	0	0
Ntrk3	neurotrophic tyrosine kinase, receptor, type 3 [Source:MGI Symbol;Acc:MGI:97385]	chr7	-	-0.574599	-0.187646	-0.141991	0.268683	-0.27795	-0.546633	0.655636	0.154658	-0.500978	0.386953	0.432608	0.0456549	0.000761395	0.196297	0.366388	0.0920293	0.088548	0.00158837	6.89641e-05	0.303607	0.00159993	0.0720393	0.0552565	0.829071	0.0295978	0.642282	0.699872	0.408911	0.444878	0.0345934	0.000802871	0.654896	0.0112781	0.328516	0.295014	0.955371	9.82821	2.82177e-05	-1	0	0	0	0	-1	1	0
Nbeal1	neurobeachin like 1 [Source:MGI Symbol;Acc:MGI:2444343]	chr1	+	-0.0986921	-0.157174	-0.240918	-0.43864	0.0746702	0.51331	-0.497122	-0.0675553	0.429567	-0.0584819	-0.142226	-0.0837437	0.418846	0.223021	0.0586169	0.00265317	0.560562	0.000548579	0.000195391	0.561295	0.00120521	0.739416	0.413033	0.636246	0.699379	0.667365	0.299315	0.0787492	0.852929	0.0197199	0.00184378	0.826412	0.00902237	0.90229	0.728953	0.892002	9.07926	5.18702e-05	0	0	0	0	0	1	-1	0
4932438A13Rik	RIKEN cDNA 4932438A13 gene [Source:MGI Symbol;Acc:MGI:2444631]	chr3	+	0.0500074	0.104852	0.119928	-0.153407	0.0145537	0.167961	-0.0985624	0.084474	0.183036	0.0548445	0.0699203	0.0150758	0.616539	0.301565	0.238108	0.163441	0.890876	0.124267	0.286568	0.369507	0.0592732	0.698592	0.621573	0.915368	0.829022	0.736017	0.582585	0.527099	0.973089	0.383459	0.452703	0.708432	0.163669	0.883673	0.847405	0.977613	1.9192	0.127042	0	0	0	0	0	0	0	0
Nadk2	NAD kinase 2, mitochondrial [Source:MGI Symbol;Acc:MGI:1915896]	chr15	+	-0.249705	0.336628	-0.406816	0.281823	0.0915731	-0.19025	0.868157	-0.0655382	-0.933695	0.586333	-0.157111	-0.743445	0.0480329	0.00609815	0.00279182	0.0331474	0.471716	0.134407	1.85543e-08	0.581185	1.13814e-08	0.00150411	0.368698	0.000148404	0.239683	0.121948	0.0629363	0.260603	0.800917	0.400033	1.63381e-06	0.836175	1.36427e-06	0.0428081	0.695733	0.0144223	19.6761	6.39917e-08	0	0	0	0	0	0	1	0
Ppp2r3a	protein phosphatase 2, regulatory subunit B'', alpha [Source:MGI Symbol;Acc:MGI:2442104]	chr9	-	-0.241489	0.584619	-0.0598887	0.00979414	0.110825	0.101031	0.835902	0.292425	-0.543477	0.826108	0.1816	-0.644507	0.0783853	9.54817e-05	0.650456	0.944529	0.427769	0.467767	1.86071e-07	0.0269001	0.000114869	0.000125557	0.336629	0.00155632	0.308928	0.00768579	0.868031	0.985138	0.77664	0.731867	8.64609e-06	0.223619	0.00144497	0.0107987	0.671419	0.0591441	10.803	1.33114e-05	0	1	0	0	0	0	1	0
Ctnnd1	catenin (cadherin associated protein), delta 1 [Source:MGI Symbol;Acc:MGI:105100]	chr2	-	0.247683	-0.00189342	-0.0469293	-0.0765724	0.314169	0.390742	-0.326149	0.019557	0.345706	-0.249577	-0.294612	-0.0450358	0.0211564	0.985323	0.642096	0.490656	0.0068153	0.00116231	0.00164503	0.836044	0.00122891	0.0937639	0.0480781	0.754753	0.158529	0.997318	0.863752	0.801207	0.163835	0.0287653	0.0097794	0.945428	0.00915249	0.37671	0.275599	0.933188	6.70058	0.000444498	0	0	0	0	0	1	-1	0
Elovl5	ELOVL family member 5, elongation of long chain fatty acids (yeast) [Source:MGI Symbol;Acc:MGI:1916051]	chr9	+	0.116803	-0.212882	-0.0163976	0.542497	0.0450793	-0.497417	0.212812	-0.0881208	-0.300933	-0.329684	-0.1332	0.196484	0.28737	0.0478372	0.88168	6.04342e-05	0.697407	0.000144242	0.0370589	0.393518	0.00600588	0.0355688	0.392539	0.200744	0.584644	0.366552	0.962766	0.0139594	0.910869	0.010039	0.103874	0.722238	0.0313842	0.231292	0.7175	0.618025	7.82641	0.000153864	0	0	0	1	0	-1	0	0
Rftn2	raftlin family member 2 [Source:MGI Symbol;Acc:MGI:1921263]	chr1	-	-0.170592	-0.156409	-0.0515968	0.146867	-0.0849874	-0.231855	0.161051	0.034008	-0.127043	0.0141832	0.118995	0.104812	0.132537	0.157002	0.648459	0.216043	0.471493	0.0546266	0.122275	0.748709	0.232441	0.927055	0.454558	0.504824	0.400837	0.59758	0.866969	0.585709	0.80071	0.245515	0.248542	0.913659	0.41259	0.972474	0.757326	0.829045	2.18487	0.0882993	0	0	0	0	0	0	0	0
Soga1	suppressor of glucose, autophagy associated 1 [Source:MGI Symbol;Acc:MGI:2444575]	chr2	-	0.333062	-0.256218	-0.0119872	-0.0865232	0.120913	0.207436	-0.675803	-0.224136	0.451667	-0.58928	-0.345049	0.244231	0.00827905	0.0419993	0.91972	0.50128	0.340747	0.108475	1.57252e-06	0.0500389	0.000474201	0.00161901	0.0473133	0.157941	0.0960424	0.347552	0.978432	0.808152	0.72498	0.356028	4.30633e-05	0.297582	0.0042991	0.0445506	0.273912	0.56403	8.51661	8.35799e-05	0	0	0	0	0	0	-1	0
Camsap2	calmodulin regulated spectrin-associated protein family, member 2 [Source:MGI Symbol;Acc:MGI:1922434]	chr1	-	-0.123843	-0.149837	-0.0987607	-0.0433572	0.106638	0.149996	-0.0693513	0.131721	0.201072	-0.0259941	0.0250824	0.0510765	0.203917	0.12714	0.309354	0.672499	0.295152	0.145068	0.438227	0.156378	0.0350037	0.848036	0.853475	0.707189	0.498931	0.551838	0.652094	0.897873	0.690972	0.415456	0.603827	0.496751	0.112251	0.946823	0.946998	0.91494	2.53878	0.0546841	0	0	0	0	0	0	0	0
Lifr	leukemia inhibitory factor receptor [Source:MGI Symbol;Acc:MGI:96788]	chr15	+	-0.11571	0.238288	0.132847	0.0788691	-0.125928	-0.204797	0.432867	0.122628	-0.310239	0.353998	0.248557	-0.105441	0.348583	0.0532588	0.290215	0.545078	0.338051	0.122322	0.000550153	0.295391	0.0103509	0.0461881	0.162253	0.540733	0.641834	0.386294	0.633969	0.833147	0.723071	0.381149	0.00414187	0.646316	0.0467213	0.26689	0.488845	0.847728	4.09425	0.00753656	0	0	0	0	0	0	1	0
Trps1	trichorhinophalangeal syndrome I (human) [Source:MGI Symbol;Acc:MGI:1927616]	chr15	-	0.056473	0.0935886	-0.0506459	0.104257	0.103585	-0.000671697	0.141373	-0.00353359	-0.144906	0.0371157	-0.107119	-0.144235	0.581432	0.354549	0.623124	0.34396	0.343318	0.995008	0.135225	0.970718	0.137262	0.795447	0.462242	0.319957	0.807429	0.770761	0.854114	0.705513	0.725877	0.999619	0.266747	0.992705	0.290105	0.926713	0.762096	0.728824	0.949229	0.467147	0	0	0	0	0	0	0	0
Itpr1	inositol 1,4,5-trisphosphate receptor 1 [Source:MGI Symbol;Acc:MGI:96623]	chr6	+	0.248165	0.201728	0.156482	-0.992368	0.00489117	0.99726	-1.03881	-0.0867922	0.952014	-0.0464374	-0.0916833	-0.045246	0.0724187	0.184012	0.254029	8.27313e-07	0.972834	6.50163e-07	1.58567e-08	0.488514	1.2369e-07	0.816683	0.630584	0.82233	0.296907	0.629639	0.600221	0.0021017	0.994347	0.00148033	1.46083e-06	0.785665	7.35588e-06	0.934368	0.851875	0.95367	28.8977	1.35124e-09	0	0	0	-1	0	1	-1	0
Ece1	endothelin converting enzyme 1 [Source:MGI Symbol;Acc:MGI:1101357]	chr4	+	0.716949	0.256362	0.293945	-0.860746	0.350608	1.21135	-1.32133	-0.0723961	1.24894	-0.460587	-0.423004	0.0375829	0.000735077	0.227265	0.123297	0.000520112	0.0926274	5.44751e-06	7.48394e-08	0.671527	3.07193e-07	0.110761	0.119044	0.893238	0.0291696	0.670354	0.435233	0.031362	0.453408	0.0025536	4.40144e-06	0.877998	1.48365e-05	0.405626	0.421254	0.972257	23.8105	9.78466e-09	1	0	0	-1	0	1	-1	0
R74862	expressed sequence R74862 [Source:MGI Symbol;Acc:MGI:2142382]	chr7	-	-0.00199504	0.312511	-0.410056	0.348244	0.0857955	-0.262449	0.662751	-0.322265	-0.985016	0.314506	-0.408061	-0.722567	0.989848	0.0425579	0.017736	0.042807	0.606218	0.114804	5.93905e-05	0.0444063	5.31148e-07	0.152773	0.0805331	0.00279774	0.996618	0.349273	0.16321	0.290693	0.87398	0.366805	0.000714715	0.283007	2.25145e-05	0.47042	0.350981	0.0821184	10.7719	1.36247e-05	0	0	0	0	0	0	1	0
Fbxl17	F-box and leucine-rich repeat protein 17 [Source:MGI Symbol;Acc:MGI:1354704]	chr17	-	-0.376532	0.613561	0.158549	-0.414826	-0.214482	0.200344	0.575267	0.320599	-0.254668	0.990093	0.535081	-0.455012	0.0122805	0.000170575	0.270579	0.0107709	0.157836	0.195463	0.000125994	0.0231565	0.0579332	3.49799e-05	0.0122595	0.0300319	0.11891	0.0119238	0.615367	0.151031	0.557409	0.480829	0.00129471	0.207882	0.160917	0.00491751	0.138087	0.27414	6.11325	0.00080111	0	1	0	0	0	0	1	0
Pi4ka	phosphatidylinositol 4-kinase, catalytic, alpha polypeptide [Source:MGI Symbol;Acc:MGI:2448506]	chr16	-	-0.129016	0.0255832	-0.095747	0.0220267	-0.184197	-0.206224	0.176626	-0.150928	-0.327554	0.154599	0.033269	-0.12133	0.196574	0.791404	0.35059	0.833123	0.0882432	0.0571002	0.0581424	0.120395	0.00164151	0.267907	0.814026	0.390661	0.490055	0.956212	0.688639	0.954563	0.444878	0.251468	0.144883	0.439542	0.011505	0.61261	0.932844	0.771694	3.7656	0.011242	0	0	0	0	0	0	0	0
Itfg1	integrin alpha FG-GAP repeat containing 1 [Source:MGI Symbol;Acc:MGI:106419]	chr8	-	-0.112102	-0.0972364	-0.0850232	0.163492	-0.00216111	-0.165653	0.178357	0.0249176	-0.15344	0.0148655	0.0270787	0.0122132	0.318399	0.37359	0.45295	0.172126	0.985347	0.162254	0.0884276	0.81404	0.150978	0.92375	0.864207	0.93773	0.613918	0.783648	0.759327	0.537279	0.996908	0.440517	0.196358	0.93734	0.309754	0.971407	0.952408	0.984132	1.74049	0.162387	0	0	0	0	0	0	0	0
Mapk10	mitogen-activated protein kinase 10 [Source:MGI Symbol;Acc:MGI:1346863]	chr5	-	-0.0633996	-0.0218433	-0.168031	0.0311909	-0.0238218	-0.0550127	0.0727471	-0.128453	-0.2012	0.0415562	-0.104631	-0.146187	0.566174	0.841224	0.146273	0.790976	0.838675	0.637524	0.473257	0.232858	0.0654084	0.788706	0.509497	0.356357	0.798805	0.970111	0.468798	0.94018	0.955999	0.837265	0.634386	0.586287	0.174913	0.923683	0.788501	0.75394	1.16478	0.354065	0	0	0	0	0	0	0	0
Fabp7	fatty acid binding protein 7, brain [Source:MGI Symbol;Acc:MGI:101916]	chr10	+	-0.280201	-2.72163	0.771291	1.11362	-0.653777	-1.7674	-1.32781	0.397715	1.72552	-2.44143	1.05149	3.49292	0.307661	4.6963e-10	0.0106391	0.000353501	0.0348154	1.17051e-06	6.23751e-05	0.130286	1.79972e-06	1.3042e-06	0.0119622	3.44789e-09	0.603268	1.25633e-06	0.123391	0.0265759	0.304744	0.00175315	0.000743556	0.456653	5.68e-05	0.000670528	0.136377	2.74763e-05	21.3321	2.91479e-08	0	-1	0	1	0	-1	-1	0
Calm2	calmodulin 2 [Source:MGI Symbol;Acc:MGI:103250]	chr17	-	0.594445	-0.278644	-0.289412	-0.323727	0.272933	0.596661	-1.19682	-0.610924	0.585892	-0.873089	-0.883857	-0.0107686	0.00117261	0.121942	0.0944667	0.0869664	0.130591	0.00248322	3.93721e-08	0.000523439	0.00139909	0.0011573	0.000826626	0.964688	0.0360792	0.546776	0.380855	0.400778	0.515201	0.0442207	2.74407e-06	0.031363	0.0101404	0.0376045	0.0356075	0.990397	14.1734	1.33318e-06	1	0	0	0	0	1	-1	-1
Ptprg	protein tyrosine phosphatase, receptor type, G [Source:MGI Symbol;Acc:MGI:97814]	chr14	+	0.164605	-0.267226	0.29302	0.0392977	0.0293755	-0.00992217	-0.392534	0.15779	0.550324	-0.431831	0.128414	0.560246	0.173822	0.0333459	0.0198955	0.758825	0.817169	0.937366	0.00136913	0.16019	4.20066e-05	0.0159749	0.447527	0.00256834	0.460682	0.314106	0.171286	0.932356	0.949398	0.976653	0.00846438	0.501495	0.000638228	0.153749	0.753411	0.0788248	5.51154	0.00150617	0	0	0	0	0	0	-1	0
Zfp664	zinc finger protein 664 [Source:MGI Symbol;Acc:MGI:2442505]	chr5	+	-0.158497	-0.216905	0.13446	0.0808318	-0.0713214	-0.152153	0.0224239	0.221636	0.199212	-0.0584079	0.292957	0.351365	0.150147	0.0501553	0.223022	0.480747	0.533663	0.187058	0.822158	0.037776	0.0586094	0.700271	0.0647043	0.0280262	0.428399	0.3761	0.565582	0.793525	0.836182	0.472588	0.894996	0.262113	0.162204	0.884062	0.317987	0.266287	1.90185	0.130104	0	0	0	0	0	0	0	0
Eif3c	eukaryotic translation initiation factor 3, subunit C [Source:MGI Symbol;Acc:MGI:1926966]	chr7	-	0.112788	-0.0179187	-0.0497621	0.25465	0.117296	-0.137354	0.123943	-0.0452546	-0.169198	-0.130707	-0.162551	-0.0318434	0.329876	0.872217	0.668221	0.0448456	0.340032	0.257219	0.238021	0.676693	0.123952	0.41663	0.323506	0.843016	0.625602	0.977113	0.876264	0.297812	0.724192	0.550061	0.397358	0.880574	0.27092	0.729698	0.660196	0.959285	1.47053	0.234956	0	0	0	0	0	0	0	0
Mapk4	mitogen-activated protein kinase 4 [Source:MGI Symbol;Acc:MGI:2444559]	chr18	-	-0.650195	0.988245	-0.119763	0.00891972	-0.477685	-0.486604	1.64736	0.0527469	-1.59461	1.63844	0.530432	-1.10801	0.00343555	1.54578e-05	0.577599	0.966115	0.0334042	0.0304336	1.42859e-09	0.795333	6.20343e-09	2.95568e-06	0.081701	0.000586564	0.0590105	0.00208785	0.830847	0.992007	0.298729	0.17892	2.97854e-07	0.929941	9.07067e-07	0.00100229	0.353956	0.0323483	23.0306	1.36551e-08	0	1	0	0	0	0	1	0
Zmat3	zinc finger matrin type 3 [Source:MGI Symbol;Acc:MGI:1195270]	chr3	-	-0.0739996	-0.21356	0.224781	-0.130996	-0.212333	-0.0813372	-0.270556	0.086447	0.357003	-0.13956	0.29878	0.43834	0.491402	0.0583264	0.0484202	0.261452	0.073403	0.482521	0.0114231	0.396778	0.00169225	0.364289	0.0598235	0.00823637	0.752784	0.405765	0.270909	0.632418	0.410634	0.742341	0.0428986	0.72353	0.0117984	0.689829	0.306384	0.146345	3.48998	0.0158469	0	0	0	0	0	0	-1	0
Mapkap1	mitogen-activated protein kinase associated protein 1 [Source:MGI Symbol;Acc:MGI:2444554]	chr2	+	-0.52928	-0.331573	-0.0524862	-0.000361489	-0.369888	-0.369527	0.197345	0.106905	-0.0904398	0.197707	0.476794	0.279087	0.00035169	0.0141548	0.696185	0.997855	0.011235	0.0111361	0.113014	0.4029	0.471363	0.280795	0.016003	0.139603	0.0203088	0.196858	0.887706	0.999549	0.200086	0.100896	0.23446	0.727319	0.649709	0.623093	0.159598	0.535883	5.9409	0.000957051	-1	0	0	0	0	0	0	0
Mycbp2	MYC binding protein 2 [Source:MGI Symbol;Acc:MGI:2179432]	chr14	-	0.00834896	0.12324	0.206888	-0.332957	-0.0268417	0.306115	-0.218065	0.171698	0.389763	0.114891	0.19854	0.0836481	0.953111	0.401295	0.155092	0.0400408	0.859094	0.0553089	0.106723	0.203374	0.00697717	0.573597	0.328425	0.682098	0.983216	0.799679	0.482408	0.283869	0.962555	0.246987	0.224963	0.5556	0.0348706	0.821641	0.665028	0.908083	3.30581	0.0200138	0	0	0	0	0	0	0	0
Mbnl2	muscleblind-like 2 [Source:MGI Symbol;Acc:MGI:2145597]	chr14	+	-0.0946393	-0.0227318	0.078882	-0.081378	-0.0607537	0.0206243	-0.00947047	0.112768	0.122238	0.0719075	0.173521	0.101614	0.396179	0.837314	0.483387	0.494898	0.60623	0.861035	0.926104	0.287522	0.248446	0.646689	0.276358	0.520418	0.68189	0.968286	0.778975	0.804374	0.87398	0.947058	0.957517	0.641101	0.430781	0.858205	0.617871	0.837906	0.460648	0.801599	0	0	0	0	0	0	0	0
Tjp2	tight junction protein 2 [Source:MGI Symbol;Acc:MGI:1341872]	chr19	-	-0.13985	-0.137266	-0.091001	0.426427	-0.000367335	-0.426794	0.429011	0.0484818	-0.380529	0.00258418	0.0488492	0.046265	0.27712	0.260152	0.48365	0.00322205	0.997816	0.00292321	0.000889771	0.691292	0.00342824	0.988221	0.787752	0.793483	0.574445	0.701336	0.779101	0.0847797	0.999208	0.0479737	0.00598361	0.887961	0.0206889	0.996663	0.923101	0.945323	6.76964	0.000415448	0	0	0	0	0	-1	1	0
Rp2h	retinitis pigmentosa 2 homolog (human) [Source:MGI Symbol;Acc:MGI:1277953]	chrX	+	-0.525768	-0.449209	-0.256053	0.0722215	-0.174316	-0.246538	0.14878	0.0953993	-0.0533811	0.076559	0.269715	0.193156	0.00194898	0.00581998	0.113339	0.650424	0.281641	0.129836	0.307952	0.528786	0.720407	0.721868	0.226927	0.379022	0.043699	0.118798	0.418306	0.88868	0.678578	0.393783	0.476057	0.810214	0.835262	0.89358	0.562308	0.766027	5.12915	0.00228505	-1	0	0	0	0	0	0	0
Ranbp2	RAN binding protein 2 [Source:MGI Symbol;Acc:MGI:894323]	chr10	+	0.0918479	-0.0381825	-0.00201958	-0.105489	0.191168	0.296657	-0.235519	0.0973005	0.33282	-0.13003	-0.0938675	0.0361629	0.35551	0.701847	0.983566	0.327243	0.0757308	0.00826161	0.0148582	0.29577	0.00131783	0.357522	0.501483	0.795951	0.647798	0.927722	0.995667	0.689854	0.416595	0.0868559	0.052357	0.646316	0.00963912	0.684796	0.784062	0.946201	4.51705	0.00457376	0	0	0	0	0	0	0	0
Dclk1	doublecortin-like kinase 1 [Source:MGI Symbol;Acc:MGI:1330861]	chr3	+	-0.321926	-0.10722	0.127683	-0.0483274	-0.331194	-0.282866	0.166378	0.118415	-0.0479631	0.214705	0.449609	0.234903	0.0129443	0.375977	0.313923	0.707275	0.0160724	0.0369367	0.147951	0.317007	0.679007	0.215993	0.015439	0.184215	0.122292	0.784439	0.655569	0.911979	0.225892	0.200013	0.28384	0.665148	0.806668	0.555065	0.156034	0.595063	2.43883	0.0625581	0	0	0	0	0	0	0	0
Bai1	brain-specific angiogenesis inhibitor 1 [Source:MGI Symbol;Acc:MGI:1933736]	chr15	+	-0.127609	0.253315	-0.212233	0.239778	-0.0220779	-0.261856	0.620702	-0.106702	-0.727404	0.380924	-0.0846241	-0.465549	0.33778	0.0518697	0.127184	0.0928251	0.874273	0.0654185	1.6627e-05	0.407842	3.47368e-06	0.0446078	0.655551	0.0175342	0.633805	0.381495	0.439942	0.41016	0.967312	0.2733	0.000259924	0.730603	9.39959e-05	0.26196	0.865273	0.211651	9.52653	3.59352e-05	0	0	0	0	0	0	1	0
Cyp2d22	cytochrome P450, family 2, subfamily d, polypeptide 22 [Source:MGI Symbol;Acc:MGI:1929474]	chr15	-	-0.350752	0.897241	-0.402844	0.166038	0.0436207	-0.122417	1.41403	-0.00847116	-1.4225	1.24799	-0.0520919	-1.30008	0.0378077	2.42184e-06	0.0208933	0.329333	0.795515	0.464129	2.64477e-10	0.957274	5.83382e-10	5.75808e-06	0.821565	3.74506e-06	0.211314	0.000643321	0.174716	0.691192	0.9426	0.729593	9.40445e-08	0.98933	1.89308e-07	0.00150036	0.936641	0.00146673	26.7141	3.04246e-09	0	1	0	0	0	0	1	0
Cox8a	cytochrome c oxidase subunit VIIIa [Source:MGI Symbol;Acc:MGI:105959]	chr19	-	-0.431332	-0.1495	-0.222142	-0.454601	-0.344623	0.109978	-0.172768	-0.135433	0.0373357	0.281832	0.20919	-0.0726421	0.00355194	0.291434	0.12787	0.00422067	0.0228214	0.457493	0.188762	0.318	0.782467	0.15635	0.292454	0.716544	0.0602883	0.726887	0.440836	0.0944851	0.263085	0.725249	0.337691	0.665784	0.875844	0.47408	0.631248	0.918638	4.86045	0.00308602	0	0	0	0	0	0	0	0
Scaf11	SR-related CTD-associated factor 11 [Source:MGI Symbol;Acc:MGI:1919443]	chr15	-	-0.129409	0.193179	-0.0424717	-0.133523	0.0492776	0.1828	0.189065	0.136215	-0.0528499	0.322588	0.0869373	-0.23565	0.179547	0.0485506	0.655803	0.196414	0.622132	0.0774325	0.0367332	0.137853	0.552109	0.0220728	0.51879	0.0873813	0.467804	0.368778	0.869856	0.56313	0.88174	0.297737	0.103168	0.468066	0.714344	0.182089	0.795429	0.443954	1.7351	0.163593	0	0	0	0	0	0	0	0
Fasn	fatty acid synthase [Source:MGI Symbol;Acc:MGI:95485]	chr11	-	0.0370351	-0.366918	0.0375643	0.735939	0.127519	-0.60842	0.331987	0.128048	-0.203938	-0.403953	0.000529139	0.404482	0.812771	0.0177785	0.810329	0.000105004	0.442926	0.000675635	0.0247452	0.387249	0.164911	0.0680203	0.998091	0.0678161	0.927468	0.225242	0.935194	0.0170771	0.784721	0.0217928	0.0767891	0.719512	0.328134	0.319796	0.999096	0.396582	6.32149	0.000648185	0	0	0	1	0	-1	0	0
Nek9	NIMA (never in mitosis gene a)-related expressed kinase 9 [Source:MGI Symbol;Acc:MGI:2387995]	chr12	-	-0.115089	-0.210944	0.153632	-0.313785	-0.128493	0.185292	-0.40964	0.140228	0.549868	-0.0958549	0.268721	0.364576	0.351674	0.105168	0.222642	0.0250088	0.329157	0.169667	0.00147397	0.232388	8.11487e-05	0.587614	0.132121	0.0483287	0.644365	0.517146	0.56514	0.226934	0.716498	0.450641	0.00895621	0.585788	0.00107978	0.828609	0.442569	0.345014	6.16196	0.000762157	0	0	0	0	0	0	-1	0
Cep350	centrosomal protein 350 [Source:MGI Symbol;Acc:MGI:1921331]	chr1	-	-0.116329	0.0723164	0.01908	-0.140113	-0.00804799	0.132065	0.0485322	0.127361	0.0788289	0.188645	0.135409	-0.0532364	0.258759	0.479217	0.852182	0.206805	0.940331	0.228475	0.604949	0.193253	0.412959	0.197155	0.352221	0.712525	0.557896	0.840238	0.950069	0.576333	0.985314	0.520394	0.744933	0.544819	0.598201	0.529979	0.685391	0.917003	0.801819	0.559056	0	0	0	0	0	0	0	0
Mga	MAX gene associated [Source:MGI Symbol;Acc:MGI:1352483]	chr2	+	0.0432222	-0.0435599	-0.0636619	-0.209576	0.0936594	0.303236	-0.296358	-0.0132246	0.283134	-0.0867821	-0.106884	-0.020102	0.716604	0.720196	0.59597	0.11398	0.460027	0.0237697	0.0119787	0.906158	0.0186604	0.610595	0.528142	0.906182	0.879571	0.931359	0.840074	0.448993	0.794356	0.156481	0.0445859	0.971184	0.0720467	0.839873	0.800421	0.9749	3.04812	0.0278923	0	0	0	0	0	0	-1	0
Mpp5	membrane protein, palmitoylated 5 (MAGUK p55 subfamily member 5) [Source:MGI Symbol;Acc:MGI:1927339]	chr12	+	0.177899	-0.168621	-0.305214	0.157307	0.161306	0.00399902	-0.189214	-0.321808	-0.132594	-0.346521	-0.483114	-0.136593	0.122824	0.1396	0.0130111	0.19921	0.185417	0.972987	0.0752631	0.0058459	0.228882	0.0366346	0.00563742	0.397962	0.382413	0.573197	0.139832	0.566952	0.593566	0.991653	0.175372	0.108214	0.408486	0.234896	0.0932045	0.774623	2.81746	0.0377334	0	0	0	0	0	0	0	0
Wwtr1	WW domain containing transcription regulator 1 [Source:MGI Symbol;Acc:MGI:1917649]	chr3	-	-0.0829963	-0.216315	0.296824	-0.190734	-0.0611047	0.129629	-0.324052	0.318715	0.642768	-0.133319	0.37982	0.513139	0.429734	0.0515905	0.00825124	0.0998765	0.582973	0.252999	0.00266139	0.00290721	7.44012e-07	0.376075	0.0155544	0.0019203	0.707887	0.380436	0.108595	0.422598	0.861993	0.545461	0.0142292	0.0769736	2.88517e-05	0.700033	0.156621	0.0656064	9.32685	4.22785e-05	0	0	0	0	0	0	-1	0
Wipf2	WAS/WASL interacting protein family, member 2 [Source:MGI Symbol;Acc:MGI:1924462]	chr11	+	-0.137744	0.0465375	0.00712525	0.112177	-0.198321	-0.310498	0.296458	-0.0534519	-0.34991	0.184282	0.144869	-0.0394123	0.182299	0.637831	0.945706	0.301087	0.0763094	0.00728805	0.00332071	0.584528	0.00109438	0.200242	0.324901	0.784173	0.471287	0.905635	0.986204	0.667748	0.417935	0.0815709	0.0169413	0.83759	0.00834555	0.533624	0.661505	0.942496	5.04975	0.00249558	0	0	0	0	0	0	1	0
Bptf	bromodomain PHD finger transcription factor [Source:MGI Symbol;Acc:MGI:2444008]	chr11	-	-0.0401069	-0.0101095	0.167541	-0.163767	0.0601216	0.223888	-0.133769	0.26777	0.401539	0.0299975	0.207648	0.17765	0.709346	0.925861	0.126116	0.166504	0.597922	0.0593321	0.186156	0.0123732	0.00046497	0.844416	0.178754	0.250237	0.875585	0.986849	0.438737	0.530642	0.870768	0.257963	0.334229	0.156973	0.00423468	0.945504	0.50993	0.670862	4.30502	0.00586322	0	0	0	0	0	0	0	0
Gas7	growth arrest specific 7 [Source:MGI Symbol;Acc:MGI:1202388]	chr11	+	-0.215668	-0.969208	0.451292	0.430988	-0.222613	-0.653602	-0.322552	0.444346	0.766898	-0.75354	0.666959	1.4205	0.162645	7.3982e-07	0.00620376	0.0103118	0.175588	0.000298066	0.0321514	0.00409517	1.47155e-05	0.0014533	0.00436758	4.92441e-07	0.445827	0.000294781	0.0947055	0.14833	0.583554	0.0139313	0.093543	0.091541	0.000282572	0.0419615	0.0827582	0.00041308	11.2373	9.65587e-06	0	-1	0	0	0	-1	0	0
Krcc1	lysine-rich coiled-coil 1 [Source:MGI Symbol;Acc:MGI:1889377]	chr6	+	-0.33966	-0.225609	0.217665	-0.261583	-0.387792	-0.126209	-0.147532	0.169534	0.317066	0.114051	0.557326	0.443275	0.0141095	0.09787	0.114524	0.0689042	0.00928628	0.373524	0.237111	0.183525	0.0175153	0.540412	0.00590481	0.0257392	0.128318	0.501081	0.419866	0.3603	0.186404	0.658746	0.396337	0.533901	0.0687835	0.801436	0.0950615	0.253542	3.45726	0.0165141	0	0	0	0	0	0	0	0
Mat2a	methionine adenosyltransferase II, alpha [Source:MGI Symbol;Acc:MGI:2443731]	chr6	-	-0.0864557	0.199626	0.146996	0.134222	-0.0777298	-0.211952	0.420304	0.155722	-0.264582	0.286082	0.233452	-0.0526306	0.461278	0.0861756	0.219465	0.283681	0.532693	0.0937622	0.000451718	0.165386	0.019896	0.0872982	0.167539	0.74731	0.731447	0.478131	0.562497	0.653384	0.835961	0.328826	0.00358005	0.50985	0.0753446	0.362522	0.494672	0.929997	4.23807	0.00634711	0	0	0	0	0	0	1	0
Cadm4	cell adhesion molecule 4 [Source:MGI Symbol;Acc:MGI:2449088]	chr7	+	-0.28762	-0.0491928	-0.0215545	0.128119	-0.153105	-0.281225	0.366547	0.112961	-0.253586	0.238428	0.266066	0.0276384	0.073412	0.74343	0.892488	0.433806	0.354841	0.0927355	0.0153647	0.455718	0.0934734	0.275713	0.238797	0.899589	0.298311	0.939759	0.967454	0.767881	0.734783	0.327172	0.0536782	0.765035	0.223679	0.620527	0.577447	0.973699	2.35988	0.0696034	0	0	0	0	0	0	0	0
Pygm	muscle glycogen phosphorylase [Source:MGI Symbol;Acc:MGI:97830]	chr19	+	-0.327273	0.736226	-0.605414	-0.136254	-0.111569	0.0246849	0.927244	-0.389711	-1.31695	1.0635	-0.278142	-1.34164	0.0910746	0.000378938	0.00549402	0.498066	0.573737	0.901565	8.33695e-06	0.0506241	1.30277e-07	0.000371774	0.31735	3.70576e-05	0.331706	0.0204193	0.0892596	0.805985	0.858476	0.963112	0.000152365	0.299068	7.63363e-06	0.0198172	0.655765	0.00590625	12.0427	5.43519e-06	0	1	0	0	0	0	1	0
Zfr	zinc finger RNA binding protein [Source:MGI Symbol;Acc:MGI:1341890]	chr15	+	-0.0899673	-0.210666	-0.171127	-0.0112766	0.00141469	0.0126913	-0.131975	-0.0797455	0.0522294	-0.120698	-0.0811602	0.0395381	0.428665	0.0716685	0.147279	0.925513	0.990559	0.915284	0.215508	0.465613	0.633075	0.452776	0.616376	0.806937	0.707399	0.444182	0.469655	0.980633	0.998373	0.96871	0.370393	0.770919	0.774255	0.751702	0.844924	0.949494	1.48998	0.228818	0	0	0	0	0	0	0	0
Gatm	glycine amidinotransferase (L-arginine:glycine amidinotransferase) [Source:MGI Symbol;Acc:MGI:1914342]	chr2	-	-0.296448	-0.228959	0.383004	0.070598	-0.0594823	-0.13008	0.138087	0.61997	0.481883	0.0674891	0.679452	0.611963	0.0367822	0.094809	0.00770292	0.621325	0.676842	0.361952	0.278031	4.15655e-05	0.000633739	0.722931	0.00135934	0.0030743	0.208729	0.496231	0.105755	0.873637	0.903979	0.648974	0.443037	0.00753316	0.00542747	0.894251	0.0442851	0.0853626	5.76411	0.00115143	0	0	0	0	0	0	0	1
Efcab14	EF-hand calcium binding domain 14 [Source:MGI Symbol;Acc:MGI:2442397]	chr4	+	0.0475741	-0.00057713	-0.0624317	0.26608	0.226725	-0.0393558	0.217929	0.116719	-0.10121	-0.0481512	-0.110006	-0.0618546	0.60743	0.994845	0.498415	0.0109838	0.0267352	0.680748	0.014077	0.185519	0.242338	0.708234	0.401596	0.62995	0.824129	0.998793	0.78653	0.153024	0.280222	0.861344	0.0503612	0.535945	0.423879	0.887339	0.723317	0.891412	3.13812	0.0248219	0	0	0	0	0	0	0	0
Arf1	ADP-ribosylation factor 1 [Source:MGI Symbol;Acc:MGI:99431]	chr11	-	0.298357	0.0308167	-0.202743	0.0437982	0.28006	0.236261	-0.223742	-0.22104	0.00270192	-0.26754	-0.501099	-0.233559	0.0394821	0.824437	0.156398	0.770948	0.0662855	0.115733	0.0853649	0.100889	0.983692	0.180721	0.016645	0.242988	0.216391	0.964749	0.484131	0.934823	0.391861	0.368657	0.191222	0.405437	0.991092	0.506892	0.162365	0.664878	1.72279	0.166383	0	0	0	0	0	0	0	0
Tspan5	tetraspanin 5 [Source:MGI Symbol;Acc:MGI:1928096]	chr3	+	-0.0902033	0.132799	0.0979517	-0.0134351	-0.170604	-0.157169	0.209567	0.0175509	-0.192016	0.223002	0.188155	-0.0348471	0.388819	0.201693	0.361411	0.903616	0.133278	0.164226	0.0344345	0.859231	0.0579166	0.134955	0.21304	0.813463	0.675799	0.646359	0.696009	0.975822	0.519139	0.442939	0.0983191	0.954367	0.160902	0.444717	0.546328	0.951061	1.91572	0.12765	0	0	0	0	0	0	0	0
Gab1	growth factor receptor bound protein 2-associated protein 1 [Source:MGI Symbol;Acc:MGI:108088]	chr8	-	0.44908	0.0447809	0.0929551	-0.231186	0.228541	0.459727	-0.635485	-0.127584	0.507901	-0.404299	-0.356125	0.0481742	0.000291961	0.688999	0.392359	0.0615556	0.0566649	0.000522274	9.37203e-07	0.207371	3.77144e-05	0.0144064	0.0264808	0.756617	0.0186131	0.925064	0.719043	0.34148	0.366396	0.0191357	2.94618e-05	0.560386	0.000583585	0.145599	0.204053	0.933867	14.2515	1.26982e-06	1	0	0	0	0	1	-1	0
[truncated: 13,491 more rows]
[truncated: 125 more columns]

## Sheet: excluded (CPM<0.5)
Gene	description	chromosome	strand	Presymptomatic.EAE_vs_Presymptomatic.control	Onset.EAE_vs_Onset.control	Chronic.EAE_vs_Chronic.control	Onset.control_vs_Presymptomatic.control	Chronic.control_vs_Presymptomatic.control	Chronic.control_vs_Onset.control	Onset.EAE_vs_Presymptomatic.EAE	Chronic.EAE_vs_Presymptomatic.EAE	Chronic.EAE_vs_Onset.EAE	Diff.Onset.Presymptomatic	Diff.Chronic.Presymptomatic	Diff.Chronic.Onset	p.value.Presymptomatic.EAE_vs_Presymptomatic.control	p.value.Onset.EAE_vs_Onset.control	p.value.Chronic.EAE_vs_Chronic.control	p.value.Onset.control_vs_Presymptomatic.control	p.value.Chronic.control_vs_Presymptomatic.control	p.value.Chronic.control_vs_Onset.control	p.value.Onset.EAE_vs_Presymptomatic.EAE	p.value.Chronic.EAE_vs_Presymptomatic.EAE	p.value.Chronic.EAE_vs_Onset.EAE	p.value.Diff.Onset.Presymptomatic	p.value.Diff.Chronic.Presymptomatic	p.value.Diff.Chronic.Onset	p.value.adj.Presymptomatic.EAE_vs_Presymptomatic.control	p.value.adj.Onset.EAE_vs_Onset.control	p.value.adj.Chronic.EAE_vs_Chronic.control	p.value.adj.Onset.control_vs_Presymptomatic.control	p.value.adj.Chronic.control_vs_Presymptomatic.control	p.value.adj.Chronic.control_vs_Onset.control	p.value.adj.Onset.EAE_vs_Presymptomatic.EAE	p.value.adj.Chronic.EAE_vs_Presymptomatic.EAE	p.value.adj.Chronic.EAE_vs_Onset.EAE	p.value.adj.Diff.Onset.Presymptomatic	p.value.adj.Diff.Chronic.Presymptomatic	p.value.adj.Diff.Chronic.Onset	F	F.p.value	Res.Presymptomatic.EAE_vs_Presymptomatic.control	Res.Onset.EAE_vs_Onset.control	Res.Chronic.EAE_vs_Chronic.control	Res.Onset.control_vs_Presymptomatic.control	Res.Chronic.control_vs_Presymptomatic.control	Res.Chronic.control_vs_Onset.control	Res.Onset.EAE_vs_Presymptomatic.EAE	Res.Chronic.EAE_vs_Presymptomatic.EAE
[truncated: 1,597 more rows]
[truncated: 125 more columns]

[truncated: 1 more sheets: adjusted FDR<0.05]
