# Supplementary material for: Astrocytes Undergo Metabolic Reprogramming in the Multiple Sclerosis Animal Model
Source: Cells. 2023 Oct 19;12(20):2484. doi: 10.3390/cells12202484 (PMC10605171; doi:10.3390/cells12202484)
Supplement: Supplementary file 1 [file cells-12-02484-s001.zip › Supplementary file 3 - Cell specific markers.xlsx]

## Sheet: references
Cell type specific genes according to the references:
Cahoy JD, Emery B, Kaushal A, Foo LC, Zamanian JL, Christopherson KS, et al. A transcriptome database for astrocytes, neurons, and oligodendrocytes: a new resource for understanding brain development and function. J Neurosci. 2008;28:264-78.
Zhang Y, Chen K, Sloan SA, Bennett ML, Scholze AR, O'Keeffe S, et al. An RNA-sequencing transcriptome and splicing database of glia, neurons, and vascular cells of the cerebral cortex. J Neurosci. 2014;34:11929-47.
Koirala S, Corfas G. Identification of novel glial genes by single-cell transcriptional profiling of Bergmann glial cells from mouse cerebellum. PLoS One. 2010;5:e9198.
Heng X, Guo Q, Leung AW, Li JY. Analogous mechanism regulating formation of neocortical basal radial glia and cerebellar Bergmann glia. Elife. 2017;6
Palmer C, Diehn M, Alizadeh AA, Brown PO. Cell-type specific gene expression profiles of leukocytes in human peripheral blood. BMC Genomics. 2006;7:115.

## Sheet: cell-type associated genes
Type	Gene	Description	Chromosome	Strand	Presymptomatic.EAE_vs_Presymptomatic.control	Onset.EAE_vs_Onset.control	Chronic.EAE_vs_Chronic.control	Onset.control_vs_Presymptomatic.control	Chronic.control_vs_Presymptomatic.control	Chronic.control_vs_Onset.control	Onset.EAE_vs_Presymptomatic.EAE	Chronic.EAE_vs_Presymptomatic.EAE	Chronic.EAE_vs_Onset.EAE	Diff.Onset.Presymptomatic	Diff.Chronic.Presymptomatic	Diff.Chronic.Onset	p.value.Presymptomatic.EAE_vs_Presymptomatic.control	p.value.Onset.EAE_vs_Onset.control	p.value.Chronic.EAE_vs_Chronic.control	p.value.Onset.control_vs_Presymptomatic.control	p.value.Chronic.control_vs_Presymptomatic.control	p.value.Chronic.control_vs_Onset.control	p.value.Onset.EAE_vs_Presymptomatic.EAE	p.value.Chronic.EAE_vs_Presymptomatic.EAE	p.value.Chronic.EAE_vs_Onset.EAE	p.value.Diff.Onset.Presymptomatic	p.value.Diff.Chronic.Presymptomatic	p.value.Diff.Chronic.Onset	p.value.adj.Presymptomatic.EAE_vs_Presymptomatic.control	p.value.adj.Onset.EAE_vs_Onset.control	p.value.adj.Chronic.EAE_vs_Chronic.control	p.value.adj.Onset.control_vs_Presymptomatic.control	p.value.adj.Chronic.control_vs_Presymptomatic.control	p.value.adj.Chronic.control_vs_Onset.control	p.value.adj.Onset.EAE_vs_Presymptomatic.EAE	p.value.adj.Chronic.EAE_vs_Presymptomatic.EAE	p.value.adj.Chronic.EAE_vs_Onset.EAE	p.value.adj.Diff.Onset.Presymptomatic	p.value.adj.Diff.Chronic.Presymptomatic	p.value.adj.Diff.Chronic.Onset	F	F.p.value	Res.Presymptomatic.EAE_vs_Presymptomatic.control	Res.Onset.EAE_vs_Onset.control	Res.Chronic.EAE_vs_Chronic.control	Res.Onset.control_vs_Presymptomatic.control	Res.Chronic.control_vs_Presymptomatic.control	Res.Chronic.control_vs_Onset.control	Res.Onset.EAE_vs_Presymptomatic.EAE
Astrocytes	2610034M16Rik	RIKEN cDNA 2610034M16 gene [Source:MGI Symbol;Acc:MGI:1916489]	chr17	-	1.27306	0.560378	0.563967	-0.348573	-0.545303	-0.19673	-1.06126	-1.2544	-0.19314	-0.712684	-0.709095	0.00358945	0.176287	0.580124	0.589824	0.747972	0.6193	0.860437	0.211562	0.154104	0.83475	0.603564	0.611756	0.998027	0.463292	0.887679	0.837355	0.928447	0.880657	0.946996	0.365752	0.493309	0.906376	0.836051	0.8421	0.999389	0.974088	0.452794	0	0	0	0	0	0	0
Astrocytes	Myom3	myomesin family, member 3 [Source:MGI Symbol;Acc:MGI:2685280]	chr4	+	-0.818521	0.333566	0.190622	0.267893	-0.357128	-0.625022	1.41998	0.652015	-0.767966	1.15209	1.00914	-0.142944	0.387891	0.689841	0.841357	0.775197	0.712435	0.517432	0.0995754	0.482952	0.35531	0.363653	0.453451	0.91011	0.675061	0.925322	0.946462	0.936095	0.917243	0.763807	0.213971	0.782979	0.544041	0.689715	0.756742	0.975909	0.672556	0.648024	0	0	0	0	0	0	0
Astrocytes	Sctr	secretin receptor [Source:MGI Symbol;Acc:MGI:2441720]	chr1	+	1.66023	-1.03243	-0.116802	0.745021	1.58378	0.838755	-1.94764	-0.193257	1.75438	-2.69266	-1.77703	0.915625	0.0283356	0.181384	0.848504	0.360921	0.0439607	0.227544	0.00659487	0.734585	0.0170092	0.0154519	0.0690776	0.351498	0.180368	0.626652	0.948685	0.718705	0.333215	0.519719	0.0285003	0.907385	0.0674026	0.151082	0.327909	0.751264	3.03183	0.0284897	0	0	0	0	0	0	-1
Astrocytes	Fam181a	family with sequence similarity 181, member A [Source:MGI Symbol;Acc:MGI:3647570]	chr12	+	-1.18676	1.3813	-0.90424	-2.02773	-0.960622	1.06711	0.540329	-0.678105	-1.21843	2.56806	0.282517	-2.28554	0.162885	0.160922	0.352559	0.0460488	0.279107	0.307481	0.512838	0.465855	0.178833	0.0527995	0.824657	0.103149	0.445827	0.601756	0.689798	0.301333	0.675925	0.599678	0.668818	0.771114	0.346871	0.285261	0.937826	0.478319	1.34182	0.279683	0	0	0	0	0	0	0
Astrocytes	Pla2g3	phospholipase A2, group III [Source:MGI Symbol;Acc:MGI:2444945]	chr11	+	-0.998165	1.26232	-0.334598	1.49859	0.0623664	-1.43622	3.75907	0.725933	-3.03313	2.26048	0.663567	-1.59691	0.212264	0.0138752	0.661274	0.0386014	0.935629	0.0439819	1.67796e-06	0.354836	2.19152e-05	0.0205729	0.546355	0.0857879	0.507662	0.194497	0.873261	0.279448	0.984113	0.219263	4.50984e-05	0.696197	0.000382987	0.175807	0.810609	0.439966	10.3233	1.91596e-05	0	0	0	0	0	0	1
Astrocytes	Chrdl1	chordin-like 1 [Source:MGI Symbol;Acc:MGI:1933172]	chrX	-	0.33308	-0.468387	-0.978165	1.25289	0.834956	-0.417937	0.451425	-0.476289	-0.927714	-0.801467	-1.31124	-0.509778	0.639364	0.397839	0.172243	0.0750185	0.241364	0.473941	0.442658	0.503983	0.179155	0.37568	0.196776	0.569173	0.841121	0.796577	0.504728	0.374811	0.643932	0.736441	0.607934	0.796872	0.347139	0.699648	0.531449	0.859875	1.34231	0.279499	0	0	0	0	0	0	0
Astrocytes	Hgf	hepatocyte growth factor [Source:MGI Symbol;Acc:MGI:96079]	chr5	+	-1.81823	0.281435	0.840678	-0.962106	-1.3884	-0.426293	1.13756	1.27051	0.132951	2.09966	2.65891	0.559243	0.0469062	0.748021	0.370111	0.293668	0.147978	0.663975	0.186875	0.152166	0.871207	0.0996182	0.0461181	0.662108	0.23718	0.941108	0.701157	0.66202	0.543747	0.852145	0.335255	0.491134	0.928983	0.38593	0.270291	0.90061	1.07218	0.399505	0	0	0	0	0	0	0
Astrocytes	Fzd10	frizzled homolog 10 (Drosophila) [Source:MGI Symbol;Acc:MGI:2136761]	chr5	+	1.0693	-1.75577	-0.76897	-0.428821	0.610564	1.03939	-3.2539	-1.22771	2.02619	-2.82508	-1.83827	0.986803	0.122509	0.0625468	0.28241	0.60464	0.409785	0.181282	0.000270937	0.0657692	0.0257337	0.0185905	0.0692441	0.395146	0.382298	0.41903	0.62567	0.86537	0.764572	0.465637	0.00239103	0.3333	0.0905594	0.165564	0.328152	0.772743	4.244	0.00630253	0	0	0	0	0	0	-1
Astrocytes	2900052N01Rik	NA	NA	NA	-2.63858	0.772573	-0.988861	-0.285482	-2.14247	-1.85699	3.12567	-0.492752	-3.61843	3.41116	1.64972	-1.76143	0.000657059	0.152488	0.248246	0.631639	0.00538392	0.0161483	3.58034e-05	0.551195	1.50201e-05	0.000521601	0.138024	0.0864196	0.0279098	0.590246	0.594075	0.879449	0.152753	0.125181	0.000478721	0.821075	0.000287383	0.0247813	0.450784	0.441743	10.4213	1.77709e-05	-1	0	0	0	0	0	1
Astrocytes	Ttll8	tubulin tyrosine ligase-like family, member 8 [Source:MGI Symbol;Acc:MGI:1922902]	chr15	-	0.351018	0.401755	-1.15132	-0.116295	0.851201	0.967496	-0.0655589	-0.651142	-0.585583	0.0507362	-1.50234	-1.55308	0.414486	0.375682	0.015874	0.813188	0.0525274	0.0370703	0.862408	0.159857	0.206018	0.934827	0.0217889	0.0208529	0.695048	0.784439	0.154494	0.946581	0.356248	0.200252	0.918481	0.500996	0.381581	0.975063	0.187319	0.230743	1.72378	0.166157	0	0	0	0	0	0	0
Astrocytes	Gcnt4	glucosaminyl (N-acetyl) transferase 4, core 2 (beta-1,6-N-acetylglucosaminyltransferase) [Source:MGI Symbol;Acc:MGI:2684919]	chr13	+	-0.276681	0.302536	-0.857752	-0.437524	-0.802525	-0.365001	0.141693	-1.3836	-1.52529	0.579217	-0.581071	-1.16029	0.478443	0.467734	0.136693	0.318553	0.0860093	0.452987	0.69913	0.01154	0.00537944	0.312826	0.399193	0.106298	0.744265	0.835899	0.455491	0.682543	0.441629	0.723209	0.813194	0.151485	0.0289556	0.651911	0.721932	0.483966	3.13308	0.0249841	0	0	0	0	0	0	0
Astrocytes	Ptx3	pentraxin related gene [Source:MGI Symbol;Acc:MGI:104641]	chr3	+	-0.63745	-0.814662	2.01169	0.696266	-2.04614	-2.74241	0.519054	0.603003	0.0839495	-0.177212	2.64914	2.82636	0.538005	0.38051	0.10797	0.482555	0.108682	0.0289874	0.593346	0.549037	0.929729	0.898056	0.106211	0.0735221	0.780158	0.787844	0.406826	0.795132	0.479829	0.173946	0.735819	0.81962	0.963335	0.964178	0.398961	0.412024	1.25316	0.314958	0	0	0	0	0	0	0
Astrocytes	2900005J15Rik	RIKEN cDNA 2900005J15 gene [Source:MGI Symbol;Acc:MGI:1914511]	chr5	+	-2.25973	0.755458	-0.744654	-1.94371	-2.17189	-0.228178	1.07148	-0.656811	-1.72829	3.01519	1.51507	-1.50011	0.0216071	0.452828	0.521459	0.0581443	0.0365687	0.841072	0.26244	0.553356	0.100165	0.0351402	0.312623	0.331334	0.160068	0.827693	0.798906	0.332033	0.311342	0.937937	0.424776	0.822835	0.234423	0.229254	0.651743	0.73865	2.13115	0.09502	0	0	0	0	0	0	0
Astrocytes	Vnn1	vanin 1 [Source:MGI Symbol;Acc:MGI:108395]	chr10	+	0.676192	-0.152204	-0.268031	0.0215734	-0.392021	-0.413595	-0.806822	-1.33624	-0.529422	-0.828395	-0.944222	-0.115827	0.531487	0.890238	0.826888	0.985664	0.750434	0.730601	0.406821	0.218512	0.640208	0.59194	0.563891	0.943977	0.777398	0.979268	0.942228	0.996527	0.930311	0.886173	0.574787	0.572083	0.779201	0.830705	0.819308	0.984909	0.371303	0.863411	0	0	0	0	0	0	0
Astrocytes	Ppp1r3g	protein phosphatase 1, regulatory (inhibitor) subunit 3G [Source:MGI Symbol;Acc:MGI:1923737]	chr13	+	-2.74444	2.06452	-2.68749	-0.566177	-0.531646	0.0345304	4.24279	-0.474698	-4.71748	4.80896	0.0569484	-4.75201	0.00335153	0.00358999	0.0107625	0.461264	0.471201	0.966022	6.41897e-06	0.660137	8.84561e-06	0.000128156	0.965157	0.000415987	0.058571	0.090821	0.12403	0.782264	0.800572	0.988664	0.000125068	0.872554	0.000191551	0.0109227	0.9896	0.0265327	9.60094	3.38406e-05	0	0	0	0	0	0	1
Astrocytes	Crb2	crumbs homolog 2 (Drosophila) [Source:MGI Symbol;Acc:MGI:2679260]	chr2	+	0.854824	-0.572283	-0.797855	0.0863287	1.08798	1.00165	-1.34078	-0.564702	0.776077	-1.42711	-1.65268	-0.225572	0.0132296	0.127632	0.0169212	0.817912	0.00272885	0.0040063	0.000225849	0.075741	0.0406732	0.00687831	0.00107959	0.641433	0.124032	0.552823	0.159485	0.948685	0.120478	0.0577327	0.00207151	0.35736	0.12528	0.102778	0.0397378	0.894336	6.42922	0.000581659	0	0	0	0	0	0	-1
Astrocytes	Tmem82	transmembrane protein 82 [Source:MGI Symbol;Acc:MGI:2384869]	chr4	-	-1.04267	0.757714	0.25034	-1.39231	-3.67501	-2.2827	0.40807	-2.382	-2.79007	1.80038	1.29301	-0.507374	0.0392828	0.179123	0.763646	0.0172308	1.83742e-05	0.0058619	0.40542	0.00118686	0.000185694	0.0205975	0.186927	0.612529	0.215754	0.624424	0.91578	0.19154	0.0407409	0.0723119	0.57314	0.0476478	0.0020971	0.175807	0.519895	0.881886	10.239	2.04494e-05	0	0	0	0	-1	0	0
Astrocytes	Celsr1	cadherin, EGF LAG seven-pass G-type receptor 1 (flamingo homolog, Drosophila) [Source:MGI Symbol;Acc:MGI:1100883]	chr15	-	1.16045	-0.684313	-0.936694	-0.437439	1.11068	1.54812	-2.2822	-0.986466	1.29574	-1.84476	-2.09714	-0.252381	0.00769742	0.209752	0.0283314	0.388704	0.0136093	0.00168771	2.37363e-05	0.0164799	0.0159437	0.0103787	0.0010852	0.708176	0.0917842	0.654489	0.204412	0.737899	0.212328	0.0357497	0.000343604	0.177665	0.0644451	0.123739	0.0398524	0.91494	8.07846	0.000122717	0	0	0	0	0	1	-1
Astrocytes	Prdm16	PR domain containing 16 [Source:MGI Symbol;Acc:MGI:1917923]	chr4	-	-0.390737	-0.445496	-0.550143	-0.734216	0.467333	1.20155	-0.788975	0.307927	1.0969	-0.0547591	-0.159406	-0.104647	0.363651	0.402094	0.184361	0.140696	0.253723	0.0135159	0.104024	0.47553	0.0313873	0.935693	0.78701	0.875278	0.655477	0.799872	0.520813	0.493592	0.654822	0.112308	0.220811	0.777492	0.103765	0.975203	0.922849	0.968003	3.20739	0.0227025	0	0	0	0	0	0	0
Astrocytes	Grhl1	grainyhead-like 1 (Drosophila) [Source:MGI Symbol;Acc:MGI:2182540]	chr12	+	-0.755435	0.587676	0.0524307	0.0367166	-0.407631	-0.444347	1.37983	0.400235	-0.979593	1.34311	0.807866	-0.535245	0.0809792	0.107511	0.907663	0.928024	0.346338	0.311993	0.000914684	0.370249	0.0144343	0.0208603	0.197774	0.356158	0.313433	0.521743	0.974295	0.981021	0.728511	0.60341	0.00611503	0.708463	0.0597543	0.17624	0.532273	0.75394	3.22893	0.0220829	0	0	0	0	0	0	1
Astrocytes	Cybrd1	cytochrome b reductase 1 [Source:MGI Symbol;Acc:MGI:2654575]	chr2	+	0.803685	0.0614044	-0.522437	-0.081118	0.962754	1.04387	-0.823398	-0.363368	0.46003	-0.74228	-1.32612	-0.583842	0.0562247	0.888206	0.184898	0.864523	0.0274721	0.0171532	0.0291918	0.338938	0.270627	0.219957	0.0247412	0.321909	0.259892	0.979211	0.521484	0.963618	0.282031	0.129202	0.0869318	0.683796	0.456704	0.559147	0.196786	0.731093	2.59267	0.0508743	0	0	0	0	0	0	0
Astrocytes	P4ha3	procollagen-proline, 2-oxoglutarate 4-dioxygenase (proline 4-hydroxylase), alpha polypeptide III [Source:MGI Symbol;Acc:MGI:2444... <Preview truncated at 128 characters>	chr7	+	0.0652716	-0.597042	-0.79852	0.905935	1.05956	0.153625	0.243622	0.195768	-0.0478539	-0.662313	-0.863792	-0.201478	0.929514	0.327358	0.217357	0.21377	0.139452	0.790205	0.698507	0.772827	0.942327	0.489326	0.379403	0.818544	0.973492	0.754461	0.560391	0.582903	0.530083	0.915815	0.812785	0.922991	0.969831	0.772932	0.706368	0.951565	0.879781	0.509032	0	0	0	0	0	0	0
Astrocytes	Fzd2	frizzled homolog 2 (Drosophila) [Source:MGI Symbol;Acc:MGI:1888513]	chr11	+	0.612799	-0.0612996	0.109213	-0.166978	0.189851	0.356829	-0.841076	-0.313735	0.527341	-0.674099	-0.503586	0.170513	0.123932	0.884076	0.774719	0.712631	0.657322	0.401699	0.0229589	0.357061	0.172173	0.24555	0.35917	0.764031	0.384588	0.979211	0.920569	0.914633	0.896429	0.684077	0.0723016	0.697629	0.338145	0.58966	0.688946	0.937002	1.48377	0.230759	0	0	0	0	0	0	0
Astrocytes	Aqp9	aquaporin 9 [Source:MGI Symbol;Acc:MGI:1891066]	chr9	-	-0.0964944	0.632551	-0.400408	0.24726	-0.0414923	-0.288752	0.976305	-0.345405	-1.32171	0.729045	-0.303913	-1.03296	0.832578	0.125908	0.444737	0.606563	0.931811	0.546334	0.0147718	0.486833	0.00704633	0.237994	0.661338	0.12589	0.935535	0.550542	0.754445	0.866601	0.983458	0.783328	0.0522024	0.784954	0.0351721	0.583652	0.868095	0.517336	2.26096	0.0796059	0	0	0	0	0	0	0
Astrocytes	Pipox	pipecolic acid oxidase [Source:MGI Symbol;Acc:MGI:1197006]	chr11	-	-0.422541	0.137341	-0.306933	0.640314	-0.121817	-0.762131	1.2002	-0.0062097	-1.20641	0.559882	0.115608	-0.444274	0.268005	0.639302	0.45182	0.0816408	0.753957	0.0419847	0.000778661	0.987442	0.00176864	0.24684	0.834634	0.37804	0.565008	0.906592	0.758804	0.389112	0.931418	0.213918	0.00539343	0.997851	0.0122559	0.591656	0.942509	0.765199	4.81793	0.00323821	0	0	0	0	0	0	1
Astrocytes	Itga7	integrin alpha 7 [Source:MGI Symbol;Acc:MGI:102700]	chr10	+	0.975132	-0.0264809	0.49257	0.0475459	0.623288	0.575742	-0.954067	0.140725	1.09479	-1.00161	-0.482562	0.519051	0.000745518	0.923358	0.0403641	0.873577	0.0312305	0.0422894	0.000284894	0.497167	7.78772e-05	0.0125716	0.16933	0.156362	0.0292662	0.986374	0.247713	0.966278	0.293386	0.214496	0.00249525	0.792442	0.00104587	0.135658	0.497707	0.561403	8.99411	5.56908e-05	1	0	0	0	0	0	-1
Astrocytes	Gm266	predicted gene 266 [Source:MGI Symbol;Acc:MGI:2685112]	chr12	-	-0.0563565	0.0622967	-1.05719	0.510109	-0.185106	-0.695215	0.628762	-1.18594	-1.8147	0.118653	-1.00083	-1.11948	0.879907	0.847075	0.0382644	0.181808	0.649348	0.0819569	0.0585927	0.0154381	0.000315278	0.810027	0.112346	0.0647746	0.955245	0.971589	0.240765	0.547698	0.893331	0.307289	0.145664	0.171825	0.00312106	0.930878	0.410304	0.389719	4.94205	0.00281496	0	0	0	0	0	0	0
Astrocytes	Ccdc37	coiled-coil domain containing 37 [Source:MGI Symbol;Acc:MGI:2141635]	chr6	-	0.872263	0.136578	-0.288525	-0.0960689	0.609793	0.705862	-0.831753	-0.550996	0.280758	-0.735684	-1.16079	-0.425104	0.00649874	0.674793	0.325475	0.785913	0.0634521	0.0355933	0.00366802	0.0483494	0.345744	0.103685	0.00920331	0.334051	0.084004	0.921547	0.665615	0.939161	0.385257	0.196225	0.018269	0.292796	0.535049	0.393464	0.119358	0.739936	3.55978	0.0145174	0	0	0	0	0	0	-1
Astrocytes	Slc15a2	solute carrier family 15 (H+/peptide transporter), member 2 [Source:MGI Symbol;Acc:MGI:1890457]	chr16	-	0.106347	0.380537	-0.444548	0.0966467	0.368523	0.271876	0.370837	-0.182372	-0.553209	0.27419	-0.550895	-0.825085	0.72121	0.18808	0.154635	0.762456	0.235707	0.374924	0.160916	0.540969	0.0621099	0.507006	0.204235	0.0569158	0.882574	0.634233	0.481625	0.932612	0.639112	0.659351	0.302344	0.81634	0.168926	0.783313	0.537536	0.367703	1.1627	0.355036	0	0	0	0	0	0	0
Astrocytes	Ccdc80	coiled-coil domain containing 80 [Source:MGI Symbol;Acc:MGI:1915146]	chr16	+	0.835652	-0.350713	-0.0698703	-0.304675	0.258878	0.563553	-1.49104	-0.646644	0.844396	-1.18637	-0.905522	0.280843	0.00214825	0.248797	0.792128	0.310897	0.349362	0.0553699	2.69889e-06	0.0105695	0.00583776	0.00492423	0.0182262	0.485028	0.0459077	0.692513	0.928093	0.676218	0.730518	0.246987	6.44901e-05	0.145598	0.0307985	0.08577	0.171057	0.819774	8.17706	0.000112444	1	0	0	0	0	0	-1
Astrocytes	Glis3	GLIS family zinc finger 3 [Source:MGI Symbol;Acc:MGI:2444289]	chr19	-	0.658441	0.141563	-1.03509	-0.500892	0.90899	1.40988	-1.01777	-0.784544	0.233227	-0.516879	-1.69353	-1.17666	0.0592907	0.722344	0.00676777	0.230422	0.0135202	0.000748982	0.00358974	0.0304615	0.543383	0.326031	0.00176436	0.0348796	0.266682	0.932279	0.0985066	0.600763	0.211674	0.0229622	0.0179973	0.236251	0.708189	0.661416	0.0500363	0.295268	5.14391	0.00224805	0	0	0	0	0	1	-1
Astrocytes	Entpd2	ectonucleoside triphosphate diphosphohydrolase 2 [Source:MGI Symbol;Acc:MGI:1096863]	chr2	+	0.171667	0.524337	0.576948	0.91091	-0.199616	-1.11053	1.26358	0.205665	-1.05791	0.35267	0.405281	0.052611	0.563227	0.0235131	0.0731969	0.00408888	0.545707	0.000831675	7.25764e-06	0.459059	0.000163801	0.342936	0.349905	0.890209	0.797112	0.262662	0.336103	0.0937377	0.843367	0.0239264	0.000137705	0.767007	0.00188768	0.674676	0.683345	0.972058	11.7839	6.51905e-06	0	0	0	0	0	-1	1
Astrocytes	Frem2	Fras1 related extracellular matrix protein 2 [Source:MGI Symbol;Acc:MGI:2444465]	chr3	-	-0.0290021	-0.49656	-0.563303	0.398621	0.245321	-0.153299	-0.0689371	-0.28898	-0.220042	-0.467558	-0.534301	-0.066743	0.872314	0.00747692	0.00636509	0.0403074	0.195281	0.392443	0.678595	0.127898	0.242572	0.0699888	0.0505923	0.795355	0.952191	0.135175	0.0952726	0.284005	0.60223	0.675387	0.799545	0.452272	0.424056	0.323609	0.281172	0.946018	3.94991	0.00897209	0	0	0	0	0	0	0
Astrocytes	Pamr1	peptidase domain containing associated with muscle regeneration 1 [Source:MGI Symbol;Acc:MGI:2445082]	chr2	+	0.513807	-0.133638	-0.810344	0.500335	1.18688	0.686546	-0.14711	-0.13727	0.00983977	-0.647445	-1.32415	-0.676706	0.0680051	0.597949	0.0028943	0.095049	0.000152605	0.00915911	0.524674	0.586018	0.969222	0.090457	0.00126472	0.0649027	0.286749	0.892817	0.0641889	0.414811	0.0566419	0.0920415	0.677874	0.837977	0.98404	0.3697	0.0426356	0.389719	4.36207	0.00548199	0	0	0	0	0	0	0
Astrocytes	Cyp4f15	cytochrome P450, family 4, subfamily f, polypeptide 15 [Source:MGI Symbol;Acc:MGI:2146921]	chr17	+	-0.425787	1.74744	-1.26748	-0.765515	-0.275219	0.490296	1.40771	-1.11691	-2.52462	2.17323	-0.841689	-3.01492	0.238168	5.30511e-05	0.0154307	0.0722512	0.467107	0.254191	6.62965e-05	0.0260486	4.95965e-06	0.000218589	0.17394	3.9699e-05	0.53759	0.00515566	0.153135	0.369438	0.79889	0.54688	0.000782186	0.22105	0.000122175	0.0152801	0.503368	0.00597253	9.21697	4.62756e-05	0	1	0	0	0	0	1
Astrocytes	Sypl2	synaptophysin-like 2 [Source:MGI Symbol;Acc:MGI:1328311]	chr3	-	-0.38548	0.103027	-0.569815	0.0854681	-0.500414	-0.585882	0.573975	-0.684749	-1.25872	0.488507	-0.184335	-0.672842	0.15499	0.675851	0.101909	0.754605	0.0939442	0.0509432	0.0220524	0.0393122	0.000307014	0.184954	0.669082	0.117187	0.43467	0.921547	0.396687	0.930496	0.457163	0.236508	0.0702944	0.265942	0.00305442	0.512013	0.871249	0.503702	5.32918	0.00183455	0	0	0	0	0	0	0
Astrocytes	Gdpd2	glycerophosphodiester phosphodiesterase domain containing 2 [Source:MGI Symbol;Acc:MGI:1918834]	chrX	+	0.239784	-0.314286	-0.822122	-0.390511	-0.349214	0.041297	-0.944581	-1.41112	-0.466539	-0.55407	-1.06191	-0.507836	0.522264	0.480299	0.124509	0.375747	0.416086	0.926306	0.0188666	0.00649876	0.372952	0.343246	0.107284	0.460905	0.772013	0.841209	0.436794	0.730752	0.76879	0.97341	0.0625018	0.115214	0.560373	0.674676	0.40109	0.808898	2.58542	0.05137	0	0	0	0	0	0	0
Astrocytes	Slc14a2	solute carrier family 14 (urea transporter), member 2 [Source:MGI Symbol;Acc:MGI:1351653]	chr18	-	1.10691	-0.76666	-1.26192	-0.452463	1.26135	1.71381	-2.32604	-1.10748	1.21855	-1.87357	-2.36883	-0.495258	0.00388234	0.110028	0.00159918	0.301364	0.00175212	0.00013616	3.07649e-06	0.00355856	0.0109211	0.00340392	7.06325e-05	0.404412	0.0636592	0.526205	0.0468523	0.668123	0.10618	0.00972087	7.12394e-05	0.0855449	0.0485354	0.0691104	0.0107898	0.778538	11.8952	6.027e-06	0	0	-1	0	0	1	-1
Astrocytes	Kcnn3	potassium intermediate/small conductance calcium-activated channel, subfamily N, member 3 [Source:MGI Symbol;Acc:MGI:2153183]	chr3	+	0.751238	-0.175806	-0.885969	-0.282989	0.893584	1.17657	-1.21003	-0.743623	0.46641	-0.927044	-1.63721	-0.710163	0.0251024	0.624192	0.0106949	0.449814	0.0116161	0.00172554	0.000435268	0.023415	0.183794	0.0619516	0.00125142	0.15006	0.170829	0.903465	0.123787	0.777679	0.202114	0.035903	0.00347038	0.209191	0.353091	0.306927	0.0425005	0.551925	5.88538	0.001014	0	0	0	0	0	1	-1
Astrocytes	Cth	cystathionase (cystathionine gamma-lyase) [Source:MGI Symbol;Acc:MGI:1339968]	chr3	-	-0.957363	0.932305	-0.656299	-0.848896	-1.18424	-0.335343	1.04077	-0.883175	-1.92395	1.88967	0.301064	-1.5886	0.0026319	0.00405016	0.125871	0.0121275	0.00126133	0.365518	0.000605659	0.0302542	1.28853e-05	0.000106398	0.555475	0.00448025	0.0508963	0.0967788	0.438375	0.161516	0.0999178	0.651797	0.00442798	0.236096	0.000257029	0.00976462	0.814083	0.106101	9.80342	2.87791e-05	0	0	0	0	0	0	1
Astrocytes	Pm20d1	peptidase M20 domain containing 1 [Source:MGI Symbol;Acc:MGI:2442939]	chr1	+	-0.0822385	0.120017	-1.36668	0.0231197	0.111346	0.088226	0.225375	-1.1731	-1.39848	0.202255	-1.28445	-1.4867	0.713382	0.585697	6.39711e-05	0.923279	0.633151	0.706653	0.269059	0.000279981	2.8013e-05	0.520365	0.00152765	0.00034099	0.878581	0.888793	0.00989876	0.980126	0.887214	0.875127	0.432852	0.0219819	0.000466045	0.791006	0.0466432	0.0239414	7.87727	0.000146952	0	0	-1	0	0	0	0
Astrocytes	Sorcs2	sortilin-related VPS10 domain containing receptor 2 [Source:MGI Symbol;Acc:MGI:1932289]	chr5	-	-0.287744	0.0609935	-0.637333	0.174666	0.252976	0.07831	0.523403	-0.0966135	-0.620017	0.348737	-0.34959	-0.698327	0.209155	0.770532	0.011302	0.454658	0.270225	0.724292	0.0145561	0.680401	0.00962103	0.262674	0.288881	0.034147	0.503855	0.949647	0.127482	0.778934	0.668299	0.882826	0.0516236	0.882274	0.0444428	0.608148	0.628027	0.292128	3.20261	0.0228422	0	0	0	0	0	0	0
Astrocytes	Ephx2	epoxide hydrolase 2, cytoplasmic [Source:MGI Symbol;Acc:MGI:99500]	chr14	-	-0.563355	0.534309	-0.363888	-0.117434	-0.447958	-0.330524	0.98023	-0.24849	-1.22872	1.09766	0.199467	-0.898197	0.0199054	0.0155861	0.18048	0.615916	0.0718094	0.185653	5.02049e-05	0.336353	1.61559e-05	0.0014254	0.57149	0.0127867	0.153605	0.207975	0.516332	0.870919	0.407	0.470861	0.000630052	0.681873	0.00030329	0.0417792	0.82343	0.18035	8.0613	0.000124606	0	0	0	0	0	0	1
Astrocytes	Gli2	GLI-Kruppel family member GLI2 [Source:MGI Symbol;Acc:MGI:95728]	chr1	-	-0.115487	0.294326	-0.150742	0.257345	-0.160668	-0.418014	0.667158	-0.195924	-0.863082	0.409813	-0.0352557	-0.445069	0.527775	0.0880644	0.446226	0.182223	0.411048	0.0357169	0.000274441	0.29489	3.94099e-05	0.106864	0.895399	0.0941906	0.77523	0.482327	0.755786	0.547873	0.765223	0.196465	0.0024166	0.646316	0.000605572	0.399273	0.964023	0.46106	6.89974	0.000366117	0	0	0	0	0	0	1
Astrocytes	Adhfe1	alcohol dehydrogenase, iron containing, 1 [Source:MGI Symbol;Acc:MGI:1923437]	chr1	+	0.132906	0.935534	-0.933105	-0.10375	0.370127	0.473877	0.698878	-0.695885	-1.39476	0.802628	-1.06601	-1.86864	0.528302	7.4565e-05	0.00049245	0.655504	0.0967307	0.0376711	0.000410281	0.00515304	9.50788e-07	0.00974327	0.00219643	2.19393e-06	0.775615	0.00632137	0.0270265	0.892213	0.461365	0.201902	0.00331861	0.102138	3.47561e-05	0.120334	0.0553029	0.0010596	10.4078	1.79558e-05	0	1	-1	0	0	0	1
Astrocytes	Plcd4	phospholipase C, delta 4 [Source:MGI Symbol;Acc:MGI:107469]	chr1	+	-0.011031	0.656085	-0.750295	-0.163897	0.0672108	0.231107	0.503219	-0.672053	-1.17527	0.667116	-0.739264	-1.40638	0.944963	0.000282882	0.000333221	0.355849	0.689048	0.187558	0.00116606	0.000681963	2.14122e-07	0.00594238	0.00499139	3.75118e-06	0.979693	0.0167651	0.022015	0.714326	0.908279	0.472617	0.00748477	0.0347256	1.13756e-05	0.0953536	0.0876363	0.00146673	11.1206	1.05176e-05	0	1	-1	0	0	0	1
Astrocytes	Ranbp3l	RAN binding protein 3-like [Source:MGI Symbol;Acc:MGI:2444654]	chr15	+	-0.508077	0.224854	-0.239844	0.631272	-0.264373	-0.895645	1.3642	0.00386056	-1.36034	0.732931	0.268233	-0.464698	0.0121593	0.140153	0.242152	0.00159654	0.185073	3.87798e-05	6.8008e-09	0.984304	3.07275e-08	0.00514227	0.337916	0.0735012	0.118384	0.57384	0.587519	0.0598908	0.593379	0.00561282	8.53474e-07	0.996334	2.81457e-06	0.0875614	0.672624	0.412024	23.9117	9.37636e-09	0	0	0	0	0	-1	1
Astrocytes	Gli1	GLI-Kruppel family member GLI1 [Source:MGI Symbol;Acc:MGI:95727]	chr10	-	-0.630379	0.294201	-0.0614854	0.393289	-0.142141	-0.535431	1.31787	0.426752	-0.891117	0.92458	0.568894	-0.355686	0.00206964	0.0628368	0.741751	0.0345621	0.446949	0.00540272	1.38369e-08	0.0287995	9.81323e-06	0.000658188	0.0383459	0.148383	0.0448788	0.419902	0.907432	0.266756	0.786696	0.068942	1.33789e-06	0.231493	0.000209656	0.0277518	0.24515	0.550271	16.2527	3.8762e-07	-1	0	0	0	0	0	1
Astrocytes	Slc25a34	solute carrier family 25, member 34 [Source:MGI Symbol;Acc:MGI:2686215]	chr4	-	-0.698335	0.912088	-0.801979	-1.06192	-0.949332	0.11259	0.548501	-1.05298	-1.60148	1.61042	-0.103645	-1.71407	0.0183184	0.00751041	0.0560875	0.00320166	0.00550076	0.756682	0.0468483	0.00923231	0.000154833	0.000728006	0.833013	0.00244355	0.147307	0.135419	0.293127	0.084641	0.152791	0.898577	0.124258	0.138073	0.00181051	0.0290801	0.942045	0.0766607	7.24565	0.000263128	0	0	0	0	0	0	0
Astrocytes	Nat8	N-acetyltransferase 8 (GCN5-related, putative) [Source:MGI Symbol;Acc:MGI:1915646]	chr6	-	-0.0373626	0.576385	-0.769108	0.466037	0.485466	0.0194298	1.07978	-0.246279	-1.32606	0.613748	-0.731746	-1.34549	0.899689	0.0221043	0.0164181	0.122636	0.103926	0.942329	0.00012727	0.426161	5.39383e-05	0.115767	0.0929287	0.00163616	0.9623	0.254367	0.157284	0.462841	0.473438	0.979244	0.00130111	0.743937	0.00077798	0.414347	0.376104	0.0603637	6.82946	0.000391931	0	0	0	0	0	0	1
Astrocytes	Gli3	GLI-Kruppel family member GLI3 [Source:MGI Symbol;Acc:MGI:95729]	chr13	+	-0.0990234	0.28851	-0.297348	0.339761	0.145864	-0.193897	0.727295	-0.0524602	-0.779755	0.387534	-0.198324	-0.585858	0.530952	0.0553924	0.0750982	0.0465125	0.378288	0.231122	1.60285e-05	0.73488	1.55402e-05	0.0793978	0.383168	0.0116014	0.777158	0.393074	0.339939	0.302331	0.746226	0.52287	0.000252433	0.907385	0.000295177	0.345715	0.708707	0.173455	8.57305	7.9611e-05	0	0	0	0	0	0	1
Astrocytes	Gm973	predicted gene 973 [Source:MGI Symbol;Acc:MGI:2685819]	chr1	+	1.00219	-0.646983	-1.0687	-0.272997	1.14414	1.41714	-1.92217	-0.926746	0.995422	-1.64917	-2.07089	-0.421718	0.0116645	0.158958	0.00736089	0.53782	0.00606576	0.00118459	3.06424e-05	0.0144112	0.028314	0.00858654	0.000514656	0.471439	0.115564	0.600167	0.10282	0.829233	0.156661	0.0290462	0.000424308	0.165242	0.0967749	0.112167	0.0280367	0.81283	8.25428	0.000105046	0	0	0	0	0	1	-1
Astrocytes	Fmo1	flavin containing monooxygenase 1 [Source:MGI Symbol;Acc:MGI:1310002]	chr1	-	0.486453	-0.654351	-0.0728477	-0.58809	0.326038	0.914128	-1.72889	-0.233263	1.49563	-1.1408	-0.559301	0.581503	0.0667507	0.0601608	0.770886	0.0691129	0.238667	0.00420539	2.01791e-06	0.319202	3.27374e-05	0.0115001	0.127158	0.172795	0.284023	0.410762	0.919243	0.360972	0.641455	0.0596313	5.221e-05	0.66712	0.000523338	0.128895	0.435184	0.584746	10.7326	1.4033e-05	0	0	0	0	0	0	-1
Astrocytes	St6galnac5	ST6 (alpha-N-acetyl-neuraminyl-2,3-beta-galactosyl-1,3)-N-acetylgalactosaminide alpha-2,6-sialyltransferase 5 [Source:MGI Symbol... <Preview truncated at 128 characters>	chr3	-	-0.510879	-0.377364	-0.0880875	0.467546	-0.291617	-0.759164	0.601062	0.131175	-0.469887	0.133516	0.422792	0.289276	0.118322	0.177954	0.795237	0.134418	0.379554	0.0206413	0.0467703	0.690787	0.135082	0.751451	0.367849	0.509534	0.376296	0.622564	0.928704	0.483152	0.746567	0.145117	0.124093	0.887956	0.287058	0.907939	0.695613	0.830788	2.85746	0.035795	0	0	0	0	0	0	0
Astrocytes	Ttpa	tocopherol (alpha) transfer protein [Source:MGI Symbol;Acc:MGI:1354168]	chr4	+	-0.333659	-0.129763	-0.0568166	0.574057	-0.115085	-0.689142	0.777953	0.161757	-0.616196	0.203896	0.276843	0.0729462	0.0797973	0.416261	0.76659	0.00374168	0.549472	0.000728508	5.68564e-05	0.383472	0.00121544	0.405292	0.302774	0.76922	0.311489	0.806628	0.917276	0.0898141	0.845716	0.0226764	0.000693326	0.717863	0.00908192	0.721519	0.642216	0.938522	8.97546	5.65678e-05	0	0	0	0	0	-1	1
Astrocytes	Mamdc2	MAM domain containing 2 [Source:MGI Symbol;Acc:MGI:1918988]	chr19	-	0.00500187	-0.117139	-0.735592	0.333448	0.519069	0.185621	0.211307	-0.221525	-0.432832	-0.122141	-0.740594	-0.618453	0.981609	0.565156	0.00295068	0.148104	0.024706	0.381098	0.280065	0.325746	0.0565856	0.681525	0.0247135	0.0500799	0.994089	0.880338	0.0648661	0.503749	0.271749	0.664986	0.445299	0.673674	0.158083	0.875297	0.196745	0.349155	2.95677	0.0314211	0	0	0	0	0	0	0
Astrocytes	Lgr6	leucine-rich repeat-containing G protein-coupled receptor 6 [Source:MGI Symbol;Acc:MGI:2441805]	chr1	-	-0.4264	-0.0630416	-0.3013	1.15092	0.298188	-0.852728	1.51427	0.423288	-1.09099	0.363358	0.125099	-0.238259	0.0466261	0.691659	0.139905	2.77135e-06	0.151148	7.68696e-05	4.25959e-09	0.0444298	1.88777e-06	0.170124	0.663093	0.354334	0.23674	0.925683	0.460197	0.00316113	0.547502	0.00745996	6.28604e-07	0.283022	5.89948e-05	0.493817	0.869111	0.753216	25.255	5.39791e-09	0	0	0	1	0	-1	1
Astrocytes	Abcd2	ATP-binding cassette, sub-family D (ALD), member 2 [Source:MGI Symbol;Acc:MGI:1349467]	chr15	-	-0.772834	0.329132	-0.181923	0.0108809	-0.35349	-0.364371	1.11285	0.237421	-0.875426	1.10197	0.590911	-0.511055	0.000441083	0.0697054	0.371119	0.955307	0.083122	0.0736501	9.33361e-07	0.234641	4.96058e-05	0.000249351	0.042459	0.0649585	0.0234368	0.439733	0.701959	0.988753	0.433062	0.290414	2.94181e-05	0.588363	0.000724008	0.0164903	0.259974	0.389719	10.5771	1.57814e-05	-1	0	0	0	0	0	1
Astrocytes	Gm5089	predicted gene 5089 [Source:MGI Symbol;Acc:MGI:3644731]	chr14	-	0.00570986	-0.0649238	0.0738477	0.547536	0.412547	-0.13499	0.476903	0.480684	0.00378186	-0.0706336	0.0681378	0.138771	0.968905	0.620273	0.592101	0.00106128	0.00986799	0.340373	0.000879573	0.00135266	0.976365	0.719353	0.734722	0.466775	0.989779	0.902081	0.837933	0.0477818	0.189811	0.629626	0.00593758	0.0513058	0.987442	0.892691	0.900264	0.810731	6.64225	0.000470734	0	0	0	1	0	0	1
Astrocytes	Trim9	tripartite motif-containing 9 [Source:MGI Symbol;Acc:MGI:2137354]	chr12	-	-0.202731	-0.0197719	-0.0361928	0.20241	-0.545607	-0.748017	0.385369	-0.379069	-0.764438	0.182959	0.166538	-0.0164208	0.151809	0.881394	0.812388	0.170804	0.00124753	3.19209e-05	0.00471105	0.0111393	6.79002e-06	0.344212	0.421754	0.935195	0.430445	0.978832	0.936615	0.53567	0.0994157	0.00526536	0.0219996	0.148443	0.000155265	0.67504	0.735586	0.983679	12.2419	4.73361e-06	0	0	0	0	0	-1	1
Astrocytes	Phkg1	phosphorylase kinase gamma 1 [Source:MGI Symbol;Acc:MGI:97579]	chr5	-	-0.219323	0.151224	-0.201684	-0.0111302	-0.172751	-0.161621	0.359416	-0.155112	-0.514528	0.370547	0.0176392	-0.352907	0.242389	0.400086	0.315242	0.954601	0.380829	0.411701	0.0392632	0.413421	0.00853084	0.157821	0.948205	0.194083	0.541899	0.79849	0.656573	0.988721	0.74731	0.690903	0.108698	0.735144	0.0406592	0.475968	0.984656	0.609277	2.15068	0.0925181	0	0	0	0	0	0	0
Astrocytes	Tnc	tenascin C [Source:MGI Symbol;Acc:MGI:101922]	chr4	-	0.0612811	-1.53331	-0.43883	1.38749	0.22474	-1.16275	-0.207098	-0.275371	-0.0682729	-1.59459	-0.500111	1.09448	0.774485	3.36374e-08	0.0564331	7.16744e-07	0.321947	6.66094e-06	0.299613	0.198283	0.748105	9.43611e-06	0.113357	0.000997033	0.909532	2.9784e-05	0.29422	0.0021017	0.711739	0.00260847	0.46761	0.549607	0.85395	0.00197885	0.411717	0.0450162	16.5485	3.28246e-07	0	-1	0	1	0	-1	0
Astrocytes	Egfr	epidermal growth factor receptor [Source:MGI Symbol;Acc:MGI:95294]	chr11	+	-0.304286	0.447645	-0.307331	0.483016	0.0114473	-0.471569	1.23495	0.00840194	-1.22655	0.751931	-0.00304538	-0.754976	0.0776081	0.00614932	0.0818576	0.00863717	0.947623	0.00934284	7.57594e-09	0.959083	2.0704e-08	0.00243385	0.989839	0.00264165	0.306883	0.122204	0.355316	0.135759	0.987019	0.0924196	9.14738e-07	0.98933	2.01208e-06	0.0573827	0.997227	0.0798867	20.6501	4.00542e-08	0	0	0	0	0	0	1
Astrocytes	Slc7a11	solute carrier family 7 (cationic amino acid transporter, y+ system), member 11 [Source:MGI Symbol;Acc:MGI:1347355]	chr3	-	0.543106	-0.403613	0.706341	0.549811	-0.509148	-1.05896	-0.396908	-0.345914	0.0509944	-0.946719	0.163234	1.10995	0.124096	0.231393	0.0616907	0.141707	0.196191	0.00812398	0.206032	0.283941	0.875075	0.0568489	0.745185	0.0319601	0.384945	0.674363	0.306977	0.494966	0.602316	0.0863266	0.3588	0.637478	0.93082	0.295272	0.904992	0.280805	2.38786	0.0670172	0	0	0	0	0	0	0
Astrocytes	Rgs20	regulator of G-protein signaling 20 [Source:MGI Symbol;Acc:MGI:1929866]	chr1	-	-0.275602	0.111851	0.236554	0.284762	-0.315774	-0.600537	0.672216	0.196382	-0.475834	0.387453	0.512156	0.124703	0.285431	0.631418	0.37732	0.280099	0.252455	0.0309013	0.00607976	0.431599	0.0501142	0.267657	0.172558	0.724387	0.582575	0.904528	0.707631	0.650003	0.653504	0.180272	0.0268048	0.748431	0.145038	0.612548	0.501672	0.920634	2.89419	0.034107	0	0	0	0	0	0	1
Astrocytes	Aifm3	apoptosis-inducing factor, mitochondrion-associated 3 [Source:MGI Symbol;Acc:MGI:1919418]	chr16	+	-0.612953	0.236989	-0.242802	-0.154988	-0.380111	-0.225123	0.694954	-0.00995902	-0.704913	0.849942	0.370152	-0.47979	0.000576893	0.121891	0.161611	0.344375	0.0271755	0.182191	5.02833e-05	0.951486	0.000102068	0.000552821	0.118763	0.0422806	0.0262701	0.546776	0.490442	0.705513	0.28183	0.466535	0.000630539	0.987612	0.00130979	0.0253186	0.420538	0.324453	8.13972	0.000116221	-1	0	0	0	0	0	1
Astrocytes	Paqr6	progestin and adipoQ receptor family member VI [Source:MGI Symbol;Acc:MGI:1916207]	chr3	+	-0.577003	0.215561	0.0969153	0.0266547	-0.35704	-0.383695	0.819219	0.316878	-0.50234	0.792564	0.673919	-0.118645	0.00775457	0.250851	0.646607	0.896273	0.0976011	0.0758058	0.000119409	0.12693	0.0119923	0.0072078	0.0279081	0.673087	0.0922331	0.694349	0.865855	0.973431	0.462416	0.294538	0.00124184	0.45046	0.0521939	0.105219	0.2078	0.904461	5.06208	0.00246157	0	0	0	0	0	0	1
Astrocytes	Slc30a10	solute carrier family 30, member 10 [Source:MGI Symbol;Acc:MGI:2685058]	chr1	+	0.537506	-0.00254899	0.498623	-0.690536	-0.0564955	0.634041	-1.23059	-0.0953786	1.13521	-0.540055	-0.0388831	0.501172	0.011172	0.990881	0.0188859	0.00566154	0.79437	0.00937724	7.39113e-07	0.59791	4.15993e-06	0.0794333	0.890294	0.103931	0.112696	0.997705	0.167177	0.109773	0.9426	0.0924842	2.46025e-05	0.844363	0.000107298	0.345715	0.961935	0.479424	14.4434	1.12767e-06	0	0	0	0	0	0	-1
Astrocytes	Rorb	RAR-related orphan receptor beta [Source:MGI Symbol;Acc:MGI:1343464]	chr19	-	-0.228667	0.326126	-0.394258	0.0746759	-0.0824318	-0.157108	0.629469	-0.248024	-0.877493	0.554793	-0.165592	-0.720385	0.100025	0.0179099	0.00896262	0.602059	0.565158	0.273842	2.08325e-05	0.0707369	3.21707e-07	0.00623172	0.399092	0.000826663	0.347321	0.226009	0.11337	0.864403	0.854601	0.567393	0.00031118	0.346187	1.53885e-05	0.0979499	0.721932	0.0404458	11.0615	1.09851e-05	0	0	0	0	0	0	1
Astrocytes	Notch3	notch 3 [Source:MGI Symbol;Acc:MGI:99460]	chr17	-	0.753421	-0.000389964	0.607314	-1.00353	0.0544603	1.05799	-1.75734	-0.0916465	1.66569	-0.753811	-0.146107	0.607704	0.000316615	0.998531	0.00259343	8.14091e-05	0.784945	3.51087e-05	3.50137e-10	0.578093	1.684e-09	0.0115762	0.572976	0.0379538	0.0194834	0.999408	0.0609375	0.0160053	0.940885	0.00543265	1.1626e-07	0.833663	3.84119e-07	0.129474	0.82427	0.307271	34.7292	1.943e-10	1	0	0	-1	0	1	-1
Astrocytes	Atp13a4	ATPase type 13A4 [Source:MGI Symbol;Acc:MGI:1924456]	chr16	-	-0.421722	0.338723	-0.00168366	-0.149522	-0.609178	-0.459656	0.610923	-0.18914	-0.800063	0.760445	0.420038	-0.340407	0.00337066	0.0125565	0.99062	0.286049	0.000213967	0.00334324	2.44209e-05	0.162089	1.24129e-06	0.000298459	0.038698	0.0847525	0.0586049	0.183282	0.997441	0.655643	0.0608966	0.0517783	0.000351917	0.504761	4.30079e-05	0.0176834	0.246215	0.437998	13.2885	2.34522e-06	0	0	0	0	0	0	1
Astrocytes	Daam2	dishevelled associated activator of morphogenesis 2 [Source:MGI Symbol;Acc:MGI:1923691]	chr17	-	0.0113032	0.265314	0.00908589	-0.526245	-0.255166	0.271079	-0.272235	-0.257383	0.0148514	0.254011	-0.00221726	-0.256228	0.92387	0.0402008	0.941627	0.000434574	0.0544071	0.048025	0.0195095	0.0319508	0.897869	0.146565	0.98968	0.152315	0.971234	0.34007	0.98564	0.0299807	0.360756	0.229168	0.0641251	0.241916	0.94508	0.46168	0.997227	0.554818	5.20875	0.00209298	0	0	0	-1	0	0	0
Astrocytes	Slc6a11	solute carrier family 6 (neurotransmitter transporter, GABA), member 11 [Source:MGI Symbol;Acc:MGI:95630]	chr6	+	-0.246881	0.165448	-0.872155	-0.0140773	-0.1611	-0.147023	0.398252	-0.786374	-1.18463	0.412329	-0.625274	-1.0376	0.257863	0.434327	0.001054	0.950827	0.48239	0.520857	0.0510202	0.00166839	1.27876e-05	0.17875	0.0601411	0.00289982	0.557189	0.815499	0.0369202	0.987389	0.807768	0.765344	0.13175	0.0578803	0.000257011	0.50486	0.306827	0.0832744	7.50871	0.000205793	0	0	-1	0	0	0	0
Astrocytes	AI464131	expressed sequence AI464131 [Source:MGI Symbol;Acc:MGI:2140300]	chr4	-	-0.201487	0.174972	-0.667682	0.622236	-0.0568514	-0.679087	0.998695	-0.523046	-1.52174	0.376459	-0.466195	-0.842654	0.179137	0.197332	0.000261069	0.000323167	0.714699	0.000108963	3.94272e-08	0.00174794	8.60714e-11	0.0672167	0.0392543	0.000379898	0.467205	0.642507	0.019627	0.0261454	0.917471	0.00877098	2.74407e-06	0.0596546	5.71586e-08	0.318056	0.247874	0.0256788	31.7214	5.08775e-10	0	0	-1	1	0	-1	1
Astrocytes	Vcam1	vascular cell adhesion molecule 1 [Source:MGI Symbol;Acc:MGI:98926]	chr3	-	0.666961	-0.240692	0.695926	0.380234	0.145202	-0.235032	-0.52742	0.174167	0.701587	-0.907653	0.0289655	0.936619	0.00691943	0.291606	0.00465921	0.132904	0.561271	0.334381	0.0156396	0.395622	0.00237655	0.0085966	0.928251	0.00664239	0.0870138	0.726984	0.0821068	0.480324	0.852929	0.625145	0.0543649	0.723336	0.0154413	0.112167	0.9775	0.130538	4.66131	0.0038719	0	0	0	0	0	0	0
Astrocytes	Cbs	cystathionine beta-synthase [Source:MGI Symbol;Acc:MGI:88285]	chr17	-	0.0100978	0.739894	-0.407111	0.0793331	-0.00060644	-0.0799395	0.809129	-0.417816	-1.22694	0.729796	-0.417209	-1.14701	0.938325	2.74261e-06	0.00651427	0.570557	0.996514	0.563255	1.65061e-07	0.00336376	3.83443e-10	0.00039085	0.0361623	1.64545e-06	0.977697	0.000672487	0.0965809	0.846935	0.999208	0.793394	7.9364e-06	0.0829901	1.68023e-07	0.0203574	0.237901	0.00087417	22.3614	1.83088e-08	0	1	0	0	0	0	1
Astrocytes	Slc7a10	solute carrier family 7 (cationic amino acid transporter, y+ system), member 10 [Source:MGI Symbol;Acc:MGI:1858261]	chr7	+	-0.375557	0.0532012	-0.0894232	0.412011	-0.312559	-0.724571	0.840769	-0.0264259	-0.867195	0.428758	0.286133	-0.142624	0.0135871	0.681246	0.55864	0.00813953	0.0473149	3.90259e-05	5.52397e-07	0.85438	9.5047e-07	0.0336787	0.17863	0.477668	0.125756	0.923274	0.820457	0.131417	0.342308	0.00561282	2.00181e-05	0.953491	3.47561e-05	0.224281	0.509668	0.816502	17.0627	2.47121e-07	0	0	0	0	0	-1	1
Astrocytes	Bmpr1b	bone morphogenetic protein receptor, type 1B [Source:MGI Symbol;Acc:MGI:107191]	chr3	-	-0.520333	0.209846	-0.261331	0.0970678	-0.0829649	-0.180033	0.827247	0.176037	-0.65121	0.730179	0.259001	-0.471177	0.000841994	0.119012	0.0713181	0.50154	0.56584	0.214428	5.76001e-07	0.19791	2.76614e-05	0.000705121	0.196213	0.0203307	0.0309924	0.54146	0.331971	0.808202	0.854948	0.502729	2.06242e-05	0.54924	0.000460676	0.0287903	0.531103	0.228352	11.1162	1.05515e-05	-1	0	0	0	0	0	1
Astrocytes	Aldh1l1	aldehyde dehydrogenase 1 family, member L1 [Source:MGI Symbol;Acc:MGI:1340024]	chr6	+	-0.415708	0.551937	0.0701441	0.0883755	-0.240116	-0.328492	1.05602	0.245736	-0.810284	0.967645	0.485852	-0.481793	0.0112174	0.000672129	0.655219	0.581186	0.145756	0.0490679	3.67389e-08	0.106673	4.14141e-06	9.24499e-05	0.0343992	0.0308111	0.112868	0.0297567	0.869786	0.853412	0.54006	0.231442	2.62576e-06	0.417419	0.000107298	0.00921524	0.23182	0.277439	14.2104	1.3027e-06	0	1	0	0	0	0	1
Astrocytes	Fam20a	family with sequence similarity 20, member A [Source:MGI Symbol;Acc:MGI:2388266]	chr11	-	-0.0753258	0.504105	-0.307754	0.175737	-0.133434	-0.309171	0.755167	-0.365863	-1.12103	0.579431	-0.232428	-0.811859	0.629619	0.00189813	0.0741279	0.291031	0.425295	0.0685297	8.58256e-06	0.0261995	6.6465e-08	0.0113167	0.313507	0.00109119	0.836309	0.0590446	0.337738	0.660297	0.775467	0.279771	0.000155796	0.22131	4.72882e-06	0.127876	0.652593	0.0479551	13.4386	2.12715e-06	0	0	0	0	0	0	1
Astrocytes	Fgfr3	fibroblast growth factor receptor 3 [Source:MGI Symbol;Acc:MGI:95524]	chr5	+	-0.305942	0.619368	-0.137297	0.097416	-0.389597	-0.487013	1.02273	-0.220951	-1.24368	0.92531	0.168645	-0.756665	0.0404442	9.85378e-05	0.367448	0.518625	0.0165726	0.00343203	1.78867e-08	0.125349	1.2265e-09	7.19175e-05	0.420521	0.000897149	0.218731	0.00785248	0.699897	0.816002	0.230081	0.0525959	1.60156e-06	0.447851	3.15289e-07	0.00801553	0.735079	0.041776	23.4106	1.15953e-08	0	1	0	0	0	0	1
Astrocytes	Slc39a12	solute carrier family 39 (zinc transporter), member 12 [Source:MGI Symbol;Acc:MGI:2139274]	chr2	+	-0.347757	0.560313	-0.650297	0.167465	0.0370817	-0.130383	1.07553	-0.265458	-1.34099	0.90807	-0.30254	-1.21061	0.0219693	0.000285063	0.000189003	0.269735	0.804505	0.381653	7.43876e-09	0.0745687	4.01905e-10	8.99584e-05	0.153884	2.44784e-06	0.16106	0.0167651	0.0167837	0.639357	0.945783	0.665464	9.05031e-07	0.354875	1.68023e-07	0.00919075	0.477149	0.00111467	24.2434	8.16259e-09	0	1	-1	0	0	0	1
Astrocytes	Cldn10	claudin 10 [Source:MGI Symbol;Acc:MGI:1913101]	chr14	+	-0.308689	0.282361	-0.563173	0.629531	0.11842	-0.511111	1.22058	-0.136064	-1.35664	0.59105	-0.254484	-0.845534	0.123274	0.106095	0.0102521	0.00335525	0.55685	0.0123477	1.30803e-07	0.49719	9.69254e-08	0.0298495	0.372542	0.00365676	0.383291	0.519332	0.12098	0.0861127	0.850538	0.106781	6.85771e-06	0.792442	6.19374e-06	0.211912	0.699521	0.0946127	17.5151	1.93511e-07	0	0	0	0	0	0	1
Astrocytes	1700084C01Rik	RIKEN cDNA 1700084C01 gene [Source:MGI Symbol;Acc:MGI:1925715]	chr1	+	-0.225877	-0.00900713	-0.0780138	0.0673991	0.0197512	-0.0476479	0.284269	0.167615	-0.116655	0.21687	0.147863	-0.0690067	0.0990819	0.944238	0.563429	0.631239	0.886836	0.729428	0.0259081	0.200622	0.356954	0.248157	0.437608	0.711396	0.345702	0.990474	0.822781	0.879073	0.971235	0.88556	0.0794236	0.552151	0.54539	0.59324	0.746346	0.916662	1.52545	0.218016	0	0	0	0	0	0	0
Astrocytes	Slc7a2	solute carrier family 7 (cationic amino acid transporter, y+ system), member 2 [Source:MGI Symbol;Acc:MGI:99828]	chr8	+	0.152705	0.159133	-0.226392	-0.164798	0.0926351	0.257433	-0.158371	-0.286462	-0.128091	0.00642728	-0.379097	-0.385524	0.262156	0.247862	0.107789	0.265748	0.519818	0.0832238	0.205607	0.03249	0.32324	0.973172	0.0571755	0.0545079	0.561216	0.691238	0.406614	0.636151	0.829763	0.309857	0.358417	0.243925	0.512032	0.992031	0.299659	0.361075	1.74133	0.162201	0	0	0	0	0	0	0
Astrocytes	Grm3	glutamate receptor, metabotropic 3 [Source:MGI Symbol;Acc:MGI:1351340]	chr5	-	-0.00224827	-0.180145	0.042697	0.0485871	-0.0114229	-0.06001	-0.129309	0.0335224	0.162832	-0.177897	0.0449452	0.222842	0.986587	0.184295	0.752555	0.734202	0.935978	0.671686	0.299767	0.790941	0.206592	0.350341	0.813332	0.247078	0.995519	0.629748	0.911716	0.923649	0.984172	0.857016	0.467759	0.928551	0.382289	0.679949	0.932648	0.668468	0.502747	0.771253	0	0	0	0	0	0	0
Astrocytes	Sox9	SRY-box containing gene 9 [Source:MGI Symbol;Acc:MGI:98371]	chr11	+	0.228016	0.160644	-0.443868	-0.145075	0.198135	0.343209	-0.212446	-0.473749	-0.261303	-0.0673714	-0.671883	-0.604512	0.0679259	0.196177	0.00130519	0.276083	0.131747	0.0126677	0.0631724	0.00035301	0.0325889	0.695265	0.000603839	0.00172722	0.286706	0.642282	0.0418284	0.645643	0.516932	0.10814	0.154126	0.025574	0.106763	0.882748	0.0313405	0.0620884	4.9469	0.00279966	0	0	-1	0	0	0	0
Astrocytes	Itih3	inter-alpha trypsin inhibitor, heavy chain 3 [Source:MGI Symbol;Acc:MGI:96620]	chr14	-	-0.275278	1.6836	-0.272137	0.217578	0.176934	-0.0406439	2.17645	0.180075	-1.99638	1.95888	0.00314048	-1.95574	0.104226	2.2266e-11	0.106964	0.214479	0.307459	0.810341	2.07677e-14	0.25884	2.43793e-13	3.31981e-09	0.989237	3.31022e-09	0.354766	3.54876e-07	0.405449	0.584037	0.701543	0.924228	3.30995e-10	0.613119	1.94279e-09	2.64556e-05	0.997227	2.74763e-05	63.7873	2.2925e-13	0	1	0	0	0	0	1
Astrocytes	Ppp1r3c	protein phosphatase 1, regulatory (inhibitor) subunit 3C [Source:MGI Symbol;Acc:MGI:1858229]	chr19	-	-0.794354	0.0827293	-0.193928	-0.686138	-0.215566	0.470572	0.190945	0.38486	0.193915	0.877083	0.600426	-0.276657	0.000109259	0.64665	0.277412	0.00108424	0.238877	0.0180828	0.258575	0.0315775	0.255127	0.00164773	0.0220584	0.278218	0.0128042	0.909317	0.620996	0.0484052	0.641455	0.133986	0.420409	0.24069	0.438548	0.0450455	0.187903	0.693463	5.75799	0.00115888	-1	0	0	-1	0	0	0
Astrocytes	Dio2	deiodinase, iodothyronine, type II [Source:MGI Symbol;Acc:MGI:1338833]	chr12	-	-0.780293	-0.250117	-0.0958264	-0.585477	-0.831294	-0.245817	-0.0553006	-0.146827	-0.0915268	0.530176	0.684467	0.154291	1.40885e-06	0.0615599	0.477244	0.000165405	1.57234e-06	0.0839013	0.646672	0.24663	0.466498	0.0063748	0.000902275	0.410376	0.0036015	0.415544	0.773707	0.0209225	0.0250599	0.311322	0.774907	0.598931	0.645513	0.0987381	0.0366639	0.78143	13.8323	1.65253e-06	-1	0	0	-1	-1	0	0
Astrocytes	Lrig1	leucine-rich repeats and immunoglobulin-like domains 1 [Source:MGI Symbol;Acc:MGI:107935]	chr6	-	0.00240829	0.218462	-0.0324592	0.398298	0.0553782	-0.34292	0.614351	0.0205106	-0.593841	0.216054	-0.0348675	-0.250921	0.984347	0.0697242	0.793307	0.00457635	0.671417	0.0117664	6.71702e-06	0.859471	1.60758e-05	0.208928	0.84154	0.148426	0.994531	0.439733	0.928202	0.0992086	0.901927	0.104301	0.000129451	0.954414	0.000302498	0.546063	0.944328	0.550271	10.5825	1.57173e-05	0	0	0	0	0	0	1
Astrocytes	Slc14a1	solute carrier family 14 (urea transporter), member 1 [Source:MGI Symbol;Acc:MGI:1351654]	chr18	-	-0.0270733	0.0150794	-0.0183035	0.715964	0.156122	-0.559842	0.758117	0.164892	-0.593225	0.0421527	0.00876978	-0.0333829	0.863617	0.917758	0.907364	0.000163704	0.351871	0.00164788	1.11044e-05	0.271496	0.000302264	0.844497	0.968578	0.876416	0.948348	0.985428	0.974281	0.0208729	0.73235	0.0351192	0.000190508	0.625393	0.00301658	0.945528	0.990916	0.968192	10.9218	1.21824e-05	0	0	0	1	0	-1	1
Astrocytes	Elovl2	elongation of very long chain fatty acids (FEN1/Elo2, SUR4/Elo3, yeast)-like 2 [Source:MGI Symbol;Acc:MGI:1858960]	chr13	-	-0.194064	0.175019	-0.369049	0.646336	0.113897	-0.53244	1.01542	-0.0610881	-1.07651	0.369084	-0.174985	-0.544068	0.19122	0.200316	0.0184024	0.000208351	0.459478	0.00127843	2.86215e-08	0.663746	1.88477e-08	0.0719435	0.402747	0.010902	0.482989	0.645038	0.165078	0.0219914	0.794347	0.0302533	2.20371e-06	0.874668	1.91335e-06	0.328173	0.723591	0.169026	22.0414	2.1118e-08	0	0	0	1	0	-1	1
Astrocytes	A2m	alpha-2-macroglobulin [Source:MGI Symbol;Acc:MGI:2449119]	chr6	+	-0.156424	0.048189	0.0312046	0.549101	0.0470312	-0.502069	0.753713	0.23466	-0.519054	0.204613	0.187628	-0.0169844	0.220768	0.683985	0.804055	0.000268804	0.723479	0.000606728	4.55235e-07	0.0561542	0.000110326	0.242442	0.296769	0.92159	0.517975	0.92389	0.932947	0.0249638	0.921108	0.0207067	1.72282e-05	0.310889	0.00139442	0.586131	0.634933	0.980156	13.9203	1.56289e-06	0	0	0	1	0	-1	1
Astrocytes	Nwd1	NACHT and WD repeat domain containing 1 [Source:MGI Symbol;Acc:MGI:2442268]	chr8	+	-0.182631	0.176427	-0.0284487	-0.220318	-0.0450782	0.175239	0.13874	0.109104	-0.0296363	0.359057	0.154182	-0.204876	0.0272286	0.0326746	0.720046	0.0142738	0.58958	0.0453117	0.0646329	0.150674	0.688212	0.00323162	0.175374	0.0759752	0.17713	0.311123	0.898817	0.174192	0.865904	0.222345	0.15703	0.48929	0.813462	0.0673275	0.50517	0.416855	2.38714	0.067082	0	0	0	0	0	0	0
Astrocytes	Gja1	gap junction protein, alpha 1 [Source:MGI Symbol;Acc:MGI:95713]	chr10	+	-0.0623093	0.0796663	-0.357639	0.198444	-0.0861422	-0.284587	0.34042	-0.381472	-0.721892	0.141976	-0.29533	-0.437305	0.635633	0.534056	0.0133967	0.161928	0.539637	0.0481709	0.00789087	0.00548388	4.35961e-06	0.440709	0.126614	0.0257753	0.839609	0.867565	0.142155	0.523964	0.840654	0.229252	0.0325141	0.104548	0.000110467	0.745809	0.434252	0.253741	8.27535	0.000103119	0	0	0	0	0	0	1
Astrocytes	Mlc1	megalencephalic leukoencephalopathy with subcortical cysts 1 homolog (human) [Source:MGI Symbol;Acc:MGI:2157910]	chr15	-	-0.0849295	0.0489417	-0.247874	-0.0456585	-0.0302581	0.0154004	0.0882126	-0.193202	-0.281415	0.133871	-0.162944	-0.296815	0.402967	0.626365	0.0226695	0.672757	0.777838	0.885737	0.345311	0.0538872	0.00659911	0.350808	0.264462	0.0474887	0.686676	0.903864	0.182111	0.897873	0.938617	0.956254	0.514593	0.307125	0.0335339	0.680109	0.605248	0.342477	2.41058	0.06499	0	0	0	0	0	0	0
Astrocytes	Aqp4	aquaporin 4 [Source:MGI Symbol;Acc:MGI:107387]	chr18	-	0.035271	-0.401049	-0.385531	0.0697518	-0.10947	-0.179222	-0.366568	-0.530272	-0.163704	-0.43632	-0.420802	0.0155178	0.779216	0.00370304	0.00622221	0.604915	0.419396	0.18893	0.00410233	0.000166677	0.189186	0.0206581	0.0271547	0.931894	0.911356	0.091787	0.0947055	0.865416	0.771036	0.473975	0.0198853	0.0163644	0.360157	0.175881	0.205245	0.983316	6.9087	0.000362961	0	0	0	0	0	0	-1
Astrocytes	Slc4a4	solute carrier family 4 (anion exchanger), member 4 [Source:MGI Symbol;Acc:MGI:1927555]	chr5	+	0.0910901	0.0592992	-0.0999686	0.391153	0.00492264	-0.38623	0.359362	-0.186136	-0.545498	-0.0317908	-0.191059	-0.159268	0.320995	0.501425	0.284182	0.000376957	0.959549	0.00039644	0.000166723	0.0378427	7.96085e-07	0.801475	0.148693	0.218237	0.616323	0.849386	0.627935	0.0276864	0.9906	0.0162659	0.00161928	0.262162	3.03541e-05	0.928315	0.469375	0.638594	13.4662	2.08945e-06	0	0	0	1	0	-1	1
Astrocytes	Slc1a3	solute carrier family 1 (glial high affinity glutamate transporter), member 3 [Source:MGI Symbol;Acc:MGI:99917]	chr15	-	-0.0228274	0.0431995	-0.0923298	0.452964	-0.0873742	-0.540339	0.518991	-0.156877	-0.675868	0.0660269	-0.0695024	-0.135529	0.845301	0.700521	0.441	0.00102074	0.486278	0.000154413	4.09525e-05	0.165001	1.41746e-06	0.68415	0.677669	0.410666	0.941024	0.927607	0.751486	0.0471552	0.809938	0.0102612	0.000535181	0.509134	4.7561e-05	0.876667	0.874266	0.781616	13.442	2.12243e-06	0	0	0	1	0	-1	1
Neurons	Nhlh2	nescient helix loop helix 2 [Source:MGI Symbol;Acc:MGI:97324]	chr3	+	-2.15571	-0.417698	2.51158	-0.509182	-1.96066	-1.45147	1.22884	2.70664	1.47781	1.73802	4.6673	2.92928	0.0216517	0.628388	0.00921289	0.564294	0.050796	0.151644	0.165839	0.00257521	0.0583921	0.168339	0.000992924	0.0254255	0.160068	0.903864	0.114856	0.843306	0.350673	0.426435	0.309071	0.0716294	0.161824	0.491386	0.038109	0.251229	3.16994	0.0238235	0	0	0	0	0	0	0
Neurons	5330417C22Rik	RIKEN cDNA 5330417C22 gene [Source:MGI Symbol;Acc:MGI:1923930]	chr3	-	0.611278	-0.511707	1.01542	1.10278	0.908048	-0.194733	-0.0202035	1.31219	1.3324	-1.12298	0.404145	1.52713	0.518008	0.561531	0.233426	0.263145	0.358989	0.832586	0.980892	0.10715	0.102176	0.386804	0.748982	0.216075	0.769508	0.879144	0.576689	0.633823	0.737505	0.933306	0.99096	0.417853	0.238013	0.709258	0.906474	0.636679	1.16264	0.355066	0	0	0	0	0	0	0
Neurons	Mrap2	melanocortin 2 receptor accessory protein 2 [Source:MGI Symbol;Acc:MGI:3609239]	chr9	+	-0.784253	0.172301	-0.938203	-1.31035	1.25532	2.56568	-0.353799	1.10137	1.45517	0.956554	-0.15395	-1.1105	0.56209	0.905188	0.424106	0.376259	0.322412	0.0655741	0.789342	0.38752	0.262239	0.629354	0.931178	0.55147	0.796274	0.982181	0.740825	0.730752	0.711739	0.273377	0.873345	0.719512	0.446965	0.84913	0.978449	0.852165	1.12465	0.373186	0	0	0	0	0	0	0
Neurons	Gdf5	growth differentiation factor 5 [Source:MGI Symbol;Acc:MGI:95688]	chr2	-	-0.20415	-1.69373	-3.03709	-0.0339641	1.18284	1.2168	-1.52354	-1.65011	-0.126569	-1.48958	-2.83295	-1.34337	0.789044	0.051349	0.000490568	0.966569	0.116999	0.103179	0.0625847	0.0454317	0.884334	0.195579	0.0138431	0.242475	0.916001	0.380436	0.0270265	0.992219	0.494231	0.346567	0.153081	0.285318	0.936699	0.527971	0.147679	0.664878	4.50815	0.00462133	0	0	-1	0	0	0	0
Neurons	Slc10a4	solute carrier family 10 (sodium/bile acid cotransporter family), member 4 [Source:MGI Symbol;Acc:MGI:3606480]	chr5	+	0.109103	0.0413374	0.619217	0.504826	-0.167664	-0.67249	0.43706	0.342451	-0.0946096	-0.0677651	0.510115	0.57788	0.902442	0.960181	0.494403	0.588983	0.861728	0.472389	0.576881	0.67831	0.905303	0.955542	0.687725	0.637678	0.963701	0.993375	0.785232	0.857907	0.963393	0.735464	0.72186	0.881085	0.949386	0.984295	0.879621	0.892458	0.23282	0.94444	0	0	0	0	0	0	0
Neurons	Pnoc	prepronociceptin [Source:MGI Symbol;Acc:MGI:105308]	chr14	-	1.7781	-0.0251581	-0.240723	-0.22394	0.501337	0.725277	-2.0272	-1.51749	0.509712	-1.80326	-2.01883	-0.215565	0.0239851	0.975493	0.761062	0.797756	0.556438	0.397874	0.00606762	0.0331933	0.501906	0.112924	0.0726682	0.849878	0.167248	0.996926	0.915112	0.942244	0.85038	0.680695	0.0267661	0.245957	0.675111	0.409068	0.335317	0.961134	2.34052	0.0714536	0	0	0	0	0	0	-1
Neurons	Grem2	gremlin 2 homolog, cysteine knot superfamily (Xenopus laevis) [Source:MGI Symbol;Acc:MGI:1344367]	chr1	-	2.52774	-1.42798	-0.449475	2.61319	1.23773	-1.37547	-1.34253	-1.73949	-0.396957	-3.95572	-2.97721	0.978508	0.0250757	0.126643	0.681113	0.0254987	0.308593	0.171967	0.129091	0.0747738	0.698807	0.00887373	0.0605276	0.493775	0.170829	0.551398	0.882065	0.228571	0.70233	0.453655	0.258136	0.355434	0.820362	0.11424	0.307226	0.824378	1.9623	0.119743	0	0	0	0	0	0	0
Neurons	Kcnj5	potassium inwardly-rectifying channel, subfamily J, member 5 [Source:MGI Symbol;Acc:MGI:104755]	chr9	-	2.31029	0.177368	-0.798981	1.5161	2.69011	1.174	-0.616814	-0.419161	0.197653	-2.13292	-3.10927	-0.976349	0.0548598	0.86577	0.417149	0.236231	0.0299281	0.263535	0.505417	0.660312	0.842007	0.180259	0.0488207	0.49806	0.255734	0.975456	0.737279	0.608444	0.289246	0.556985	0.662341	0.872713	0.911289	0.506579	0.2773	0.826561	1.29189	0.299079	0	0	0	0	0	0	0
Neurons	Lhx1	LIM homeobox protein 1 [Source:MGI Symbol;Acc:MGI:99783]	chr11	-	0.466175	1.67273	0.726965	-0.765656	-0.419458	0.346197	0.440901	-0.158668	-0.599569	1.20656	0.26079	-0.945767	0.632574	0.110482	0.484351	0.509865	0.703889	0.766678	0.585813	0.859393	0.491757	0.395695	0.854323	0.516992	0.83735	0.526887	0.779415	0.811946	0.913565	0.903148	0.72903	0.954414	0.666692	0.715801	0.947676	0.835851	0.737403	0.602561	0	0	0	0	0	0	0
Neurons	Hcn4	hyperpolarization-activated, cyclic nucleotide-gated K+ 4 [Source:MGI Symbol;Acc:MGI:1298209]	chr9	+	-0.608623	0.0519202	0.905795	-1.49619	-0.288289	1.2079	-0.835645	1.22613	2.06177	0.660543	1.51442	0.853875	0.532096	0.96356	0.32739	0.190065	0.776269	0.288192	0.400635	0.16584	0.0344625	0.65908	0.262476	0.559881	0.77745	0.994215	0.667768	0.555861	0.937925	0.581712	0.568797	0.510495	0.111005	0.864423	0.60395	0.855404	1.45558	0.23978	0	0	0	0	0	0	0
Neurons	Npas4	neuronal PAS domain protein 4 [Source:MGI Symbol;Acc:MGI:2664186]	chr19	-	0.726398	-1.97313	-0.0673063	1.49817	1.19723	-0.300931	-1.20136	0.403531	1.60489	-2.69953	-0.793704	1.90582	0.415521	0.0266889	0.930756	0.105696	0.193808	0.70385	0.156161	0.592492	0.0624901	0.0353431	0.502025	0.10582	0.695847	0.281308	0.982149	0.435179	0.600632	0.873468	0.29545	0.841316	0.169584	0.230199	0.784516	0.483115	1.66507	0.180096	0	0	0	0	0	0	0
Neurons	Pcsk1	proprotein convertase subtilisin/kexin type 1 [Source:MGI Symbol;Acc:MGI:97511]	chr13	+	0.639563	0.172301	0.590394	-1.39646	-1.39646	0	-1.86372	-1.44563	0.418093	-0.467262	-0.0491692	0.418093	0.458413	0.864602	0.558065	0.179314	0.179314	1	0.0351882	0.0938622	0.653366	0.724721	0.970305	0.769343	0.729431	0.974887	0.820024	0.544748	0.5866	1	0.0998125	0.393823	0.788412	0.895417	0.991329	0.938522	1.75413	0.159373	0	0	0	0	0	0	0
Neurons	Lhx6	LIM homeobox protein 6 [Source:MGI Symbol;Acc:MGI:1306803]	chr2	-	0.382249	-2.26237	0.897715	0.253572	-0.206045	-0.459618	-2.39104	0.309421	2.70046	-2.64462	0.515466	3.16008	0.742257	0.0934133	0.441656	0.836962	0.872416	0.706738	0.0635548	0.762632	0.0393499	0.139601	0.753675	0.0801192	0.893107	0.49335	0.752022	0.955232	0.967072	0.875127	0.154836	0.918733	0.122158	0.451585	0.9087	0.42508	1.24713	0.317499	0	0	0	0	0	0	0
Neurons	P2rx5	purinergic receptor P2X, ligand-gated ion channel, 5 [Source:MGI Symbol;Acc:MGI:2137026]	chr11	+	0.48734	0.536129	-0.0846875	-0.202588	-0.345434	-0.142846	-0.153798	-0.917461	-0.763663	0.0487893	-0.572027	-0.620817	0.641903	0.615749	0.940373	0.863247	0.768584	0.90415	0.867244	0.362765	0.45003	0.973928	0.710893	0.690128	0.842039	0.900855	0.985362	0.963138	0.93514	0.964471	0.92123	0.702266	0.630778	0.992612	0.888579	0.910163	0.268829	0.925841	0	0	0	0	0	0	0
Neurons	Nxph3	neurexophilin 3 [Source:MGI Symbol;Acc:MGI:1336188]	chr11	-	-1.03197	0.619231	0.657426	0.0760893	-1.10089	-1.17698	1.72729	0.588507	-1.13878	1.6512	1.6894	0.0381945	0.281941	0.476579	0.506843	0.937714	0.286128	0.254006	0.0473557	0.52003	0.176777	0.205686	0.223756	0.976774	0.579367	0.838984	0.790418	0.983436	0.683276	0.546721	0.125084	0.805465	0.344392	0.541007	0.558871	0.993534	1.23908	0.32092	0	0	0	0	0	0	0
Neurons	Hs6st3	heparan sulfate 6-O-sulfotransferase 3 [Source:MGI Symbol;Acc:MGI:1354960]	chr14	+	1.80803	-0.326338	0.477098	0.953038	1.55309	0.600055	-1.18133	0.222158	1.40349	-2.13437	-1.33094	0.803436	0.0856615	0.751953	0.597392	0.406927	0.160215	0.562174	0.195018	0.787474	0.128042	0.14986	0.332787	0.558777	0.321468	0.942837	0.840586	0.750923	0.560964	0.79293	0.345894	0.926695	0.276784	0.466166	0.668951	0.854877	1.26584	0.309677	0	0	0	0	0	0	0
Neurons	Samd3	sterile alpha motif domain containing 3 [Source:MGI Symbol;Acc:MGI:2685469]	chr10	+	-0.690204	-1.21913	0.915564	1.67804	0.397419	-1.28063	1.14912	2.00319	0.854067	-0.528925	1.60577	2.13469	0.531568	0.173435	0.347837	0.10552	0.717207	0.188752	0.247679	0.0473881	0.341053	0.707365	0.278307	0.111364	0.777398	0.617976	0.685438	0.435179	0.918198	0.473739	0.408054	0.291048	0.530157	0.887203	0.619419	0.4914	1.60864	0.194577	0	0	0	0	0	0	0
Neurons	Fam131c	family with sequence similarity 131, member C [Source:MGI Symbol;Acc:MGI:2685539]	chr4	+	1.66994	0.579415	0.57174	-0.22394	0.0024835	0.226423	-1.31446	-1.09571	0.218749	-1.09052	-1.0982	-0.00767463	0.0547995	0.520011	0.526713	0.817372	0.997956	0.815832	0.0897303	0.155257	0.789331	0.377821	0.375265	0.995179	0.255658	0.85932	0.801408	0.948479	0.999208	0.926253	0.198573	0.49475	0.88055	0.701174	0.701663	0.998686	1.44313	0.243872	0	0	0	0	0	0	0
Neurons	E330013P04Rik	RIKEN cDNA E330013P04 gene [Source:MGI Symbol;Acc:MGI:2147732]	chr19	+	0.0679262	0.18969	0.50582	-0.52127	-0.758168	-0.236898	-0.399507	-0.320275	0.0792322	0.121763	0.437893	0.31613	0.946015	0.857367	0.64315	0.640724	0.503014	0.837988	0.670319	0.739183	0.93551	0.933349	0.767662	0.834949	0.980223	0.972699	0.864493	0.883164	0.819588	0.936252	0.79243	0.909283	0.966498	0.975063	0.914955	0.957	0.172241	0.970478	0	0	0	0	0	0	0
Neurons	Kcnb2	potassium voltage gated channel, Shab-related subfamily, member 2 [Source:MGI Symbol;Acc:MGI:99632]	chr1	+	-0.0827429	-0.562461	-1.24355	0.590997	1.26308	0.672083	0.111279	0.102272	-0.00900725	-0.479718	-1.16081	-0.681091	0.938024	0.563724	0.203006	0.582252	0.224089	0.47808	0.908047	0.918878	0.99273	0.739402	0.421191	0.61892	0.977697	0.879897	0.543691	0.854426	0.62704	0.739268	0.947522	0.975147	0.995604	0.90229	0.735112	0.886454	0.570899	0.721539	0	0	0	0	0	0	0
Neurons	Stk32b	serine/threonine kinase 32B [Source:MGI Symbol;Acc:MGI:1927552]	chr5	-	-0.374158	0.172301	-0.477149	-1.10089	-0.289753	0.811136	-0.55443	-0.392745	0.161685	0.546459	-0.102992	-0.649451	0.654747	0.847691	0.58228	0.2383	0.74499	0.386516	0.495182	0.627818	0.845507	0.656269	0.931729	0.603151	0.848403	0.971629	0.833871	0.610044	0.928326	0.670326	0.65386	0.860006	0.913544	0.863162	0.978576	0.876381	0.457047	0.804169	0	0	0	0	0	0	0
Neurons	Slc17a8	solute carrier family 17 (sodium-dependent inorganic phosphate cotransporter), member 8 [Source:MGI Symbol;Acc:MGI:3039629]	chr10	-	-0.847829	-2.35746	-0.122842	0.709211	-0.326477	-1.03569	-0.800422	0.39851	1.19893	-1.50963	0.724987	2.23462	0.351164	0.0121356	0.891931	0.422328	0.725169	0.247743	0.379337	0.650266	0.190759	0.237481	0.571343	0.085805	0.643946	0.180112	0.967424	0.760453	0.921694	0.540525	0.547932	0.868453	0.362154	0.58284	0.82343	0.439966	1.63954	0.186513	0	0	0	0	0	0	0
Neurons	Trank1	tetratricopeptide repeat and ankyrin repeat containing 1 [Source:MGI Symbol;Acc:MGI:1341834]	chr9	+	0.982865	-1.13789	-0.038453	1.56011	1.06062	-0.499493	-0.560646	0.0392981	0.599944	-2.12075	-1.02132	1.09944	0.226813	0.11539	0.957784	0.0627124	0.214219	0.488489	0.423402	0.953946	0.403809	0.0556268	0.349276	0.282952	0.524361	0.535239	0.989573	0.344169	0.619302	0.746254	0.589953	0.988492	0.590287	0.292407	0.68263	0.698392	0.995783	0.440547	0	0	0	0	0	0	0
Neurons	Trim66	tripartite motif-containing 66 [Source:MGI Symbol;Acc:MGI:2152406]	chr7	-	1.8983	0.626219	-0.850434	0.955066	2.18403	1.22897	-0.317018	-0.564702	-0.247684	-1.27208	-2.74874	-1.47665	0.00716119	0.272678	0.10225	0.208304	0.00260712	0.0339917	0.467637	0.264645	0.633285	0.149451	0.00254409	0.0602946	0.0880672	0.710424	0.396898	0.577168	0.118642	0.191097	0.629718	0.618534	0.774322	0.46592	0.0600707	0.376263	3.03347	0.028429	0	0	0	0	0	0	0
Neurons	Bcl11b	B cell leukemia/lymphoma 11B [Source:MGI Symbol;Acc:MGI:1929913]	chr12	-	-2.33668	-1.3518	2.94002	0.071112	-1.22656	-1.29767	1.05599	4.05014	2.99415	0.984878	5.2767	4.29182	0.0147133	0.117422	0.00109398	0.931443	0.188568	0.161102	0.254422	2.22488e-05	0.000343179	0.427234	0.000171615	0.00101152	0.130982	0.538552	0.0377735	0.981848	0.595809	0.438988	0.415937	0.00550178	0.00330889	0.736614	0.0160223	0.0455398	6.59969	0.000490931	0	0	1	0	0	0	0
Neurons	Galntl6	UDP-N-acetyl-alpha-D-galactosamine:polypeptide N-acetylgalactosaminyltransferase-like 6 [Source:MGI Symbol;Acc:MGI:1913581]	chr8	-	-0.442465	-0.654325	0.391807	0.592932	-0.729413	-1.32235	0.381072	0.104859	-0.276214	-0.21186	0.834272	1.04613	0.66924	0.493818	0.721788	0.563155	0.518975	0.226606	0.693183	0.916834	0.777376	0.880183	0.581481	0.474089	0.855635	0.846075	0.899614	0.842459	0.828882	0.518393	0.809314	0.974837	0.872645	0.958423	0.828082	0.814474	0.377797	0.859093	0	0	0	0	0	0	0
Neurons	Islr2	immunoglobulin superfamily containing leucine-rich repeat 2 [Source:MGI Symbol;Acc:MGI:2444277]	chr9	-	1.29	1.58418	0.179264	0.780435	2.05859	1.27816	1.07461	0.94786	-0.126755	0.29418	-1.11073	-1.40491	0.110099	0.0287602	0.772305	0.369758	0.0139454	0.0914468	0.0780743	0.134801	0.822129	0.778643	0.272969	0.138207	0.364737	0.29122	0.919794	0.727016	0.214964	0.324533	0.17956	0.462831	0.90037	0.920488	0.614575	0.534648	3.45117	0.0166417	0	0	0	0	0	0	0
Neurons	Abcc8	ATP-binding cassette, sub-family C (CFTR/MRP), member 8 [Source:MGI Symbol;Acc:MGI:1352629]	chr7	-	-2.12498	-1.66162	-1.90856	-0.101759	-0.0646811	0.0370776	0.3616	0.151732	-0.209868	0.463359	0.216413	-0.246946	0.00833276	0.0292834	0.0177696	0.882138	0.923957	0.956275	0.645808	0.853876	0.794119	0.657412	0.839261	0.814219	0.0961676	0.294274	0.163335	0.969162	0.981944	0.98491	0.774192	0.953417	0.883784	0.863732	0.94342	0.951061	4.01992	0.00824249	0	0	0	0	0	0	0
Neurons	Kcnh7	potassium voltage-gated channel, subfamily H (eag-related), member 7 [Source:MGI Symbol;Acc:MGI:2159566]	chr2	-	-1.05331	1.62115	-0.298373	-0.31318	0.0648642	0.378045	2.36128	0.819802	-1.54148	2.67446	0.754938	-1.91953	0.293444	0.0769646	0.756231	0.759583	0.948132	0.70938	0.00971335	0.393788	0.0714191	0.053147	0.585506	0.150672	0.590593	0.456812	0.912742	0.932356	0.987019	0.876421	0.0379905	0.722316	0.185932	0.285709	0.829868	0.552683	1.65561	0.182449	0	0	0	0	0	0	1
Neurons	Col25a1	collagen, type XXV, alpha 1 [Source:MGI Symbol;Acc:MGI:1924268]	chr3	+	0.412733	0.537217	-0.939702	-1.279	0.759778	2.03878	-1.15452	-0.592657	0.561862	0.124484	-1.35243	-1.47692	0.538601	0.524009	0.143854	0.141672	0.264502	0.0130366	0.0867123	0.347377	0.433258	0.907679	0.149263	0.167434	0.780526	0.861081	0.465593	0.49495	0.663826	0.109994	0.193588	0.690767	0.616541	0.966799	0.470336	0.578988	2.06194	0.104456	0	0	0	0	0	0	0
Neurons	Ripk4	receptor-interacting serine-threonine kinase 4 [Source:MGI Symbol;Acc:MGI:1919638]	chr16	-	0.189795	-0.627728	-0.891335	0.672369	2.03827	1.3659	-0.145154	0.957139	1.10229	-0.817523	-1.08113	-0.263607	0.858944	0.544341	0.309791	0.548254	0.0505485	0.161771	0.882182	0.315299	0.252341	0.583005	0.434966	0.845059	0.946542	0.870213	0.652498	0.834416	0.350101	0.439833	0.930832	0.663661	0.435308	0.825729	0.744845	0.959578	1.34716	0.277679	0	0	0	0	0	0	0
Neurons	Nell1	NEL-like 1 [Source:MGI Symbol;Acc:MGI:2443902]	chr7	+	0.659363	0.375979	0.842074	-0.771726	0.699515	1.47124	-1.05511	0.882226	1.93734	-0.283384	0.182711	0.466095	0.53067	0.743899	0.386616	0.520168	0.528861	0.206973	0.294573	0.330108	0.0541957	0.855461	0.897944	0.756403	0.777158	0.939759	0.71559	0.816518	0.834802	0.49461	0.461506	0.676149	0.153456	0.948375	0.964771	0.933867	1.39057	0.261877	0	0	0	0	0	0	0
Neurons	Igfbpl1	insulin-like growth factor binding protein-like 1 [Source:MGI Symbol;Acc:MGI:1933198]	chr4	-	-0.479725	0.375979	-1.46161	-2.41674	0.0730602	2.4898	-1.56103	-0.908828	0.652207	0.855703	-0.981889	-1.83759	0.570427	0.732406	0.119093	0.0273861	0.932975	0.0218454	0.0961948	0.312213	0.513134	0.538057	0.432693	0.205958	0.80152	0.937059	0.427211	0.237475	0.983883	0.15001	0.208706	0.661138	0.683406	0.800406	0.743624	0.62349	2.3421	0.0713012	0	0	0	0	0	0	0
Neurons	Casz1	castor zinc finger 1 [Source:MGI Symbol;Acc:MGI:1196251]	chr4	+	0.05793	-0.142401	0.101627	-0.0218273	0.263401	0.285228	-0.222159	0.307097	0.529256	-0.200331	0.0436967	0.244028	0.915872	0.800753	0.847228	0.970764	0.645246	0.618469	0.666046	0.542868	0.313163	0.799084	0.954196	0.752178	0.968367	0.958309	0.948524	0.993396	0.892389	0.8267	0.789957	0.816556	0.502189	0.927684	0.985974	0.932083	0.282017	0.918529	0	0	0	0	0	0	0
Neurons	Mme	membrane metallo endopeptidase [Source:MGI Symbol;Acc:MGI:97004]	chr3	+	0.920976	0.440304	-1.08514	-0.13981	1.09295	1.23276	-0.620483	-0.913172	-0.29269	-0.480672	-2.00612	-1.52545	0.062082	0.364467	0.0273168	0.802824	0.0320941	0.0128116	0.112828	0.0544557	0.547237	0.480036	0.00554697	0.0303676	0.272504	0.775448	0.201283	0.943272	0.296016	0.108844	0.234209	0.307684	0.710944	0.767614	0.0921872	0.27552	2.55433	0.0535553	0	0	0	0	0	0	0
Neurons	Plek2	pleckstrin 2 [Source:MGI Symbol;Acc:MGI:1351466]	chr12	-	0.550427	-0.952105	-0.786324	-0.249751	1.88867	2.13843	-1.75228	0.551923	2.30421	-1.50253	-1.33675	0.165782	0.620186	0.453606	0.399389	0.842042	0.0882063	0.060785	0.126559	0.568361	0.0473545	0.375034	0.358777	0.915723	0.831393	0.827845	0.724335	0.956554	0.444878	0.260989	0.254845	0.82865	0.139637	0.699507	0.688726	0.977613	1.97879	0.117064	0	0	0	0	0	0	0
Neurons	Synpr	synaptoporin [Source:MGI Symbol;Acc:MGI:1919253]	chr14	+	0.705802	-0.324177	-0.818155	0.310669	1.01593	0.705263	-0.719309	-0.508024	0.211284	-1.02998	-1.52396	-0.493978	0.152101	0.506709	0.0773403	0.562151	0.0445439	0.128317	0.102599	0.260686	0.661758	0.141365	0.0278193	0.457653	0.430791	0.85216	0.345861	0.84184	0.335085	0.390935	0.21832	0.614633	0.794388	0.454176	0.2078	0.807403	1.60061	0.196728	0	0	0	0	0	0	0
Neurons	Kctd8	potassium channel tetramerisation domain containing 8 [Source:MGI Symbol;Acc:MGI:2443804]	chr5	-	0.35404	-0.153468	-1.52156	-0.469559	-0.446424	0.0231349	-0.977067	-2.32203	-1.34496	-0.507508	-1.8756	-1.36809	0.61605	0.845831	0.0995265	0.564356	0.575224	0.977719	0.157799	0.00844239	0.127684	0.632102	0.109506	0.258714	0.828858	0.971234	0.391958	0.843306	0.85892	0.992857	0.297929	0.133223	0.27631	0.850666	0.404474	0.677029	1.97926	0.11699	0	0	0	0	0	0	0
Neurons	Igsf9	immunoglobulin superfamily, member 9 [Source:MGI Symbol;Acc:MGI:2135283]	chr1	+	2.16126	-1.81316	-2.46851	1.81619	2.06108	0.244895	-2.15823	-2.56868	-0.410456	-3.97441	-4.62977	-0.655351	0.0161482	0.0381437	0.00825072	0.0539382	0.0267038	0.743728	0.00904391	0.00446683	0.664828	0.00242622	0.000720161	0.587915	0.138199	0.331812	0.108595	0.322819	0.280222	0.891712	0.0360625	0.096234	0.79649	0.0572875	0.0339584	0.868486	4.11966	0.00731017	0	0	0	0	0	0	-1
Neurons	Bcl11a	B cell CLL/lymphoma 11A (zinc finger protein) [Source:MGI Symbol;Acc:MGI:106190]	chr11	+	-0.160795	0.54101	2.96978	-1.00649	-2.70519	-1.6987	-0.304684	0.425383	0.730067	0.701805	3.13058	2.42877	0.833288	0.530847	0.00606894	0.26195	0.0144014	0.131084	0.678343	0.550786	0.321585	0.543181	0.0188235	0.0747352	0.935815	0.865716	0.0938184	0.632526	0.218054	0.395488	0.799366	0.820909	0.510754	0.802636	0.173522	0.414401	2.40998	0.0650427	0	0	0	0	0	0	0
Neurons	Barhl2	BarH-like 2 (Drosophila) [Source:MGI Symbol;Acc:MGI:1859314]	chr5	-	0.820289	-0.664962	1.51503	0.0676896	-0.804454	-0.872143	-1.41756	-0.109717	1.30784	-1.48525	0.694736	2.17999	0.292372	0.438379	0.0854801	0.938501	0.390365	0.352176	0.065213	0.871437	0.0989981	0.203671	0.547379	0.0801967	0.589543	0.819543	0.365095	0.983741	0.75395	0.640624	0.15815	0.959435	0.232547	0.538628	0.81117	0.425208	1.39631	0.259852	0	0	0	0	0	0	0
Neurons	Ccbe1	collagen and calcium binding EGF domains 1 [Source:MGI Symbol;Acc:MGI:2445053]	chr18	-	0.231415	-0.521081	-0.46556	0.0714218	0.847831	0.776409	-0.681074	0.150857	0.831931	-0.752496	-0.696974	0.0555218	0.62711	0.284767	0.27078	0.887159	0.0757494	0.0789756	0.140705	0.727255	0.0872849	0.271913	0.27638	0.930578	0.835249	0.721103	0.615649	0.970192	0.416595	0.301007	0.274654	0.903871	0.213681	0.616878	0.617871	0.982851	1.84373	0.140916	0	0	0	0	0	0	0
Neurons	Celsr3	cadherin, EGF LAG seven-pass G-type receptor 3 (flamingo homolog, Drosophila) [Source:MGI Symbol;Acc:MGI:1858236]	chr9	+	0.130026	0.176998	-0.481879	0.691462	0.465168	-0.226294	0.738434	-0.146736	-0.885171	0.0469721	-0.611904	-0.658877	0.800753	0.684593	0.355854	0.190631	0.379887	0.644502	0.0951413	0.772233	0.0667302	0.944445	0.405187	0.334307	0.921787	0.924157	0.691658	0.556213	0.746567	0.841349	0.20707	0.92287	0.177435	0.978961	0.725124	0.740025	1.29217	0.298966	0	0	0	0	0	0	0
Neurons	Kcnc2	potassium voltage gated channel, Shaw-related subfamily, member 2 [Source:MGI Symbol;Acc:MGI:96668]	chr10	+	0.983771	-0.738692	-0.951238	-0.296211	0.511533	0.807744	-2.01867	-1.42348	0.595197	-1.72246	-1.93501	-0.212546	0.0424166	0.233033	0.0772	0.61243	0.320536	0.139793	0.000394631	0.00585589	0.324757	0.0322622	0.00974801	0.791303	0.223927	0.675408	0.345525	0.868894	0.711122	0.407167	0.00321941	0.108273	0.513693	0.218593	0.122735	0.944579	4.14506	0.00709124	0	0	0	0	0	0	-1
Neurons	Cacng2	calcium channel, voltage-dependent, gamma subunit 2 [Source:MGI Symbol;Acc:MGI:1316660]	chr15	-	-0.283998	0.748974	-0.767392	-0.312533	-0.0131653	0.299368	0.720438	-0.496559	-1.217	1.03297	-0.483394	-1.51637	0.691634	0.280585	0.31531	0.684399	0.985928	0.694456	0.256297	0.495587	0.0831134	0.302373	0.643035	0.146178	0.867598	0.716839	0.656573	0.903126	0.996927	0.86763	0.417846	0.791275	0.206559	0.641658	0.858662	0.546866	0.732714	0.605797	0	0	0	0	0	0	0
Neurons	Slc32a1	solute carrier family 32 (GABA vesicular transporter), member 1 [Source:MGI Symbol;Acc:MGI:1194488]	chr2	+	-1.54092	0.252122	-0.879846	-2.32447	-1.96418	0.360294	-0.531424	-1.3031	-0.771674	1.79305	0.661079	-1.13197	0.0530894	0.795095	0.375205	0.0161484	0.0299445	0.724943	0.5273	0.157056	0.409707	0.155476	0.59719	0.415904	0.252052	0.957431	0.70559	0.186105	0.289246	0.883151	0.679724	0.497349	0.595288	0.472715	0.835644	0.784737	2.5026	0.0574081	0	0	0	0	0	0	0
Neurons	Ebf3	early B cell factor 3 [Source:MGI Symbol;Acc:MGI:894289]	chr7	-	0.610604	0.942768	0.892129	-0.997683	-0.704897	0.292786	-0.665518	-0.423372	0.242146	0.332164	0.281525	-0.0506397	0.278583	0.179089	0.176007	0.176977	0.309966	0.705462	0.198123	0.406664	0.656191	0.70803	0.741816	0.957265	0.575511	0.624424	0.509759	0.541729	0.702906	0.874468	0.349606	0.729642	0.790743	0.887333	0.903628	0.988012	1.78717	0.152301	0	0	0	0	0	0	0
Neurons	Penk	preproenkephalin [Source:MGI Symbol;Acc:MGI:104629]	chr4	-	0.600829	-0.821412	1.28555	-0.600785	-0.518215	0.0825699	-2.02303	0.166503	2.18953	-1.42224	0.684719	2.10696	0.378124	0.324435	0.0821093	0.456386	0.514408	0.920224	0.00762856	0.776913	0.0049857	0.190336	0.489272	0.0629171	0.667096	0.753016	0.355807	0.780126	0.82635	0.9711	0.0316723	0.924627	0.0273066	0.520429	0.778052	0.383616	2.74098	0.0417523	0	0	0	0	0	0	-1
Neurons	Tmem130	transmembrane protein 130 [Source:MGI Symbol;Acc:MGI:3607706]	chr5	-	-3.31839	-0.444493	-0.270286	-1.50361	-1.85733	-0.353717	1.37029	1.19078	-0.17951	2.8739	3.04811	0.174207	0.000340483	0.578889	0.753499	0.0493515	0.0210092	0.677406	0.122545	0.194064	0.824722	0.0170888	0.0151239	0.881996	0.0200986	0.887506	0.912113	0.309448	0.256621	0.859936	0.248965	0.54575	0.901326	0.158339	0.154516	0.970081	3.60838	0.0136618	-1	0	0	0	0	0	0
Neurons	Cdh8	cadherin 8 [Source:MGI Symbol;Acc:MGI:107434]	chr8	-	-0.970744	-0.122248	-0.864368	-0.338436	-1.1483	-0.809863	0.510061	-1.04192	-1.55198	0.848496	0.106375	-0.742121	0.0817362	0.815984	0.224852	0.529304	0.0651598	0.199171	0.340169	0.11816	0.0180089	0.2662	0.904397	0.400416	0.314785	0.962288	0.56713	0.823506	0.388855	0.485083	0.50962	0.434927	0.0701261	0.611428	0.967502	0.775307	2.8451	0.0363825	0	0	0	0	0	0	0
Neurons	L1cam	L1 cell adhesion molecule [Source:MGI Symbol;Acc:MGI:96721]	chrX	-	-0.3893	-0.417287	0.383163	0.323811	-0.127141	-0.450952	0.295824	0.645321	0.349497	-0.0279868	0.772463	0.800449	0.378484	0.299346	0.363733	0.452108	0.774556	0.295961	0.471638	0.127148	0.372437	0.962294	0.20979	0.173605	0.667361	0.73413	0.697905	0.777845	0.937446	0.589391	0.633327	0.451011	0.559989	0.987396	0.542431	0.58512	0.832363	0.539094	0	0	0	0	0	0	0
Neurons	Necab1	N-terminal EF-hand calcium binding protein 1 [Source:MGI Symbol;Acc:MGI:1916602]	chr4	-	0.31633	0.210482	-0.38397	0.441852	0.474266	0.0324133	0.336005	-0.226034	-0.562039	-0.105848	-0.7003	-0.594452	0.49713	0.614818	0.399217	0.374784	0.327532	0.942592	0.381602	0.604471	0.188075	0.865285	0.285207	0.338472	0.756613	0.900855	0.724189	0.730194	0.715157	0.979273	0.550405	0.849275	0.358815	0.951806	0.62464	0.741468	0.642072	0.669852	0	0	0	0	0	0	0
Neurons	Elavl2	ELAV (embryonic lethal, abnormal vision, Drosophila)-like 2 (Hu antigen B) [Source:MGI Symbol;Acc:MGI:1100887]	chr4	-	0.471221	-0.254658	-0.516806	0.440542	-0.161304	-0.601846	-0.285337	-1.14933	-0.863994	-0.725879	-0.988027	-0.262148	0.59084	0.770653	0.609729	0.642	0.869	0.533791	0.719901	0.213614	0.353833	0.558113	0.461862	0.844346	0.813826	0.949647	0.846589	0.88338	0.965838	0.773909	0.827416	0.566486	0.542533	0.81205	0.762008	0.95948	0.450612	0.80875	0	0	0	0	0	0	0
Neurons	Srrm4	serine/arginine repetitive matrix 4 [Source:MGI Symbol;Acc:MGI:1916205]	chr5	-	-0.725059	0.241581	0.0581474	-0.354118	-0.380648	-0.0265294	0.612522	0.402559	-0.209963	0.96664	0.783206	-0.183434	0.106703	0.565166	0.896878	0.42509	0.387553	0.954183	0.148447	0.37376	0.604279	0.119483	0.218485	0.765166	0.359138	0.880338	0.969596	0.762272	0.751436	0.984194	0.284438	0.711518	0.754088	0.420193	0.552949	0.937381	0.702223	0.627042	0	0	0	0	0	0	0
Neurons	Clstn2	calsyntenin 2 [Source:MGI Symbol;Acc:MGI:1929897]	chr9	-	-0.0243284	-0.0549031	-0.278224	0.137083	-0.154756	-0.291839	0.106508	-0.408652	-0.51516	-0.0305747	-0.253896	-0.223321	0.959549	0.905204	0.614446	0.785789	0.766768	0.569714	0.806339	0.427464	0.311913	0.963342	0.728466	0.756108	0.986017	0.982181	0.849353	0.939161	0.93514	0.797899	0.884659	0.745069	0.501187	0.987456	0.897439	0.933856	0.338882	0.884416	0	0	0	0	0	0	0
Neurons	Vmn2r1	vomeronasal 2, receptor 1 [Source:MGI Symbol;Acc:MGI:3645892]	chr3	+	-1.38629	0.845358	-0.0926952	0.265724	-0.509882	-0.775606	2.49737	0.783711	-1.71366	2.23165	1.29359	-0.938053	0.201401	0.339141	0.933207	0.791999	0.634038	0.464864	0.0131616	0.480194	0.0764468	0.115138	0.403291	0.508052	0.496163	0.761594	0.983015	0.940356	0.887453	0.730095	0.0478054	0.781111	0.194541	0.413532	0.723999	0.830511	1.6305	0.188838	0	0	0	0	0	0	1
Neurons	Amy1	amylase 1, salivary [Source:MGI Symbol;Acc:MGI:88019]	chr3	-	-1.22495	0.733339	-0.442207	0.0640817	-0.224123	-0.288205	2.02237	0.558621	-1.46375	1.95829	0.782745	-1.17555	0.0949127	0.188257	0.520028	0.922532	0.741967	0.663373	0.00262918	0.43873	0.0166431	0.037246	0.43121	0.187705	0.338795	0.634233	0.798094	0.980031	0.927447	0.851961	0.0140919	0.753805	0.0663906	0.236675	0.742717	0.600008	2.60334	0.0501534	0	0	0	0	0	0	1
Neurons	Kcnk9	potassium channel, subfamily K, member 9 [Source:MGI Symbol;Acc:MGI:3521816]	chr15	-	-1.70247	-0.468146	-0.710923	1.19665	0.187569	-1.00908	2.43097	1.17911	-1.25185	1.23432	0.991544	-0.242777	0.0735171	0.500403	0.40998	0.141776	0.826177	0.203584	0.00675627	0.208917	0.116076	0.289169	0.433283	0.825576	0.298311	0.848901	0.731966	0.495097	0.952311	0.491253	0.0290168	0.561977	0.258961	0.629575	0.744145	0.954824	3.08738	0.0265064	0	0	0	0	0	0	1
Neurons	Nos1	nitric oxide synthase 1, neuronal [Source:MGI Symbol;Acc:MGI:97360]	chr5	+	-0.566715	0.553775	-0.686334	-0.551287	-0.551839	-0.00055201	0.569203	-0.671458	-1.24066	1.12049	-0.119619	-1.24011	0.384458	0.408054	0.381477	0.4333	0.43025	0.99941	0.354309	0.364986	0.0853463	0.233705	0.905892	0.232401	0.672491	0.802316	0.711192	0.76747	0.777475	1	0.523401	0.704126	0.210387	0.577309	0.967975	0.654876	0.899409	0.496931	0	0	0	0	0	0	0
Neurons	Mab21l1	mab-21-like 1 (C. elegans) [Source:MGI Symbol;Acc:MGI:1333773]	chr3	+	0.581998	0.129469	1.15246	0.442166	0.133953	-0.308213	-0.0103639	0.704417	0.714781	-0.45253	0.570464	1.02299	0.407304	0.846039	0.0928016	0.559802	0.862476	0.679587	0.986212	0.22859	0.222385	0.639753	0.555538	0.283269	0.690083	0.971234	0.378331	0.840198	0.963563	0.860685	0.994134	0.582292	0.401191	0.855187	0.814101	0.698661	0.990749	0.443366	0	0	0	0	0	0	0
Neurons	Meg3	maternally expressed 3 [Source:MGI Symbol;Acc:MGI:1202886]	chr12	+	0.0540283	-0.333502	0.514856	-0.160901	0.0239459	0.184847	-0.548431	0.484774	1.0332	-0.38753	0.460828	0.848358	0.842067	0.249244	0.053026	0.588926	0.933538	0.520652	0.0421596	0.0501254	0.000391616	0.329662	0.223472	0.0346783	0.939894	0.692821	0.28556	0.857902	0.983885	0.765344	0.114999	0.297985	0.00368888	0.664638	0.558784	0.294358	3.60293	0.013755	0	0	0	0	0	0	0
Neurons	Ajap1	adherens junction associated protein 1 [Source:MGI Symbol;Acc:MGI:2685419]	chr4	-	0.0666953	0.108856	0.256315	-0.523291	0.339629	0.86292	-0.48113	0.529249	1.01038	0.0421607	0.18962	0.147459	0.855503	0.789648	0.43245	0.229291	0.365447	0.0364739	0.16674	0.104812	0.00613445	0.93868	0.698746	0.77737	0.945103	0.955192	0.745733	0.600172	0.74173	0.198471	0.310311	0.413387	0.0318576	0.976095	0.883949	0.941039	2.91843	0.0330392	0	0	0	0	0	0	0
Neurons	Dync1i1	dynein cytoplasmic 1 intermediate chain 1 [Source:MGI Symbol;Acc:MGI:107743]	chr6	+	-0.709064	-0.324264	-1.05984	-0.152449	0.227916	0.380365	0.232351	-0.122856	-0.355207	0.3848	-0.350772	-0.735572	0.176611	0.520024	0.0486396	0.763796	0.632751	0.436621	0.649455	0.824135	0.505758	0.593655	0.631299	0.312068	0.46365	0.85932	0.27172	0.933255	0.887128	0.710184	0.777223	0.941373	0.677831	0.831431	0.852047	0.722017	1.34719	0.277666	0	0	0	0	0	0	0
Neurons	Dpysl5	dihydropyrimidinase-like 5 [Source:MGI Symbol;Acc:MGI:1929772]	chr5	+	0.126518	-0.00519735	-0.916878	1.23151	0.770505	-0.461006	1.0998	-0.272891	-1.37269	-0.131715	-1.0434	-0.911681	0.691338	0.981617	0.00738755	0.00036868	0.0193704	0.0809183	0.000137017	0.403331	7.73577e-05	0.735856	0.0273233	0.0261748	0.867398	0.996926	0.103012	0.0273304	0.246882	0.305393	0.00138477	0.727593	0.00104286	0.900436	0.205997	0.255465	9.86373	2.7434e-05	0	0	0	1	0	0	1
Neurons	Trp73	transformation related protein 73 [Source:MGI Symbol;Acc:MGI:1336991]	chr4	-	0.446182	-0.940343	-1.17236	-0.552204	0.636581	1.18879	-1.93873	-0.981965	0.956765	-1.38653	-1.61855	-0.23202	0.285231	0.117138	0.0202858	0.285625	0.142295	0.0170828	0.000636276	0.0438918	0.11483	0.0617879	0.0158075	0.758911	0.582383	0.537868	0.172253	0.655289	0.533083	0.128914	0.00459075	0.281621	0.257262	0.306211	0.158353	0.935153	4.95297	0.00278066	0	0	0	0	0	0	-1
Neurons	Nppc	natriuretic peptide type C [Source:MGI Symbol;Acc:MGI:97369]	chr1	-	0.282975	0.613945	-2.24989	-1.53357	1.31369	2.84726	-1.2026	-1.21918	-0.016574	0.33097	-2.53287	-2.86384	0.7516	0.576181	0.0187486	0.168141	0.143831	0.00900999	0.188106	0.191499	0.986675	0.814893	0.0549853	0.0523559	0.898246	0.885638	0.166508	0.532028	0.536124	0.090997	0.336662	0.543952	0.992404	0.933364	0.294475	0.354772	2.28014	0.0775563	0	0	0	0	0	0	0
Neurons	Cpne4	copine IV [Source:MGI Symbol;Acc:MGI:1921270]	chr9	+	-0.637438	-0.489791	-0.60606	1.34653	0.476934	-0.869598	1.49418	0.508312	-0.985867	0.147647	0.0313783	-0.116269	0.1513	0.0952609	0.148833	0.000936907	0.2297	0.0124934	0.000445751	0.267503	0.0145806	0.776684	0.958175	0.816295	0.429613	0.496673	0.47187	0.0443338	0.631636	0.1074	0.0035451	0.621243	0.06011	0.919468	0.987085	0.951139	7.77317	0.000161476	0	0	0	1	0	0	1
Neurons	Nxph4	neurexophilin 4 [Source:MGI Symbol;Acc:MGI:1336197]	chr10	-	-0.984504	-0.016538	-0.202549	-2.2455	-0.409585	1.83591	-1.27753	0.37237	1.6499	0.967966	0.781955	-0.186011	0.0670296	0.982376	0.704766	0.00233125	0.42845	0.0119958	0.0474002	0.491656	0.0119317	0.293501	0.299028	0.839745	0.284657	0.996926	0.892111	0.0745168	0.776687	0.105049	0.125139	0.788094	0.0520294	0.633371	0.63799	0.958592	4.57933	0.00425537	0	0	0	0	0	0	0
Neurons	Gad2	glutamic acid decarboxylase 2 [Source:MGI Symbol;Acc:MGI:95634]	chr2	+	-0.915132	0.554075	0.682221	-1.21356	-1.55955	-0.345983	0.255643	0.0378055	-0.217837	1.46921	1.59735	0.128146	0.006578	0.13808	0.108646	0.00236585	0.000374238	0.432048	0.420574	0.913787	0.519502	0.00487095	0.00461395	0.816575	0.0844466	0.571083	0.407724	0.0749057	0.0682298	0.707052	0.587548	0.973462	0.689181	0.0852869	0.0847267	0.951139	4.0342	0.00810163	0	0	0	0	0	0	0
Neurons	Crmp1	collapsin response mediator protein 1 [Source:MGI Symbol;Acc:MGI:107793]	chr5	+	-0.0374296	0.0207241	0.768358	0.175874	-0.63569	-0.811564	0.234028	0.170098	-0.0639303	0.0581537	0.805788	0.747634	0.913249	0.947945	0.0568449	0.622557	0.119083	0.0447638	0.442473	0.610282	0.840876	0.901067	0.129223	0.14489	0.967096	0.991817	0.29517	0.874598	0.497253	0.221155	0.607734	0.851902	0.910589	0.965434	0.436942	0.544774	1.34339	0.279091	0	0	0	0	0	0	0
Neurons	Scube3	signal peptide, CUB domain, EGF-like 3 [Source:MGI Symbol;Acc:MGI:3045253]	chr17	+	1.22052	-0.922416	-1.08599	0.348599	1.61904	1.27044	-1.79433	-0.68746	1.10687	-2.14293	-2.3065	-0.163569	0.000982176	0.021576	0.00101807	0.362661	4.6746e-05	0.000280968	1.08702e-05	0.0254338	0.00607883	0.000230729	1.91768e-05	0.734069	0.0328633	0.250458	0.0363846	0.719799	0.0464668	0.0135716	0.000187702	0.218525	0.0316512	0.0158507	0.00664435	0.925381	11.9889	5.64328e-06	1	0	-1	0	1	1	-1
Neurons	St8sia2	ST8 alpha-N-acetyl-neuraminide alpha-2,8-sialyltransferase 2 [Source:MGI Symbol;Acc:MGI:106020]	chr7	-	0.461052	-0.263538	-0.758804	-0.594022	0.622267	1.21629	-1.31861	-0.597588	0.721023	-0.72459	-1.21986	-0.495266	0.351084	0.660591	0.139339	0.319434	0.226021	0.0316556	0.0133851	0.225331	0.2095	0.35339	0.0912972	0.527917	0.643946	0.916474	0.460197	0.683283	0.62877	0.182932	0.0484059	0.579247	0.386012	0.682293	0.373022	0.841279	2.44965	0.0616516	0	0	0	0	0	0	-1
Neurons	Tubb3	tubulin, beta 3 class III [Source:MGI Symbol;Acc:MGI:107813]	chr8	+	0.252987	-0.467555	1.18902	0.404582	-1.51292	-1.9175	-0.31596	-0.576889	-0.260929	-0.720542	0.936034	1.65658	0.653095	0.403432	0.111013	0.492684	0.0442508	0.010443	0.551715	0.315594	0.658951	0.365796	0.31324	0.079416	0.847688	0.800618	0.412623	0.802166	0.33388	0.0979636	0.700474	0.663771	0.79269	0.69051	0.652518	0.424217	2.01199	0.111855	0	0	0	0	0	0	0
Neurons	Rian	RNA imprinted and accumulated in nucleus [Source:MGI Symbol;Acc:MGI:1922995]	chr12	+	0.304231	-0.391009	-0.631328	-0.772389	0.146505	0.918894	-1.46763	-0.789054	0.678574	-0.695239	-0.935559	-0.24032	0.226023	0.243802	0.0287826	0.0181737	0.580932	0.00443114	1.3758e-05	0.00494383	0.0372513	0.101681	0.0171139	0.577483	0.523506	0.685593	0.205989	0.195976	0.861293	0.0613694	0.000224759	0.100375	0.117567	0.389204	0.165112	0.86325	8.36656	9.52079e-05	0	0	0	0	0	0	-1
Neurons	Bhlhe22	basic helix-loop-helix family, member e22 [Source:MGI Symbol;Acc:MGI:1930001]	chr3	+	-0.539775	0.164851	0.655968	-0.240948	-0.544505	-0.303557	0.463678	0.651238	0.18756	0.704626	1.19574	0.491117	0.0980575	0.589437	0.051622	0.467156	0.117802	0.38378	0.120265	0.0382941	0.504295	0.118163	0.0133717	0.275316	0.343845	0.889725	0.280803	0.786473	0.49578	0.667372	0.245522	0.263188	0.67718	0.41832	0.144902	0.691462	1.62134	0.191223	0	0	0	0	0	0	0
Neurons	March4	membrane-associated ring finger (C3HC4) 4 [Source:MGI Symbol;Acc:MGI:2683550]	chr1	-	0.78703	-0.431093	-1.13932	-0.663841	0.560338	1.22418	-1.88196	-1.36601	0.515957	-1.21812	-1.92635	-0.708222	0.0463919	0.408914	0.0195837	0.181382	0.174366	0.0112166	0.000121902	0.00428283	0.332168	0.0669765	0.00323072	0.312439	0.236077	0.803016	0.17025	0.547305	0.58227	0.101343	0.00126153	0.0936348	0.520714	0.317596	0.0693952	0.722506	5.82982	0.00107465	0	0	0	0	0	0	-1
Neurons	Ankrd35	ankyrin repeat domain 35 [Source:MGI Symbol;Acc:MGI:2442590]	chr3	+	0.123376	0.571446	-0.115874	0.0831117	0.179112	0.0960004	0.531182	-0.0601375	-0.591319	0.44807	-0.23925	-0.687319	0.748286	0.120081	0.781241	0.840106	0.657831	0.811992	0.11279	0.879943	0.122666	0.397263	0.673541	0.218489	0.897292	0.543089	0.923079	0.956264	0.896648	0.924659	0.234161	0.962989	0.269292	0.716636	0.872614	0.639162	0.931348	0.477681	0	0	0	0	0	0	0
Neurons	Mirg	miRNA containing gene [Source:MGI Symbol;Acc:MGI:3781106]	chr12	+	-0.243296	0.163835	-1.2467	-0.69099	-0.16481	0.52618	-0.283859	-1.16821	-0.884353	0.407131	-1.0034	-1.41053	0.767258	0.856123	0.191315	0.454564	0.849569	0.574492	0.724395	0.198797	0.334028	0.73906	0.423823	0.284259	0.907535	0.972191	0.528396	0.778932	0.959718	0.801219	0.830127	0.550265	0.522557	0.902201	0.737035	0.699031	0.655881	0.659934	0	0	0	0	0	0	0
Neurons	Cd274	CD274 antigen [Source:MGI Symbol;Acc:MGI:1926446]	chr19	+	1.03369	2.14756	2.13752	0.279639	-0.30331	-0.582949	1.39351	0.800522	-0.59299	1.11387	1.10383	-0.0100411	0.0594398	6.21911e-05	0.000390188	0.640464	0.635123	0.342878	0.000548009	0.047569	0.0837026	0.118072	0.147836	0.988453	0.266859	0.00566169	0.0241878	0.883164	0.887684	0.631451	0.00412768	0.29147	0.207602	0.418185	0.467864	0.996707	10.9434	1.19878e-05	0	1	1	0	0	0	1
Neurons	Ina	internexin neuronal intermediate filament protein, alpha [Source:MGI Symbol;Acc:MGI:96568]	chr19	+	-0.706989	-0.128963	0.38155	-0.383106	-0.552645	-0.169539	0.19492	0.535894	0.340974	0.578026	1.08854	0.510513	0.186274	0.820778	0.499631	0.495841	0.324557	0.780483	0.716016	0.319551	0.514083	0.457978	0.165614	0.525163	0.476431	0.963993	0.78757	0.804921	0.712799	0.91012	0.825332	0.667322	0.684099	0.755027	0.492897	0.839886	0.480841	0.787104	0	0	0	0	0	0	0
Neurons	Snhg11	small nucleolar RNA host gene 11 [Source:MGI Symbol;Acc:MGI:2441845]	chr2	+	-0.767978	-0.358367	-0.0671636	-0.4104	-0.456534	-0.0461346	-0.000788332	0.24428	0.245068	0.409612	0.700814	0.291203	0.0140878	0.258369	0.829808	0.184439	0.136548	0.885001	0.997926	0.428547	0.426525	0.344331	0.11131	0.51198	0.128295	0.699785	0.942964	0.55058	0.52528	0.955892	0.998866	0.745749	0.610394	0.675125	0.407642	0.832047	1.80845	0.147914	0	0	0	0	0	0	0
Neurons	Syt1	synaptotagmin I [Source:MGI Symbol;Acc:MGI:99667]	chr10	-	-0.803221	0.00455176	-0.150287	0.00764685	-0.630715	-0.638362	0.81542	0.0222195	-0.7932	0.807773	0.652934	-0.154838	0.0165975	0.987209	0.678259	0.980057	0.0678788	0.0659622	0.00983407	0.948678	0.0174651	0.0662386	0.181819	0.736583	0.140409	0.997473	0.880157	0.995136	0.396138	0.274492	0.0383122	0.986174	0.0686901	0.316059	0.513729	0.92678	3.48805	0.0158855	0	0	0	0	0	0	1
Neurons	Reln	reelin [Source:MGI Symbol;Acc:MGI:103022]	chr5	-	0.233736	-0.448007	-0.828664	-0.476664	0.572829	1.04949	-1.15841	-0.489571	0.668836	-0.681744	-1.0624	-0.380657	0.447037	0.210041	0.0134697	0.181208	0.078775	0.0035867	0.000822466	0.117047	0.0564868	0.151957	0.021838	0.422913	0.72035	0.654489	0.142455	0.547026	0.423731	0.0539801	0.00564026	0.433062	0.157917	0.469432	0.187319	0.789479	5.5245	0.00148537	0	0	0	0	0	0	-1
Neurons	Syt4	synaptotagmin IV [Source:MGI Symbol;Acc:MGI:101759]	chr18	-	-0.775854	0.0295592	-0.509578	-0.808719	-0.541652	0.267067	-0.00330561	-0.275375	-0.27207	0.805413	0.266276	-0.539137	0.054741	0.946693	0.27872	0.068553	0.191201	0.5582	0.993457	0.540983	0.549267	0.179285	0.660968	0.404004	0.255658	0.991158	0.622715	0.359289	0.598636	0.790184	0.996587	0.81634	0.712662	0.505475	0.867819	0.778538	1.48123	0.231558	0	0	0	0	0	0	0
Neurons	Sphkap	SPHK1 interactor, AKAP domain containing [Source:MGI Symbol;Acc:MGI:1924879]	chr1	-	-0.246183	0.146251	0.111016	-0.302032	-0.74531	-0.443278	0.0904017	-0.388111	-0.478513	0.392434	0.357199	-0.0352349	0.336585	0.58851	0.724979	0.289099	0.0167332	0.160903	0.707125	0.171726	0.0918287	0.294559	0.381105	0.932293	0.632742	0.889725	0.900531	0.658518	0.231524	0.438596	0.819098	0.51822	0.221216	0.634589	0.707044	0.983316	1.99057	0.115189	0	0	0	0	0	0	0
Neurons	Calb2	calbindin 2 [Source:MGI Symbol;Acc:MGI:101914]	chr8	-	0.0540631	-0.40633	-0.246868	0.393524	0.102098	-0.291426	-0.0668687	-0.198833	-0.131964	-0.460393	-0.300931	0.159462	0.897941	0.320668	0.5742	0.366162	0.81754	0.495277	0.865247	0.634164	0.75263	0.433794	0.621381	0.789377	0.961592	0.749714	0.829055	0.723248	0.949556	0.750283	0.919805	0.862153	0.856708	0.740157	0.847405	0.943872	0.371402	0.863345	0	0	0	0	0	0	0
Neurons	Celf4	CUGBP, Elav-like family member 4 [Source:MGI Symbol;Acc:MGI:1932407]	chr18	-	-0.153614	-0.08191	-0.233996	-0.34453	-0.186515	0.158015	-0.272826	-0.266898	0.00592834	0.071704	-0.0803824	-0.152086	0.546766	0.764735	0.401564	0.227378	0.492668	0.576954	0.272166	0.31117	0.982342	0.847692	0.83069	0.696419	0.785407	0.947698	0.726006	0.598209	0.812985	0.802776	0.43587	0.660645	0.990484	0.946823	0.941105	0.912114	0.830416	0.540353	0	0	0	0	0	0	0
Neurons	BC005764	NA	NA	NA	0.671803	0.075025	-0.0486166	-0.0240598	0.511813	0.535873	-0.620838	-0.208607	0.412232	-0.596778	-0.72042	-0.123642	0.000553933	0.676943	0.771681	0.902298	0.0090377	0.00638388	0.00037646	0.186527	0.0185415	0.0227992	0.00553729	0.615615	0.0255901	0.921547	0.919486	0.975699	0.183261	0.0761005	0.00309758	0.537491	0.0717202	0.185048	0.0921872	0.884174	6.64221	0.000470755	1	0	0	0	0	0	-1
Neurons	Cacna2d2	calcium channel, voltage-dependent, alpha 2/delta subunit 2 [Source:MGI Symbol;Acc:MGI:1929813]	chr9	+	0.162808	-0.0461387	-0.392721	-0.292203	-0.0905462	0.201657	-0.50115	-0.646076	-0.144926	-0.208947	-0.55553	-0.346583	0.428789	0.83721	0.0977536	0.219789	0.684498	0.389188	0.0146267	0.00523814	0.516693	0.493402	0.08066	0.28704	0.70753	0.968286	0.388722	0.589683	0.906395	0.673015	0.0517931	0.103196	0.686325	0.775734	0.35115	0.701018	2.66724	0.0460522	0	0	0	0	0	0	0
Neurons	Bmp5	bone morphogenetic protein 5 [Source:MGI Symbol;Acc:MGI:88181]	chr9	+	0.333524	0.488607	0.546175	-0.749294	-0.0638417	0.685452	-0.594212	0.148809	0.74302	0.155082	0.21265	0.057568	0.180154	0.092438	0.0320473	0.0176486	0.811571	0.0254176	0.0131783	0.494711	0.00340791	0.678195	0.538613	0.877107	0.46863	0.491449	0.218745	0.193588	0.948501	0.161654	0.047855	0.790832	0.0206052	0.873672	0.805797	0.968192	5.98133	0.000917755	0	0	0	0	0	0	-1
Neurons	Fibin	fin bud initiation factor homolog (zebrafish) [Source:MGI Symbol;Acc:MGI:1914856]	chr2	-	-1.59712	0.672376	-0.234546	-0.58632	-1.0512	-0.464878	1.68318	0.31138	-1.3718	2.2695	1.36258	-0.906922	6.93359e-05	0.0237368	0.546461	0.0628792	0.00350183	0.19043	1.60108e-05	0.433952	0.000285604	2.24113e-05	0.013022	0.0675034	0.0111	0.264427	0.813744	0.344506	0.133203	0.475066	0.000252412	0.750375	0.00289113	0.00343453	0.143332	0.395686	9.11563	5.03249e-05	-1	0	0	0	0	0	1
Neurons	Neurod1	neurogenic differentiation 1 [Source:MGI Symbol;Acc:MGI:1339708]	chr2	-	-0.46194	-0.385585	0.624457	-0.0722331	-0.819548	-0.747315	0.00412113	0.266849	0.262727	0.0763543	1.0864	1.01004	0.162132	0.246733	0.108871	0.826259	0.0349129	0.0561471	0.989828	0.426408	0.430567	0.868536	0.0373071	0.0527841	0.445358	0.690174	0.408183	0.952062	0.305402	0.249017	0.99501	0.744217	0.614248	0.953028	0.24119	0.355906	1.42928	0.248497	0	0	0	0	0	0	0
Neurons	Robo2	roundabout homolog 2 (Drosophila) [Source:MGI Symbol;Acc:MGI:1890110]	chr16	-	-0.466459	-0.0555585	-0.300754	0.539962	0.194935	-0.345027	0.950862	0.36064	-0.590223	0.410901	0.165705	-0.245196	0.0210858	0.739997	0.121869	0.00802969	0.315072	0.0679632	6.92741e-06	0.0653955	0.00223113	0.115015	0.540089	0.336791	0.158223	0.938629	0.432018	0.130722	0.70737	0.279031	0.000132544	0.332146	0.0147379	0.413423	0.806377	0.741233	9.38922	4.01764e-05	0	0	0	0	0	0	1
Neurons	Myt1l	myelin transcription factor 1-like [Source:MGI Symbol;Acc:MGI:1100511]	chr12	+	-1.4111	-0.381485	0.0471666	-0.195334	-0.838299	-0.642965	0.834279	0.619966	-0.214313	1.02961	1.45827	0.428652	1.45309e-05	0.123103	0.865585	0.426317	0.00341967	0.0231652	0.00369188	0.035703	0.399855	0.0077068	0.000773665	0.251293	0.00604794	0.54759	0.955261	0.762824	0.131332	0.154715	0.0183477	0.254354	0.586444	0.10793	0.0347343	0.672541	7.47814	0.000211707	-1	0	0	0	0	0	1
Neurons	Gap43	growth associated protein 43 [Source:MGI Symbol;Acc:MGI:95639]	chr16	-	0.578226	0.284118	-0.399509	0.419416	0.26113	-0.158287	0.125309	-0.716605	-0.841914	-0.294108	-0.977734	-0.683627	0.253834	0.560021	0.484762	0.450835	0.636827	0.771993	0.76804	0.17534	0.109094	0.673673	0.204224	0.364886	0.553135	0.878569	0.77963	0.777845	0.888241	0.905303	0.85979	0.522935	0.249031	0.871943	0.537536	0.758932	0.851922	0.526555	0	0	0	0	0	0	0
Neurons	Rgs8	regulator of G-protein signaling 8 [Source:MGI Symbol;Acc:MGI:108408]	chr1	+	-0.501332	-0.10369	0.735549	-0.86558	-1.1532	-0.287623	-0.467938	0.0836782	0.551616	0.397642	1.23688	0.839239	0.0379154	0.697036	0.0105564	0.00267951	0.000202577	0.324986	0.0554451	0.718737	0.0307487	0.264992	0.00166228	0.0340868	0.211588	0.927052	0.122949	0.0789335	0.0608966	0.616549	0.139978	0.899912	0.102461	0.61006	0.0486883	0.291927	5.38408	0.00172828	0	0	0	0	0	0	0
Neurons	Stmn2	stathmin-like 2 [Source:MGI Symbol;Acc:MGI:98241]	chr3	+	-0.582858	-0.300584	0.0628948	-0.251381	-0.680401	-0.42902	0.0308926	-0.0346485	-0.0655412	0.282274	0.645752	0.363479	0.0198467	0.226351	0.820018	0.311829	0.0134279	0.117692	0.895531	0.892403	0.796864	0.410131	0.085062	0.329459	0.153422	0.67006	0.939032	0.67669	0.211332	0.372918	0.940187	0.966278	0.88524	0.724566	0.360947	0.73713	2.23427	0.0825509	0	0	0	0	0	0	0
Neurons	Fam183b	family with sequence similarity 183, member B [Source:MGI Symbol;Acc:MGI:1922679]	chr11	-	0.920113	-0.609139	-0.835708	-0.459671	0.699059	1.15873	-1.98892	-1.05676	0.932161	-1.52925	-1.75582	-0.226569	0.0309364	0.262247	0.0714078	0.365207	0.11504	0.0163469	0.00013796	0.0184136	0.0885202	0.0304076	0.00713516	0.746098	0.189786	0.70272	0.332194	0.722347	0.489349	0.125864	0.00139077	0.187304	0.215625	0.213634	0.103529	0.929793	5.3782	0.00173934	0	0	0	0	0	0	-1
Neurons	Ndrg4	N-myc downstream regulated gene 4 [Source:MGI Symbol;Acc:MGI:2384590]	chr8	+	-0.604515	0.177271	-0.0858283	-0.0701415	-0.72753	-0.657388	0.711645	-0.208843	-0.920488	0.781786	0.518687	-0.263099	0.000333598	0.211842	0.602892	0.64492	0.000100039	0.000325849	1.52554e-05	0.179999	1.12915e-06	0.000653205	0.0255472	0.229763	0.0199883	0.656236	0.843124	0.884953	0.048316	0.0145619	0.000243506	0.52975	3.99921e-05	0.0276883	0.200618	0.651715	15.4694	6.08673e-07	-1	0	0	0	-1	-1	1
Neurons	Npy	neuropeptide Y [Source:MGI Symbol;Acc:MGI:97374]	chr6	+	-0.309974	-0.741458	-0.399066	0.793192	-0.315199	-1.10839	0.361709	-0.40429	-0.765999	-0.431483	-0.0890914	0.342392	0.0504858	1.2535e-05	0.025882	1.70609e-05	0.0609335	1.25548e-07	0.0148041	0.0176859	4.27837e-05	0.0440752	0.696856	0.126907	0.245918	0.00188475	0.196713	0.00679791	0.3779	0.000500245	0.0522587	0.184236	0.000646951	0.259834	0.883361	0.518626	22.7068	1.57238e-08	0	-1	0	1	0	-1	0
Oligodendrocytes	Slc5a11	solute carrier family 5 (sodium/glucose cotransporter), member 11 [Source:MGI Symbol;Acc:MGI:1919316]	chr7	+	2.2593	1.69163	-0.432822	0.0131154	0.235048	0.221933	-0.554561	-2.45708	-1.90252	-0.567677	-2.69213	-2.12445	0.0238739	0.0884288	0.685678	0.990819	0.833773	0.84237	0.448255	0.00975013	0.0444184	0.675114	0.0685114	0.14825	0.167248	0.483639	0.88367	0.997642	0.954784	0.938584	0.613049	0.141786	0.133157	0.872241	0.326926	0.550271	2.65012	0.0471158	0	0	0	0	0	0	0
Oligodendrocytes	Pkd2l1	polycystic kidney disease 2-like 1 [Source:MGI Symbol;Acc:MGI:1352448]	chr19	-	0.88833	-0.287623	0.926459	1.12284	0.749615	-0.373221	-0.0531164	0.787745	0.840861	-1.17595	0.0381296	1.21408	0.378724	0.759075	0.325573	0.29229	0.482789	0.710696	0.951702	0.365046	0.332635	0.394625	0.977774	0.362623	0.667485	0.945936	0.665682	0.660821	0.808004	0.876844	0.973696	0.704126	0.521322	0.714964	0.994617	0.757829	0.653816	0.661414	0	0	0	0	0	0	0
Oligodendrocytes	Cldn14	claudin 14 [Source:MGI Symbol;Acc:MGI:1860425]	chr16	-	1.71935	0.564522	-0.474406	0.894068	0.0366667	-0.857401	-0.260762	-2.15709	-1.89633	-1.15483	-2.19376	-1.03893	0.0758886	0.521876	0.654299	0.392521	0.973394	0.412132	0.730664	0.0214743	0.0434428	0.372462	0.129495	0.452231	0.302789	0.860048	0.869682	0.740827	0.994408	0.69119	0.834403	0.201447	0.13121	0.69673	0.437356	0.8057	1.88702	0.132781	0	0	0	0	0	0	0
Oligodendrocytes	Sh3gl3	SH3-domain GRB2-like 3 [Source:MGI Symbol;Acc:MGI:700011]	chr7	+	1.02008	1.59441	-0.870524	-0.838138	1.41146	2.2496	-0.263803	-0.479139	-0.215336	0.574335	-1.8906	-2.46493	0.388111	0.222762	0.430662	0.558046	0.244466	0.0920693	0.792217	0.655724	0.843037	0.741901	0.245758	0.153739	0.675155	0.667365	0.745183	0.83966	0.645831	0.326017	0.875446	0.87033	0.912004	0.903864	0.586713	0.557647	0.806931	0.555683	0	0	0	0	0	0	0
Oligodendrocytes	Mog	myelin oligodendrocyte glycoprotein [Source:MGI Symbol;Acc:MGI:97435]	chr17	-	0.196337	-0.971722	-0.764374	0.740538	0.0299027	-0.710635	-0.427522	-0.930808	-0.503287	-1.16806	-0.960711	0.207348	0.835039	0.297653	0.441786	0.450021	0.976495	0.467472	0.63123	0.313065	0.592848	0.379592	0.48381	0.87811	0.936847	0.732776	0.752022	0.777753	0.995074	0.731668	0.763551	0.661464	0.745917	0.703072	0.774763	0.968735	0.541542	0.742986	0	0	0	0	0	0	0
Oligodendrocytes	Carns1	carnosine synthase 1 [Source:MGI Symbol;Acc:MGI:2147595]	chr19	-	-1.0057	-1.23585	-0.597312	1.36275	0.814062	-0.548687	1.1326	1.22245	0.0898528	-0.230148	0.408392	0.63854	0.307408	0.120772	0.488325	0.12352	0.371672	0.486042	0.215044	0.197382	0.915977	0.853579	0.753368	0.582299	0.603085	0.545107	0.782026	0.464087	0.743561	0.745228	0.369966	0.548349	0.955359	0.948009	0.908602	0.866625	1.71286	0.168666	0	0	0	0	0	0	0
Oligodendrocytes	Tmem151a	transmembrane protein 151A [Source:MGI Symbol;Acc:MGI:2147713]	chr19	-	-1.6905	-0.114115	-0.206016	-0.824066	-0.800577	0.0234895	0.752318	0.683906	-0.0684115	1.57638	1.48448	-0.091901	0.0793162	0.903801	0.830538	0.384969	0.39349	0.981174	0.424616	0.480358	0.940004	0.241641	0.273984	0.945647	0.310734	0.982181	0.943016	0.736133	0.754905	0.994465	0.59105	0.781218	0.968519	0.585927	0.615302	0.985255	0.676289	0.645368	0	0	0	0	0	0	0
Oligodendrocytes	D7Ertd443e	DNA segment, Chr 7, ERATO Doi 443, expressed [Source:MGI Symbol;Acc:MGI:1196431]	chr7	-	-1.39089	1.52915	0.198362	-1.6344	-1.6699	-0.0354964	1.28564	-0.0806473	-1.36628	2.92004	1.58925	-1.33079	0.0775227	0.0664079	0.821952	0.0624357	0.0559239	0.96974	0.0819535	0.920379	0.0740875	0.0134732	0.180665	0.270624	0.306818	0.431119	0.939761	0.343929	0.363908	0.98994	0.185647	0.97565	0.190668	0.140703	0.51263	0.687915	1.93592	0.124159	0	0	0	0	0	0	0
Oligodendrocytes	S1pr5	sphingosine-1-phosphate receptor 5 [Source:MGI Symbol;Acc:MGI:2150641]	chr9	-	0.0543371	-0.236694	-1.67263	-0.0807441	0.260081	0.340825	-0.371775	-1.46689	-1.09511	-0.291031	-1.72697	-1.43594	0.953437	0.801322	0.0991555	0.93564	0.790013	0.724328	0.668259	0.128124	0.260986	0.825933	0.21013	0.297307	0.983304	0.958309	0.391356	0.982943	0.942527	0.882826	0.791463	0.452745	0.445686	0.937374	0.542866	0.7084	0.815215	0.550245	0	0	0	0	0	0	0
Oligodendrocytes	Mag	myelin-associated glycoprotein [Source:MGI Symbol;Acc:MGI:96912]	chr7	-	-0.00297007	-0.142488	-0.749434	-0.561769	-0.557922	0.00384665	-0.701286	-1.30439	-0.6031	-0.139518	-0.746464	-0.606946	0.997486	0.892072	0.493429	0.597332	0.596966	0.997231	0.453873	0.192602	0.559358	0.921248	0.605286	0.688742	0.99859	0.979533	0.784626	0.861175	0.869932	1	0.61817	0.544543	0.720008	0.970772	0.839238	0.909686	0.489847	0.780601	0	0	0	0	0	0	0
Oligodendrocytes	Gjc2	gap junction protein, gamma 2 [Source:MGI Symbol;Acc:MGI:2153060]	chr11	-	-0.758727	-0.594625	-1.05463	0.158851	0.324428	0.165577	0.322954	0.0285215	-0.294432	0.164102	-0.295906	-0.460009	0.471451	0.565657	0.325493	0.882352	0.754052	0.8736	0.748309	0.978838	0.780006	0.911159	0.842857	0.756266	0.73833	0.880414	0.665615	0.969162	0.931418	0.949952	0.846334	0.995447	0.874305	0.967597	0.944328	0.933867	0.401678	0.84294	0	0	0	0	0	0	0
Oligodendrocytes	Galnt6	UDP-N-acetyl-alpha-D-galactosamine:polypeptide N-acetylgalactosaminyltransferase 6 [Source:MGI Symbol;Acc:MGI:1891640]	chr15	-	-0.0890774	1.12576	3.5505	-0.605688	-1.22299	-0.617302	0.609148	2.41659	1.80744	1.21484	3.63958	2.42475	0.920788	0.217835	0.000429756	0.545901	0.243188	0.565015	0.439272	0.00227341	0.0114024	0.342981	0.00730333	0.0634718	0.970049	0.6632	0.0252222	0.833286	0.644756	0.79446	0.604824	0.0675174	0.0502261	0.674676	0.105149	0.38544	4.52238	0.00454557	0	0	1	0	0	0	0
Oligodendrocytes	Nkain2	Na+/K+ transporting ATPase interacting 2 [Source:MGI Symbol;Acc:MGI:1923447]	chr10	-	1.0384	-0.0951555	-1.49229	-0.488423	1.06192	1.55034	-1.62198	-1.46878	0.153201	-1.13356	-2.53069	-1.39714	0.145418	0.912787	0.0571062	0.577852	0.152148	0.056969	0.0256371	0.052464	0.855787	0.314044	0.0200303	0.231764	0.421241	0.984408	0.29551	0.851203	0.548579	0.251357	0.0787898	0.3034	0.919477	0.652529	0.18016	0.653884	2.17228	0.0898293	0	0	0	0	0	0	0
Oligodendrocytes	Adssl1	adenylosuccinate synthetase like 1 [Source:MGI Symbol;Acc:MGI:87947]	chr12	+	-1.5141	-0.494451	-1.01151	0.0556424	0.549213	0.49357	1.07529	1.05181	-0.0234873	1.01965	0.502593	-0.517058	0.0988862	0.543876	0.21964	0.947543	0.496798	0.539515	0.218197	0.248134	0.97719	0.401238	0.677368	0.65298	0.345246	0.870199	0.562497	0.986389	0.815877	0.77821	0.373657	0.600817	0.987652	0.718694	0.874266	0.897957	1.38346	0.264404	0	0	0	0	0	0	0
Oligodendrocytes	Fa2h	fatty acid 2-hydroxylase [Source:MGI Symbol;Acc:MGI:2443327]	chr8	-	-1.51076	-0.435496	-0.259964	-0.692619	-0.152202	0.540417	0.382644	1.09859	0.715949	1.07526	1.2508	0.175532	0.115911	0.646035	0.771408	0.46459	0.865349	0.566571	0.684787	0.245812	0.429644	0.42239	0.338611	0.892754	0.372751	0.909062	0.919388	0.784971	0.963949	0.794966	0.803929	0.598678	0.613426	0.733511	0.673336	0.972257	0.807024	0.555622	0	0	0	0	0	0	0
Oligodendrocytes	Ldb3	LIM domain binding 3 [Source:MGI Symbol;Acc:MGI:1344412]	chr14	-	-2.03924	-1.4475	-0.976468	0.661012	-0.144473	-0.805485	1.25276	0.918301	-0.334456	0.591745	1.06277	0.471028	0.00265888	0.00778847	0.114411	0.182926	0.789067	0.116099	0.0559831	0.180428	0.582969	0.460546	0.224959	0.550671	0.0511185	0.139266	0.419866	0.549238	0.942023	0.369509	0.14089	0.530663	0.738985	0.756554	0.560307	0.851932	5.59335	0.00137989	0	0	0	0	0	0	0
Oligodendrocytes	Slc45a3	solute carrier family 45, member 3 [Source:MGI Symbol;Acc:MGI:1922082]	chr1	+	-0.775394	-1.68531	-1.53829	-0.523567	-1.11324	-0.589673	-1.43348	-1.87614	-0.442656	-0.909914	-0.762897	0.147017	0.287332	0.0499799	0.091359	0.489656	0.166487	0.472924	0.0807886	0.0301685	0.620993	0.409747	0.505629	0.903351	0.584643	0.375923	0.375763	0.800461	0.571561	0.735841	0.183787	0.236096	0.766229	0.724412	0.78626	0.974417	3.21548	0.0224675	0	0	0	0	0	0	0
Oligodendrocytes	Ermn	ermin, ERM-like protein [Source:MGI Symbol;Acc:MGI:1925017]	chr2	-	-0.837909	0.182506	-0.382984	-0.4604	-0.440804	0.0195965	0.560015	0.0141213	-0.545893	1.02041	0.454925	-0.56549	0.25043	0.802346	0.630836	0.540627	0.550775	0.980049	0.424993	0.985545	0.463757	0.323761	0.671899	0.601058	0.549925	0.958581	0.857437	0.830532	0.846912	0.993971	0.59129	0.997309	0.64323	0.660314	0.872187	0.875174	0.396163	0.846705	0	0	0	0	0	0	0
Oligodendrocytes	Anln	anillin, actin binding protein [Source:MGI Symbol;Acc:MGI:1920174]	chr9	-	0.261424	0.406872	-0.910275	-0.013249	0.332594	0.345843	0.132199	-0.839105	-0.971304	0.145448	-1.1717	-1.31715	0.494135	0.294298	0.0450191	0.975357	0.408387	0.400511	0.687955	0.0535769	0.0253698	0.787937	0.051448	0.0306401	0.75413	0.729021	0.261485	0.993977	0.763439	0.682784	0.806222	0.305951	0.0897945	0.923529	0.284196	0.276368	1.56896	0.205433	0	0	0	0	0	0	0
Oligodendrocytes	Rab37	RAB37, member of RAS oncogene family [Source:MGI Symbol;Acc:MGI:1929945]	chr11	+	-0.690784	1.37198	0.535791	-1.5219	-1.17352	0.348386	0.540865	0.053059	-0.487806	2.06277	1.22657	-0.836193	0.358572	0.107618	0.530883	0.0921983	0.168619	0.71005	0.435607	0.94459	0.50825	0.0737629	0.284261	0.484188	0.650286	0.521743	0.804406	0.408957	0.574732	0.876605	0.601361	0.984558	0.679628	0.332569	0.624235	0.819463	0.965813	0.457534	0	0	0	0	0	0	0
Oligodendrocytes	Phospho1	phosphatase, orphan 1 [Source:MGI Symbol;Acc:MGI:2447348]	chr11	+	-1.23369	-0.264603	-1.15845	-1.137	-1.16086	-0.0238678	-0.16791	-1.08563	-0.917718	0.969087	0.0752365	-0.89385	0.06656	0.712586	0.158026	0.108536	0.102328	0.974688	0.804643	0.165897	0.240757	0.32145	0.941968	0.410001	0.283852	0.929262	0.486455	0.439516	0.470637	0.992235	0.883695	0.510495	0.422039	0.658772	0.982429	0.78115	2.15039	0.0925549	0	0	0	0	0	0	0
Oligodendrocytes	Lgi3	leucine-rich repeat LGI family, member 3 [Source:MGI Symbol;Acc:MGI:2182619]	chr14	+	-0.134521	1.87867	-1.29797	-0.624706	-0.168315	0.456392	1.38849	-1.33177	-2.72025	2.01319	-1.16345	-3.17664	0.764443	0.000410555	0.0349775	0.251975	0.729604	0.410042	0.000622022	0.023394	1.37566e-05	0.00426059	0.124592	0.000243619	0.906053	0.0213837	0.229094	0.624303	0.92289	0.690246	0.00451653	0.209191	0.000269683	0.078594	0.430845	0.0192218	7.11639	0.000297409	0	1	0	0	0	0	1
Oligodendrocytes	Fam178b	family with sequence similarity 178, member B [Source:MGI Symbol;Acc:MGI:3026913]	chr1	-	-1.9696	0.152204	-1.04066	-1.84312	-0.945075	0.898048	0.278681	-0.0161302	-0.294811	2.1218	0.928945	-1.19286	0.0371448	0.879462	0.292649	0.0652286	0.292217	0.378017	0.768064	0.987033	0.761464	0.125062	0.48743	0.397985	0.209424	0.978732	0.636241	0.349098	0.688753	0.661924	0.85979	0.997801	0.862192	0.428192	0.777021	0.774623	1.41331	0.253937	0	0	0	0	0	0	0
Oligodendrocytes	Tmem117	transmembrane protein 117 [Source:MGI Symbol;Acc:MGI:2444580]	chr15	+	0.308655	-0.156871	-0.362455	0.519633	0.735209	0.215577	0.0541065	0.0640993	0.00999277	-0.465526	-0.67111	-0.205584	0.553511	0.744766	0.461292	0.346175	0.165698	0.656719	0.904272	0.89557	0.983615	0.512637	0.351079	0.76474	0.790051	0.939833	0.763058	0.707099	0.569771	0.848488	0.94513	0.966933	0.99109	0.786372	0.6844	0.937381	0.434964	0.819817	0	0	0	0	0	0	0
Oligodendrocytes	Ccdc13	coiled-coil domain containing 13 [Source:MGI Symbol;Acc:MGI:1920144]	chr9	-	0.871091	-0.00686711	-0.358309	0.742396	0.471795	-0.270601	-0.135562	-0.757605	-0.622043	-0.877958	-1.2294	-0.351442	0.0326983	0.984408	0.400091	0.0878836	0.275845	0.489441	0.663337	0.0570716	0.117814	0.103186	0.0404765	0.524333	0.19618	0.997108	0.725113	0.402592	0.672236	0.746908	0.788387	0.31285	0.261631	0.392717	0.251801	0.839673	1.71404	0.168392	0	0	0	0	0	0	0
Oligodendrocytes	Ppap2c	phosphatidic acid phosphatase type 2C [Source:MGI Symbol;Acc:MGI:1354945]	chr10	-	-0.0046429	-1.08046	-1.55004	-0.0511433	-0.570319	-0.519176	-1.12696	-2.11571	-0.988758	-1.07581	-1.5454	-0.469583	0.995021	0.191675	0.116658	0.948959	0.492355	0.533332	0.146382	0.0246109	0.302512	0.333639	0.211455	0.709888	0.998116	0.638844	0.423775	0.986901	0.812985	0.773625	0.281973	0.21564	0.492183	0.666944	0.544278	0.916105	1.96221	0.119759	0	0	0	0	0	0	0
Oligodendrocytes	Cntn2	contactin 2 [Source:MGI Symbol;Acc:MGI:104518]	chr1	-	-1.30582	0.0955964	-0.495758	-0.418401	-0.459388	-0.0409866	0.983011	0.35067	-0.632341	1.40141	0.810058	-0.591355	0.00121498	0.773207	0.208319	0.228569	0.182077	0.909113	0.00909142	0.393699	0.0901966	0.00792995	0.135187	0.252639	0.0368845	0.95051	0.549792	0.599404	0.589587	0.966822	0.0361886	0.722238	0.218506	0.109143	0.446239	0.673689	3.52036	0.015253	-1	0	0	0	0	0	1
Oligodendrocytes	Gpr62	G protein-coupled receptor 62 [Source:MGI Symbol;Acc:MGI:3525078]	chr9	-	-0.760275	0.891466	-0.554406	0.168413	0.0145038	-0.153909	1.82015	0.220372	-1.59978	1.65174	0.205869	-1.44587	0.127307	0.0276876	0.27707	0.717489	0.975595	0.740514	0.000148725	0.669824	0.000969665	0.0126329	0.769086	0.029932	0.390501	0.285781	0.620889	0.917028	0.994883	0.890914	0.00147779	0.877528	0.00760557	0.135951	0.91571	0.274121	4.68809	0.00375476	0	0	0	0	0	0	1
Oligodendrocytes	Arsg	arylsulfatase G [Source:MGI Symbol;Acc:MGI:1921258]	chr11	+	-0.606121	0.111407	-1.27777	0.420578	1.31953	0.898952	1.13811	0.647878	-0.490227	0.717528	-0.671652	-1.38918	0.384092	0.843788	0.0396294	0.522047	0.0309967	0.109553	0.0700903	0.359313	0.425337	0.424547	0.463629	0.0995405	0.672193	0.971143	0.245041	0.818496	0.292942	0.357251	0.166881	0.698875	0.609569	0.735337	0.762985	0.470389	2.27422	0.0781834	0	0	0	0	0	0	0
Oligodendrocytes	Smtnl2	smoothelin-like 2 [Source:MGI Symbol;Acc:MGI:2442764]	chr11	-	-0.0530393	0.496254	1.02599	-0.735616	-0.561458	0.174158	-0.186322	0.517568	0.70389	0.549293	1.07903	0.529732	0.926902	0.453478	0.0934765	0.289974	0.396964	0.808434	0.731926	0.309817	0.184129	0.532274	0.200584	0.551675	0.972033	0.827845	0.379188	0.659232	0.757582	0.923397	0.835143	0.66025	0.35353	0.797535	0.534064	0.852165	1.04964	0.411275	0	0	0	0	0	0	0
Oligodendrocytes	Dbil5	diazepam binding inhibitor-like 5 [Source:MGI Symbol;Acc:MGI:108039]	chr11	+	1.33154	0.568468	-2.63239	0.938505	1.64103	0.702523	0.175431	-2.3229	-2.49833	-0.763074	-3.96393	-3.20086	0.077413	0.382383	0.00169792	0.244814	0.0364347	0.303783	0.755478	0.00386579	0.00195619	0.436537	0.000811815	0.00328331	0.306613	0.788452	0.0480793	0.617237	0.310865	0.5966	0.850953	0.0885279	0.013239	0.742305	0.0353517	0.0881804	4.09889	0.00749463	0	0	-1	0	0	0	0
Oligodendrocytes	Stmn4	stathmin-like 4 [Source:MGI Symbol;Acc:MGI:1931224]	chr14	+	0.2526	1.85211	0.893887	-1.62356	-1.28923	0.334329	-0.0240431	-0.647941	-0.623898	1.59951	0.641287	-0.958227	0.701124	0.0232798	0.260699	0.0603058	0.115456	0.709541	0.966927	0.316525	0.33491	0.124128	0.532529	0.388125	0.871923	0.26166	0.606661	0.338326	0.489919	0.876421	0.98237	0.664682	0.523518	0.426828	0.802265	0.769491	2.21597	0.0846341	0	0	0	0	0	0	0
Oligodendrocytes	Nkain1	Na+/K+ transporting ATPase interacting 1 [Source:MGI Symbol;Acc:MGI:1914399]	chr4	-	-0.157679	-0.424038	0.0278447	0.60412	-0.556263	-1.16038	0.33776	-0.37074	-0.7085	-0.26636	0.185523	0.451883	0.736826	0.31088	0.960365	0.198776	0.308605	0.0300538	0.425683	0.453082	0.144765	0.670733	0.799639	0.518375	0.889324	0.742293	0.990635	0.566439	0.70233	0.177934	0.591812	0.763077	0.301524	0.870265	0.927713	0.836559	1.65756	0.18196	0	0	0	0	0	0	0
Oligodendrocytes	Glra4	glycine receptor, alpha 4 subunit [Source:MGI Symbol;Acc:MGI:95750]	chrX	-	-0.353625	-0.168689	0.04749	-1.52622	-1.08002	0.446206	-1.34129	-0.678904	0.662385	0.184936	0.401115	0.216179	0.702325	0.882165	0.964314	0.17614	0.310085	0.702154	0.170709	0.46954	0.522487	0.899606	0.775791	0.889527	0.872361	0.978832	0.991642	0.541087	0.702906	0.872315	0.315232	0.773589	0.691304	0.965183	0.919318	0.972058	0.83119	0.539852	0	0	0	0	0	0	0
Oligodendrocytes	Pigz	phosphatidylinositol glycan anchor biosynthesis, class Z [Source:MGI Symbol;Acc:MGI:2443822]	chr16	+	-0.0397146	-0.0832588	-2.57303	0.549654	0.788897	0.239243	0.50611	-1.74442	-2.25053	-0.0435442	-2.53332	-2.48978	0.953837	0.886414	0.00243103	0.424096	0.237359	0.68637	0.391441	0.0358864	0.00640299	0.961418	0.0202394	0.015333	0.98352	0.979211	0.0589737	0.761584	0.640757	0.86443	0.560235	0.254696	0.0327931	0.98693	0.181229	0.197609	3.20582	0.0227484	0	0	0	0	0	0	0
Oligodendrocytes	Ppp1r14a	protein phosphatase 1, regulatory (inhibitor) subunit 14A [Source:MGI Symbol;Acc:MGI:1931139]	chr7	+	0.532083	0.336131	0.0660032	-1.88792	0.281171	2.16909	-2.08387	-0.184909	1.89896	-0.195952	-0.46608	-0.270128	0.395432	0.69159	0.914956	0.0285554	0.676319	0.010742	0.00361116	0.742565	0.00955574	0.851971	0.595941	0.796664	0.681706	0.925683	0.977651	0.243603	0.903979	0.0996716	0.0180536	0.910598	0.0442602	0.947788	0.835145	0.946473	4.32208	0.00574632	0	0	0	0	0	0	-1
Oligodendrocytes	Rftn1	raftlin lipid raft linker 1 [Source:MGI Symbol;Acc:MGI:1923688]	chr17	-	0.776988	-0.621498	0.797306	-0.0446718	0.443499	0.488171	-1.44316	0.463817	1.90697	-1.39849	0.0203181	1.4188	0.0304431	0.144409	0.0155967	0.912019	0.240663	0.205756	0.000397052	0.0980161	1.2469e-05	0.014739	0.964898	0.010712	0.187579	0.580526	0.153365	0.978131	0.64323	0.493181	0.00323363	0.400458	0.000251071	0.147464	0.9896	0.167709	7.86626	0.000148421	0	0	0	0	0	0	-1
Oligodendrocytes	Mobp	myelin-associated oligodendrocytic basic protein [Source:MGI Symbol;Acc:MGI:108511]	chr9	+	-0.931224	-0.202407	-1.93451	-1.27725	-1.8542	-0.576947	-0.548433	-2.85748	-2.30905	0.728817	-1.00329	-1.7321	0.0247416	0.702011	0.0196599	0.0106555	0.00138445	0.342987	0.244156	0.000397155	0.0036891	0.274417	0.258763	0.0760235	0.169898	0.927722	0.170571	0.150023	0.10276	0.631451	0.404213	0.0269618	0.0217605	0.619465	0.600752	0.416855	8.59927	7.78362e-05	0	0	0	0	0	0	0
Oligodendrocytes	Synj2	synaptojanin 2 [Source:MGI Symbol;Acc:MGI:1201671]	chr17	+	0.0172087	-0.515261	-0.0726528	-0.560592	0.174443	0.735035	-1.09306	0.0845817	1.17764	-0.53247	-0.0898615	0.442609	0.963824	0.259769	0.842848	0.203601	0.655896	0.0781446	0.0105944	0.811404	0.00872227	0.370408	0.864745	0.449044	0.987619	0.700779	0.946643	0.571367	0.896429	0.299104	0.040541	0.936975	0.0413367	0.695028	0.952409	0.803181	2.95792	0.0313737	0	0	0	0	0	0	-1
Oligodendrocytes	Srd5a1	steroid 5 alpha-reductase 1 [Source:MGI Symbol;Acc:MGI:98400]	chr13	-	-0.152343	-0.768366	-0.266034	0.486175	-0.518699	-1.00487	-0.129848	-0.63239	-0.502542	-0.616022	-0.11369	0.502332	0.661591	0.024574	0.530088	0.163553	0.188581	0.0104902	0.694319	0.110013	0.200217	0.202366	0.835296	0.349568	0.85077	0.269553	0.804006	0.52714	0.595809	0.0982336	0.810107	0.42302	0.374255	0.537262	0.942509	0.749248	2.93068	0.0325125	0	0	0	0	0	0	0
Oligodendrocytes	Adamtsl4	ADAMTS-like 4 [Source:MGI Symbol;Acc:MGI:2389008]	chr3	-	0.872702	0.689801	0.26634	-0.0350543	0.52479	0.559844	-0.217955	-0.0815718	0.136383	-0.182901	-0.606362	-0.423461	0.00169581	0.00971455	0.24845	0.905174	0.0609824	0.0428055	0.269974	0.689788	0.515161	0.605392	0.0825004	0.216343	0.0417741	0.159455	0.594385	0.975968	0.377975	0.215815	0.433929	0.887449	0.685076	0.837526	0.354897	0.636913	5.11845	0.00231229	1	0	0	0	0	0	0
Oligodendrocytes	Itgb4	integrin beta 4 [Source:MGI Symbol;Acc:MGI:96613]	chr11	+	0.997453	0.701033	-0.29236	-0.57076	0.826697	1.39746	-0.867179	-0.463115	0.404064	-0.29642	-1.28981	-0.993393	0.00484333	0.0736259	0.347833	0.176036	0.0225989	0.000855723	0.00446218	0.117839	0.209178	0.554569	0.00763193	0.0507802	0.0720109	0.448395	0.685438	0.541087	0.26195	0.0244857	0.021141	0.434146	0.385508	0.81	0.108034	0.350874	5.85876	0.00104258	0	0	0	0	0	1	-1
Oligodendrocytes	Plekhh1	pleckstrin homology domain containing, family H (with MyTH4 domain) member 1 [Source:MGI Symbol;Acc:MGI:2144989]	chr12	+	-0.150037	0.234725	0.073149	-0.48134	-0.473098	0.00824264	-0.0965787	-0.249912	-0.153333	0.384762	0.223186	-0.161576	0.602751	0.452761	0.821057	0.152797	0.146741	0.980539	0.71659	0.395819	0.603974	0.367469	0.606873	0.718969	0.821362	0.827693	0.939454	0.511185	0.542006	0.993971	0.825764	0.723336	0.753867	0.691957	0.839468	0.919314	0.760783	0.586561	0	0	0	0	0	0	0
Oligodendrocytes	Cldn11	claudin 11 [Source:MGI Symbol;Acc:MGI:106925]	chr3	+	1.04227	-0.387695	-1.1567	-0.416841	0.71578	1.13262	-1.8468	-1.48319	0.363617	-1.42996	-2.19897	-0.769004	0.107399	0.621182	0.0943725	0.595049	0.291441	0.11333	0.00673325	0.0257028	0.6332	0.163056	0.0236226	0.458434	0.360287	0.902482	0.380823	0.860099	0.687636	0.364184	0.0289342	0.219888	0.774279	0.482599	0.193274	0.807588	2.50715	0.0570579	0	0	0	0	0	0	-1
Oligodendrocytes	Padi2	peptidyl arginine deiminase, type II [Source:MGI Symbol;Acc:MGI:1338892]	chr4	+	-0.168222	-1.08251	0.149723	0.278781	-0.45967	-0.73845	-0.635504	-0.141725	0.493779	-0.914285	0.317944	1.23223	0.703467	0.0298011	0.775407	0.543589	0.352492	0.134887	0.174312	0.767572	0.343709	0.166471	0.643421	0.0906585	0.872361	0.29731	0.920623	0.83249	0.733039	0.400788	0.319535	0.921271	0.532986	0.489071	0.858664	0.451692	1.26623	0.309516	0	0	0	0	0	0	0
Oligodendrocytes	Tprn	taperin [Source:MGI Symbol;Acc:MGI:2139535]	chr2	+	-1.03765	0.00392018	-0.379931	-0.308923	-0.297288	0.0116354	0.732651	0.360436	-0.372215	1.04157	0.657724	-0.383851	0.00876474	0.990924	0.326802	0.393454	0.403146	0.974741	0.0470269	0.368898	0.308762	0.0474534	0.223285	0.459214	0.0990726	0.997705	0.667081	0.741195	0.760813	0.992235	0.124566	0.707691	0.497885	0.271372	0.558578	0.808216	2.03604	0.108228	0	0	0	0	0	0	0
Oligodendrocytes	Tmeff2	transmembrane protein with EGF-like and two follistatin-like domains 2 [Source:MGI Symbol;Acc:MGI:1861735]	chr1	+	-0.0458591	-0.244674	-0.247829	0.802699	0.516319	-0.28638	0.603884	0.314349	-0.289535	-0.198815	-0.201969	-0.00315466	0.903337	0.416916	0.482243	0.0348498	0.171897	0.377168	0.0655352	0.383714	0.38477	0.680411	0.695628	0.994543	0.963938	0.806628	0.778303	0.267266	0.578848	0.661224	0.158666	0.717965	0.57164	0.874477	0.882576	0.99853	1.9187	0.127128	0	0	0	0	0	0	0
Oligodendrocytes	Larp6	La ribonucleoprotein domain family, member 6 [Source:MGI Symbol;Acc:MGI:1914807]	chr9	+	-0.980404	-0.214013	-0.514604	-1.01836	-1.96933	-0.950971	-0.251967	-1.50353	-1.25156	0.766391	0.465801	-0.30059	0.082195	0.73559	0.51855	0.0970818	0.0063891	0.199997	0.667941	0.0384665	0.085515	0.363591	0.6297	0.767369	0.315365	0.937513	0.797438	0.417734	0.15886	0.486574	0.791203	0.263487	0.210469	0.689706	0.851162	0.937621	3.39485	0.0178706	0	0	0	0	0	0	0
Oligodendrocytes	Dock5	dedicator of cytokinesis 5 [Source:MGI Symbol;Acc:MGI:2652871]	chr14	-	0.44433	-0.202266	-0.396147	-0.244067	0.325076	0.569144	-0.890664	-0.515401	0.375263	-0.646596	-0.840477	-0.193881	0.0642386	0.442233	0.112969	0.367618	0.195683	0.0332821	0.000470137	0.0313175	0.14269	0.0735003	0.0183174	0.58865	0.278443	0.821972	0.417846	0.724688	0.602316	0.188236	0.00368389	0.239665	0.298607	0.331949	0.171425	0.868695	4.17894	0.00680987	0	0	0	0	0	0	-1
Oligodendrocytes	Aspa	aspartoacylase [Source:MGI Symbol;Acc:MGI:87914]	chr11	-	0.00792474	0.647458	0.0742003	0.199301	-0.152696	-0.351997	0.838834	-0.0864207	-0.925255	0.639533	0.0662755	-0.573258	0.984208	0.0711099	0.863179	0.64057	0.726415	0.401647	0.0125813	0.826672	0.0164558	0.234106	0.910248	0.304962	0.994531	0.442369	0.95398	0.883164	0.922004	0.684074	0.0462455	0.941868	0.0659115	0.57803	0.96956	0.715619	2.26277	0.0794097	0	0	0	0	0	0	1
Oligodendrocytes	Wnt3	wingless-related MMTV integration site 3 [Source:MGI Symbol;Acc:MGI:98955]	chr11	+	-0.911762	0.444697	-0.958239	0.630782	0.2951	-0.335682	1.98724	0.248623	-1.73862	1.35646	-0.0464768	-1.40294	0.0382984	0.138914	0.0351191	0.0952096	0.436449	0.33437	8.17443e-06	0.600217	0.000160216	0.0132006	0.938751	0.0122197	0.212831	0.57249	0.229585	0.414938	0.780446	0.625145	0.000150579	0.846086	0.00185846	0.139041	0.98146	0.176731	8.32424	9.8794e-05	0	0	0	0	0	0	1
Oligodendrocytes	Phlda3	pleckstrin homology-like domain, family A, member 3 [Source:MGI Symbol;Acc:MGI:1351485]	chr1	+	-0.0907835	0.408906	-1.15481	-1.20098	-0.26589	0.935089	-0.701289	-1.32992	-0.628629	0.49969	-1.06403	-1.56372	0.795908	0.374435	0.0173507	0.0121304	0.488685	0.0481577	0.0612543	0.00463009	0.179536	0.389125	0.0741492	0.0220024	0.919216	0.784389	0.161906	0.161516	0.810727	0.229252	0.150636	0.0976116	0.347531	0.710597	0.338072	0.23549	3.98519	0.00859625	0	0	0	0	0	0	0
Oligodendrocytes	Cdc42ep2	CDC42 effector protein (Rho GTPase binding) 2 [Source:MGI Symbol;Acc:MGI:1929744]	chr19	-	0.483529	-0.562579	0.0683595	0.187013	0.646137	0.459124	-0.859096	0.230967	1.09006	-1.04611	-0.415169	0.630939	0.425606	0.385532	0.897619	0.781037	0.301933	0.446009	0.140883	0.652755	0.0696961	0.242054	0.606373	0.452118	0.704915	0.791091	0.969979	0.937587	0.69593	0.718555	0.274879	0.869677	0.183182	0.586083	0.839468	0.8057	1.06267	0.404438	0	0	0	0	0	0	0
Oligodendrocytes	Bace2	beta-site APP-cleaving enzyme 2 [Source:MGI Symbol;Acc:MGI:1860440]	chr16	+	0.899706	-0.660474	-0.633758	0.158673	0.966126	0.807452	-1.40151	-0.567338	0.834168	-1.56018	-1.53346	0.026716	0.00692198	0.0595983	0.0394341	0.650985	0.00541405	0.0119714	6.3446e-05	0.0527632	0.0179063	0.00204723	0.00127766	0.952475	0.0870138	0.408982	0.244199	0.88899	0.152753	0.104951	0.000753504	0.304248	0.0698447	0.0511423	0.0428701	0.987085	6.78333	0.000409936	0	0	0	0	0	0	-1
Oligodendrocytes	Tmem88b	transmembrane protein 88B [Source:MGI Symbol;Acc:MGI:2444329]	chr4	-	-0.0758495	0.523051	-0.787537	-0.584723	-0.155412	0.429311	0.0141774	-0.8671	-0.881277	0.598901	-0.711688	-1.31059	0.826318	0.186864	0.077096	0.157677	0.676382	0.305942	0.965351	0.0422315	0.0382478	0.256135	0.205261	0.031555	0.932313	0.632651	0.34534	0.517085	0.903979	0.598421	0.981611	0.27581	0.119834	0.601474	0.538066	0.280199	1.78692	0.152355	0	0	0	0	0	0	0
Oligodendrocytes	Acy3	aspartoacylase (aminoacylase) 3 [Source:MGI Symbol;Acc:MGI:1918920]	chr19	+	0.189151	0.658253	-0.399789	-1.33888	-0.191972	1.14691	-0.869776	-0.780913	0.0888632	0.469102	-0.58894	-1.05804	0.668182	0.278132	0.432863	0.033888	0.694683	0.0642732	0.0552657	0.0992181	0.861225	0.530043	0.383979	0.185572	0.855191	0.715308	0.745733	0.263982	0.909617	0.270644	0.139636	0.402274	0.923414	0.796312	0.709246	0.596903	2.18898	0.087806	0	0	0	0	0	0	0
Oligodendrocytes	Prr5l	proline rich 5 like [Source:MGI Symbol;Acc:MGI:1919696]	chr2	-	0.209448	0.511266	0.776507	-1.57489	-0.339638	1.23526	-1.27308	0.227421	1.5005	0.301818	0.567059	0.265241	0.410136	0.189804	0.00639715	0.000220996	0.242822	0.00259436	8.16522e-05	0.318556	1.18378e-05	0.512531	0.129139	0.569614	0.692086	0.6367	0.0953768	0.0226747	0.644756	0.045289	0.000921492	0.666497	0.000242196	0.786372	0.436942	0.860046	12.971	2.89026e-06	0	0	0	-1	0	1	-1
Oligodendrocytes	Gss	glutathione synthetase [Source:MGI Symbol;Acc:MGI:95852]	chr2	-	0.273196	0.418021	-0.28665	0.21542	0.150902	-0.0645176	0.360246	-0.408943	-0.769189	0.144826	-0.559845	-0.704671	0.252359	0.0615926	0.269036	0.396768	0.550514	0.790759	0.0748412	0.0976954	0.00244038	0.650855	0.116693	0.04364	0.551541	0.415544	0.613872	0.743969	0.846719	0.91602	0.174703	0.400218	0.0157405	0.859837	0.416914	0.331259	2.84967	0.0361639	0	0	0	0	0	0	0
Oligodendrocytes	Nol3	nucleolar protein 3 (apoptosis repressor with CARD domain) [Source:MGI Symbol;Acc:MGI:1925938]	chr8	+	-0.636489	-0.194252	0.467332	0.367826	-0.316416	-0.684243	0.810064	0.787406	-0.0226583	0.442237	1.10382	0.661585	0.0454523	0.446762	0.126741	0.203624	0.309536	0.0267206	0.00673341	0.012621	0.930537	0.271225	0.0151017	0.100723	0.234061	0.824253	0.439623	0.571367	0.702771	0.166043	0.0289342	0.158207	0.963769	0.616362	0.154516	0.473324	3.38638	0.0180635	0	0	0	0	0	0	1
Oligodendrocytes	B3galt5	UDP-Gal:betaGlcNAc beta 1,3-galactosyltransferase, polypeptide 5 [Source:MGI Symbol;Acc:MGI:2136878]	chr16	+	-0.513596	0.456244	-0.068611	-0.0593911	-0.545297	-0.485906	0.910449	-0.100312	-1.01076	0.96984	0.444985	-0.524855	0.0502212	0.0512805	0.809196	0.81547	0.0525721	0.0808798	0.000354754	0.706938	0.000284111	0.00771314	0.247724	0.155955	0.245153	0.38032	0.934535	0.947618	0.356248	0.30532	0.00296014	0.895521	0.00288051	0.10793	0.588654	0.560833	5.70163	0.00122993	0	0	0	0	0	0	1
Oligodendrocytes	Slain1	SLAIN motif family, member 1 [Source:MGI Symbol;Acc:MGI:2145578]	chr14	+	-0.108457	0.000380491	-0.231303	0.420017	0.294174	-0.125843	0.528854	0.171327	-0.357527	0.108837	-0.122846	-0.231684	0.592126	0.998279	0.249157	0.0469164	0.155526	0.51111	0.00539392	0.387975	0.0614108	0.685264	0.664542	0.386	0.814304	0.999348	0.595328	0.303324	0.553842	0.759296	0.0244924	0.719595	0.167531	0.877329	0.869329	0.768144	2.98171	0.0304132	0	0	0	0	0	0	1
Oligodendrocytes	Car14	carbonic anhydrase 14 [Source:MGI Symbol;Acc:MGI:1344341]	chr3	-	-0.421818	0.657275	-0.916477	-0.0852358	0.95181	1.03705	0.993857	0.457151	-0.536706	1.07909	-0.494659	-1.57375	0.302311	0.085442	0.0179641	0.839402	0.0132018	0.00990023	0.0087024	0.269755	0.145575	0.0580811	0.368107	0.00531778	0.598984	0.476812	0.16357	0.956264	0.20999	0.0952263	0.0350427	0.623365	0.30254	0.298216	0.695613	0.115211	3.67399	0.0125908	0	0	0	0	0	0	1
Oligodendrocytes	Prr18	proline rich region 18 [Source:MGI Symbol;Acc:MGI:2443403]	chr17	+	-0.226233	-0.596716	-0.98994	-0.73938	0.159984	0.899363	-1.10986	-0.603723	0.50614	-0.370483	-0.763707	-0.393223	0.323836	0.0483961	0.000745731	0.00935325	0.490464	0.00170871	0.000188933	0.0255746	0.0922039	0.319714	0.0347113	0.318089	0.618809	0.368532	0.0311138	0.141033	0.812219	0.0358673	0.00179774	0.219262	0.221751	0.657504	0.233113	0.727256	9.63663	3.28829e-05	0	0	-1	0	0	1	-1
Oligodendrocytes	Inf2	inverted formin, FH2 and WH2 domain containing [Source:MGI Symbol;Acc:MGI:1917685]	chr12	+	0.226194	-0.0776876	0.620407	-0.555321	-0.375524	0.179798	-0.859203	0.0186894	0.877892	-0.303882	0.394213	0.698095	0.344705	0.78041	0.0208794	0.0566274	0.170678	0.532994	0.00107898	0.932385	0.00126963	0.409371	0.262835	0.0731895	0.639123	0.952242	0.174716	0.328241	0.577246	0.773442	0.00700768	0.97969	0.00938561	0.724306	0.60409	0.411798	5.08663	0.00239531	0	0	0	0	0	0	-1
Oligodendrocytes	Gsn	gelsolin [Source:MGI Symbol;Acc:MGI:95851]	chr2	+	0.90284	-0.142439	-0.813811	0.0689244	1.02038	0.951459	-0.976355	-0.696268	0.280088	-1.04528	-1.71665	-0.671372	0.0362448	0.729267	0.0369634	0.883132	0.0226323	0.0203244	0.00845937	0.0614358	0.482811	0.0817151	0.00452923	0.233185	0.207046	0.935436	0.235932	0.969377	0.261956	0.143586	0.0342993	0.322743	0.659238	0.351208	0.0839279	0.655684	3.19988	0.0229226	0	0	0	0	0	0	-1
Oligodendrocytes	Gamt	guanidinoacetate methyltransferase [Source:MGI Symbol;Acc:MGI:1098221]	chr10	-	-0.427113	0.0409695	0.38369	-0.0760309	-0.090832	-0.0148011	0.392051	0.719971	0.32792	0.468082	0.810803	0.342721	0.20722	0.896519	0.225543	0.825448	0.786839	0.965024	0.202333	0.0268896	0.259842	0.312325	0.0848712	0.442142	0.501317	0.980388	0.567616	0.951833	0.941083	0.988468	0.354405	0.223619	0.444347	0.65158	0.360618	0.800078	1.17341	0.350068	0	0	0	0	0	0	0
Oligodendrocytes	Josd2	Josephin domain containing 2 [Source:MGI Symbol;Acc:MGI:1913374]	chr7	+	0.589261	-0.308894	-0.745146	0.323809	0.512868	0.189059	-0.574346	-0.821539	-0.247192	-0.898155	-1.33441	-0.436252	0.116071	0.398673	0.0636421	0.419918	0.189379	0.600134	0.0878101	0.0338657	0.529067	0.0906654	0.0181436	0.414813	0.372751	0.797075	0.312184	0.758921	0.596741	0.816957	0.195354	0.248754	0.697332	0.369982	0.170704	0.783924	1.61489	0.192919	0	0	0	0	0	0	0
Oligodendrocytes	Nkx6-2	NK6 homeobox 2 [Source:MGI Symbol;Acc:MGI:1352738]	chr7	-	-0.359008	-0.109731	0.206758	-0.562424	-0.490831	0.0715924	-0.313147	0.074935	0.388082	0.249277	0.565766	0.316489	0.133782	0.683794	0.42965	0.0429988	0.0623927	0.79693	0.193941	0.755583	0.13011	0.486542	0.114975	0.401047	0.403021	0.923881	0.744356	0.291128	0.382909	0.9184	0.344328	0.915466	0.279653	0.770902	0.414395	0.775546	1.78521	0.152713	0	0	0	0	0	0	0
Oligodendrocytes	Gng13	guanine nucleotide binding protein (G protein), gamma 13 [Source:MGI Symbol;Acc:MGI:1925616]	chr17	+	-0.86142	1.01278	0.43949	-1.05815	-1.50137	-0.443219	0.816049	-0.200463	-1.01651	1.8742	1.30091	-0.573293	0.0523538	0.0367757	0.421475	0.0367442	0.00546642	0.434429	0.0517568	0.675789	0.0275301	0.00600622	0.0688195	0.425052	0.25037	0.327259	0.739728	0.274943	0.152753	0.708403	0.133183	0.879943	0.0951171	0.0962081	0.327602	0.790688	3.30917	0.0199279	0	0	0	0	0	0	0
Oligodendrocytes	Pdlim2	PDZ and LIM domain 2 [Source:MGI Symbol;Acc:MGI:2384850]	chr14	-	-0.4394	0.541083	0.10754	-1.14271	-0.489625	0.653084	-0.162226	0.0573153	0.219542	0.980484	0.546941	-0.433543	0.171217	0.179622	0.760777	0.00726747	0.158936	0.121184	0.609039	0.861446	0.514039	0.0615665	0.253907	0.416749	0.457111	0.625418	0.914907	0.125041	0.559187	0.379108	0.74766	0.954912	0.684099	0.305684	0.595196	0.784908	1.89434	0.131453	0	0	0	0	0	0	0
Oligodendrocytes	Gpr37	G protein-coupled receptor 37 [Source:MGI Symbol;Acc:MGI:1313297]	chr6	-	-0.400258	-0.0916813	-0.983184	0.56258	0.350054	-0.212527	0.871157	-0.232872	-1.10403	0.308577	-0.582926	-0.891502	0.184235	0.709443	0.00389568	0.0573446	0.228104	0.427065	0.00224016	0.470712	0.000877448	0.425505	0.183249	0.0323269	0.473815	0.928358	0.0751687	0.330307	0.630773	0.70323	0.0124273	0.774307	0.00704103	0.735847	0.515484	0.28278	6.04041	0.000863402	0	0	0	0	0	0	1
Oligodendrocytes	Hist1h4h	histone cluster 1, H4h [Source:MGI Symbol;Acc:MGI:2448427]	chr13	+	-0.0493328	-0.264535	-0.640136	-0.579189	-0.0366254	0.542564	-0.794392	-0.627429	0.166963	-0.215203	-0.590803	-0.375601	0.92081	0.669604	0.278347	0.332897	0.94508	0.363782	0.140778	0.261256	0.784552	0.786304	0.443223	0.659389	0.970049	0.920371	0.622288	0.694054	0.986322	0.650142	0.274763	0.615415	0.877188	0.922836	0.750382	0.900131	0.920745	0.484011	0	0	0	0	0	0	0
Oligodendrocytes	Fbxo36	F-box protein 36 [Source:MGI Symbol;Acc:MGI:1289192]	chr1	+	0.509286	0.120192	-1.10071	0.0273734	1.29043	1.26306	-0.361721	-0.319565	0.0421554	-0.389094	-1.61	-1.22091	0.159423	0.73588	0.00272446	0.945151	0.000901519	0.000776481	0.244999	0.35597	0.905914	0.441469	0.00266006	0.0182691	0.440776	0.937513	0.0622321	0.985529	0.0923105	0.0232615	0.405231	0.696899	0.949536	0.746185	0.0616013	0.215046	4.12541	0.00726002	0	0	0	0	0	1	0
Oligodendrocytes	Tmod1	tropomodulin 1 [Source:MGI Symbol;Acc:MGI:98775]	chr4	+	0.402472	-0.184893	-0.445173	-0.471655	0.305909	0.777563	-1.05902	-0.541736	0.517284	-0.587365	-0.847644	-0.26028	0.0649075	0.45074	0.0508087	0.0665875	0.178257	0.00255502	2.16914e-05	0.0137128	0.0315424	0.0773909	0.00933608	0.430038	0.280123	0.827291	0.278157	0.353494	0.585136	0.0448496	0.000321598	0.162651	0.104191	0.341349	0.119902	0.793301	7.50906	0.000205727	0	0	0	0	0	1	-1
Oligodendrocytes	Rhou	ras homolog gene family, member U [Source:MGI Symbol;Acc:MGI:1916831]	chr8	+	-0.10911	0.613656	-0.492463	-0.301202	-0.0619437	0.239259	0.421564	-0.445297	-0.86686	0.722766	-0.383353	-1.10612	0.583971	0.00446419	0.0305259	0.178308	0.767305	0.273932	0.0222814	0.0392944	0.000180037	0.0154154	0.199938	0.000827289	0.80933	0.102999	0.212377	0.543276	0.93514	0.567393	0.0708399	0.265942	0.00204143	0.151082	0.533948	0.0404458	4.49513	0.00469185	0	0	0	0	0	0	0
Oligodendrocytes	Slco3a1	solute carrier organic anion transporter family, member 3a1 [Source:MGI Symbol;Acc:MGI:1351867]	chr7	-	0.759225	-0.020524	0.523625	-0.551225	0.267383	0.818608	-1.33097	0.0317834	1.36276	-0.779749	-0.2356	0.544149	9.82328e-05	0.913797	0.00313395	0.00877832	0.14588	0.000188624	8.10276e-09	0.827269	8.60675e-09	0.00443919	0.313713	0.0368524	0.0121367	0.984622	0.0671005	0.137031	0.540078	0.0113874	9.55544e-07	0.942002	1.12438e-06	0.0807168	0.65265	0.302548	27.0892	2.63645e-09	1	0	0	0	0	1	-1
Oligodendrocytes	Mbp	myelin basic protein [Source:MGI Symbol;Acc:MGI:96925]	chr18	+	-1.23014	-0.923355	-0.00948187	-1.41191	-2.61171	-1.1998	-1.10512	-1.39105	-0.285927	0.306785	1.22066	0.913873	0.0030418	0.0608882	0.98715	0.00238564	1.61739e-05	0.0324178	0.0171655	0.00888703	0.594129	0.614393	0.0904144	0.233826	0.0557765	0.413656	0.996499	0.0751428	0.0407409	0.184989	0.0583709	0.135672	0.746612	0.841471	0.37092	0.656137	9.70995	3.10061e-05	0	0	0	0	-1	0	0
Oligodendrocytes	Qdpr	quinoid dihydropteridine reductase [Source:MGI Symbol;Acc:MGI:97836]	chr5	-	-0.132287	-0.278836	-0.296819	-0.0189472	-0.268156	-0.249209	-0.165496	-0.432689	-0.267192	-0.146549	-0.164532	-0.0179835	0.465942	0.136809	0.155573	0.921334	0.17645	0.209213	0.338317	0.0310915	0.174841	0.570011	0.548044	0.947807	0.733802	0.569422	0.483055	0.979954	0.584016	0.497263	0.507634	0.239043	0.341874	0.819314	0.8114	0.985753	2.50861	0.0569466	0	0	0	0	0	0	0
Oligodendrocytes	Mal	myelin and lymphocyte protein, T cell differentiation protein [Source:MGI Symbol;Acc:MGI:892970]	chr2	-	-0.438309	0.303917	0.60134	-0.679944	-0.569038	0.110906	0.0622825	0.470612	0.408329	0.742226	1.03965	0.297423	0.141856	0.334672	0.0568879	0.0439494	0.0804487	0.742945	0.823404	0.101639	0.146617	0.0916082	0.0197681	0.496924	0.415836	0.758818	0.29517	0.294291	0.428397	0.891623	0.89556	0.406824	0.304269	0.371988	0.178608	0.826202	1.89042	0.132162	0	0	0	0	0	0	0
Oligodendrocytes	Slc48a1	solute carrier family 48 (heme transporter), member 1 [Source:MGI Symbol;Acc:MGI:1914989]	chr15	+	-0.0657191	-0.0685501	-0.267201	0.00334984	-0.132059	-0.135409	0.000518834	-0.333541	-0.33406	-0.00283101	-0.201482	-0.198651	0.604285	0.585842	0.0587892	0.980209	0.332362	0.3193	0.996436	0.0142953	0.0137198	0.987319	0.28412	0.289002	0.822046	0.888793	0.299547	0.995136	0.718555	0.610672	0.998001	0.164861	0.0574982	0.996331	0.624235	0.703129	2.78446	0.0394151	0	0	0	0	0	0	0
Oligodendrocytes	Ctnna3	catenin (cadherin associated protein), alpha 3 [Source:MGI Symbol;Acc:MGI:2661445]	chr10	+	-0.687303	-0.100175	0.0395109	-0.302228	-0.210791	0.0914372	0.2849	0.516023	0.231123	0.587128	0.726814	0.139686	0.000524215	0.565363	0.820536	0.10667	0.245214	0.617313	0.0939511	0.00504099	0.168888	0.023693	0.00636484	0.571239	0.0246458	0.880396	0.939259	0.436182	0.646106	0.826162	0.205347	0.100997	0.333879	0.189551	0.0984204	0.860394	3.81862	0.0105323	-1	0	0	0	0	0	0
Oligodendrocytes	Ndrg1	N-myc downstream regulated gene 1 [Source:MGI Symbol;Acc:MGI:1341799]	chr15	-	0.195877	-0.128592	0.406853	-0.385676	0.231822	0.617498	-0.710145	0.442798	1.15294	-0.32447	0.210976	0.535445	0.523414	0.69903	0.168169	0.268755	0.473362	0.0716123	0.0212771	0.112333	0.000484477	0.474547	0.617205	0.231085	0.772997	0.927163	0.499322	0.638656	0.801911	0.286557	0.0683838	0.42587	0.00436248	0.763973	0.845342	0.653019	4.21974	0.00648689	0	0	0	0	0	0	0
Oligodendrocytes	Dbndd2	dysbindin (dystrobrevin binding protein 1) domain containing 2 [Source:MGI Symbol;Acc:MGI:106562]	chr2	+	-0.187058	-0.40052	0.779426	0.221501	-0.372549	-0.59405	0.00804032	0.593935	0.585895	-0.213461	0.966484	1.17995	0.395184	0.0698291	0.00150099	0.336758	0.122229	0.0158123	0.968368	0.00667426	0.00706992	0.486774	0.00427778	0.00067756	0.681706	0.439733	0.0448832	0.698224	0.501467	0.123477	0.983236	0.117282	0.0352153	0.771116	0.0826415	0.0354787	3.71714	0.0119352	0	0	1	0	0	0	0
Oligodendrocytes	Tppp3	tubulin polymerization-promoting protein family member 3 [Source:MGI Symbol;Acc:MGI:1915221]	chr8	-	0.805624	-0.0602279	-0.72548	0.027032	0.75746	0.730428	-0.83882	-0.773644	0.0651757	-0.865852	-1.5311	-0.665252	0.00245624	0.810876	0.00658419	0.920811	0.00607541	0.00732751	0.000677305	0.00255636	0.791207	0.0190315	0.000146619	0.068321	0.0495539	0.960502	0.0972027	0.979954	0.156661	0.0817428	0.0048213	0.0713543	0.881707	0.168233	0.0149796	0.397844	5.78902	0.00112165	1	0	0	0	0	0	-1
Oligodendrocytes	Trak2	trafficking protein, kinesin binding 2 [Source:MGI Symbol;Acc:MGI:1918077]	chr1	-	-0.641156	-0.667299	0.306259	0.0609166	-0.397771	-0.458688	0.0347734	0.549643	0.51487	-0.0261432	0.947414	0.973558	0.00044991	0.00025985	0.0673813	0.713565	0.0252471	0.0106756	0.819951	0.00127525	0.00215733	0.907654	0.000296782	0.000206582	0.0235104	0.0159288	0.320192	0.915022	0.275099	0.0992114	0.893476	0.049573	0.0143504	0.966799	0.0215005	0.0173289	7.87097	0.000147791	-1	-1	0	0	0	0	0
Oligodendrocytes	Efhd1	EF hand domain containing 1 [Source:MGI Symbol;Acc:MGI:1921607]	chr1	+	-0.102244	-0.652763	-0.0455816	0.638186	-0.210153	-0.848338	0.087666	-0.15349	-0.241156	-0.55052	0.0566621	0.607182	0.522024	0.000193346	0.784332	0.000585013	0.224326	2.12197e-05	0.549306	0.326279	0.125277	0.0178622	0.805681	0.0114689	0.771975	0.0128398	0.92415	0.0337824	0.627223	0.00455729	0.698925	0.673966	0.272917	0.162207	0.92956	0.172655	8.24427	0.000105974	0	-1	0	1	0	-1	0
Oligodendrocytes	Pla2g16	phospholipase A2, group XVI [Source:MGI Symbol;Acc:MGI:2179715]	chr19	+	-0.106082	0.0722169	-0.321719	0.0900911	0.106551	0.01646	0.26839	-0.109085	-0.377475	0.178299	-0.215636	-0.393936	0.352729	0.515799	0.00915204	0.45581	0.37502	0.88939	0.0144088	0.320663	0.00152163	0.265964	0.18908	0.0196627	0.64559	0.85687	0.114404	0.779725	0.745085	0.957708	0.0512605	0.668744	0.0108703	0.611328	0.521918	0.225003	3.60059	0.0137952	0	0	0	0	0	0	0
Oligodendrocytes	Adi1	acireductone dioxygenase 1 [Source:MGI Symbol;Acc:MGI:2144929]	chr12	+	0.150561	-0.0834724	-0.358855	-0.0133181	0.0613708	0.0746889	-0.247351	-0.448045	-0.200694	-0.234033	-0.509416	-0.275382	0.213815	0.489116	0.00736782	0.917752	0.630394	0.557709	0.0314045	0.000641014	0.0960238	0.174727	0.00622514	0.120012	0.509612	0.845031	0.102827	0.979593	0.885539	0.790133	0.09189	0.0341688	0.227573	0.50062	0.0972214	0.507898	3.59677	0.0138612	0	0	0	0	0	0	0
Oligodendrocytes	Lpar1	lysophosphatidic acid receptor 1 [Source:MGI Symbol;Acc:MGI:108429]	chr4	-	-0.36802	-0.42458	0.14543	-0.0639272	-0.18942	-0.125493	-0.120487	0.32403	0.444517	-0.0565599	0.51345	0.57001	0.00865079	0.00308195	0.273778	0.643329	0.177002	0.366312	0.332223	0.0138507	0.00130797	0.759681	0.00967378	0.00468527	0.0983684	0.0829732	0.618055	0.884141	0.584674	0.652395	0.501846	0.162996	0.00958475	0.911653	0.122366	0.109172	4.91876	0.00288962	0	0	0	0	0	0	0
Oligodendrocytes	Cryab	crystallin, alpha B [Source:MGI Symbol;Acc:MGI:88516]	chr9	+	0.155997	-0.241219	-0.542947	0.0912996	0.203107	0.111807	-0.305917	-0.495837	-0.189921	-0.397216	-0.698944	-0.301728	0.403017	0.202211	0.00929618	0.647472	0.305305	0.566159	0.0827236	0.011525	0.312999	0.139013	0.0144814	0.26823	0.686688	0.646983	0.115212	0.886548	0.69908	0.794667	0.186855	0.151485	0.50207	0.450966	0.150754	0.686063	2.51961	0.0561105	0	0	0	0	0	0	0
Oligodendrocytes	Aplp1	amyloid beta (A4) precursor-like protein 1 [Source:MGI Symbol;Acc:MGI:88046]	chr7	-	-0.458216	0.365447	-0.259937	-0.239716	-0.160842	0.0788737	0.583946	0.0374364	-0.54651	0.823662	0.198279	-0.625384	0.00128327	0.0069887	0.0556745	0.0863152	0.236674	0.561849	3.32566e-05	0.763234	0.00011103	9.37248e-05	0.283394	0.00184631	0.0373907	0.130748	0.292369	0.399373	0.639882	0.792876	0.000450717	0.919085	0.00140111	0.0092209	0.62354	0.063832	7.38595	0.000230673	-1	0	0	0	0	0	1
Oligodendrocytes	Cnp	2,3-cyclic nucleotide 3 phosphodiesterase [Source:MGI Symbol;Acc:MGI:88437]	chr11	+	0.0147774	-0.0764682	-0.315716	0.507998	0.0636256	-0.444372	0.416752	-0.266868	-0.68362	-0.0912456	-0.330493	-0.239248	0.901884	0.504119	0.0156055	0.000396357	0.617932	0.00130386	0.000635092	0.0275888	2.18489e-06	0.582281	0.0631528	0.161699	0.963701	0.850718	0.153365	0.0287142	0.880143	0.0305986	0.00459032	0.225956	6.59521e-05	0.825516	0.314246	0.570293	12.4777	4.02714e-06	0	0	0	1	0	-1	1
Oligodendrocytes	Scd1	stearoyl-Coenzyme A desaturase 1 [Source:MGI Symbol;Acc:MGI:98239]	chr19	-	-0.273215	-0.735752	0.108126	0.488592	0.26437	-0.224223	0.0260553	0.64571	0.619655	-0.462537	0.381341	0.843878	0.032155	1.40841e-06	0.364254	0.000627763	0.0451946	0.0789543	0.817863	5.09663e-06	8.68848e-06	0.0107618	0.0320157	2.89847e-05	0.194365	0.000431677	0.698362	0.035606	0.336437	0.301007	0.892081	0.00238912	0.000189176	0.124742	0.222693	0.00507647	15.668	5.42024e-07	0	-1	0	1	0	0	0
Oligodendrocytes	Trp53inp2	transformation related protein 53 inducible nuclear protein 2 [Source:MGI Symbol;Acc:MGI:1915978]	chr2	+	-0.227032	-0.676659	0.247196	-0.20413	-0.378361	-0.174231	-0.653757	0.0958677	0.749625	-0.449627	0.474229	0.923855	0.0748389	1.50578e-05	0.0597469	0.131316	0.00793314	0.198866	8.60455e-06	0.416052	1.45033e-06	0.0169419	0.0119965	2.30262e-05	0.301436	0.00206889	0.301722	0.478008	0.174639	0.484568	0.000156017	0.737273	4.84597e-05	0.157827	0.136377	0.00453075	13.0921	2.6677e-06	0	-1	0	0	0	0	-1
Oligodendrocytes	Cmtm5	CKLF-like MARVEL transmembrane domain containing 5 [Source:MGI Symbol;Acc:MGI:2447164]	chr14	+	-0.403781	-0.664851	-0.287001	0.358998	-0.117872	-0.47687	0.097928	-0.00109229	-0.0990203	-0.26107	0.11678	0.37785	0.00181385	3.42431e-06	0.023522	0.00586819	0.34046	0.000476121	0.374	0.992376	0.385901	0.117327	0.48798	0.0292318	0.0428284	0.000750961	0.186174	0.111857	0.724649	0.0180212	0.542385	0.998461	0.572831	0.416563	0.777275	0.271185	13.025	2.78864e-06	-1	-1	0	0	0	-1	0
Oligodendrocytes	Kif5a	kinesin family member 5A [Source:MGI Symbol;Acc:MGI:109564]	chr10	-	-1.52926	-1.20445	-1.27971	-0.217798	-0.579563	-0.361765	0.107006	-0.330021	-0.437027	0.324804	0.249542	-0.0752618	8.5771e-06	0.000185015	0.000180547	0.441902	0.0501449	0.214315	0.695169	0.256198	0.133956	0.410482	0.538259	0.852354	0.00465932	0.0125479	0.0166333	0.773668	0.349778	0.502613	0.810742	0.610081	0.285159	0.724566	0.805715	0.962065	15.1224	7.47292e-07	-1	-1	-1	0	0	0	0
Oligodendrocytes	Trf	transferrin [Source:MGI Symbol;Acc:MGI:98821]	chr9	-	0.140098	-0.57217	-0.267403	0.648992	-0.189431	-0.838423	-0.0632762	-0.596932	-0.533656	-0.712268	-0.407501	0.304767	0.45856	0.00388234	0.182052	0.00270458	0.354406	0.00022972	0.713151	0.00275834	0.00649126	0.0108588	0.142944	0.261074	0.72954	0.0946613	0.518597	0.0789335	0.734783	0.0123276	0.823697	0.0748934	0.0331277	0.125593	0.458401	0.678779	7.69055	0.000174101	0	0	0	0	0	-1	0
Oligodendrocytes	Sept4	septin 4 [Source:MGI Symbol;Acc:MGI:1270156]	chr11	+	-0.0939842	0.306057	0.0847103	0.503359	0.128572	-0.374787	0.903401	0.307267	-0.596134	0.400041	0.178695	-0.221347	0.484403	0.0212434	0.525365	0.00125632	0.366227	0.0110436	5.2392e-08	0.0201197	3.69277e-05	0.0372099	0.347492	0.232985	0.748029	0.248406	0.800993	0.0521436	0.741795	0.100694	3.3944e-06	0.195112	0.00057308	0.236653	0.681236	0.655253	15.2693	6.84828e-07	0	0	0	0	0	0	1
Oligodendrocytes	Apod	apolipoprotein D [Source:MGI Symbol;Acc:MGI:88056]	chr16	-	0.819825	0.771528	0.575311	-0.404263	-0.165355	0.238907	-0.452559	-0.409869	0.04269	-0.0482964	-0.244514	-0.196217	0.00106334	0.00237949	0.018225	0.116263	0.504539	0.344085	0.0312698	0.0543103	0.837581	0.880443	0.448474	0.54808	0.0344462	0.0679646	0.164386	0.453276	0.820871	0.632238	0.0915463	0.307684	0.908244	0.95849	0.753819	0.850421	7.94117	0.00013874	1	0	0	0	0	0	0
Oligodendrocytes	Plekhb1	pleckstrin homology domain containing, family B (evectins) member 1 [Source:MGI Symbol;Acc:MGI:1351469]	chr7	-	-0.228209	-0.0510038	-0.199699	-0.533834	-0.00714556	0.526688	-0.356629	0.0213639	0.377993	0.177205	0.0285094	-0.148696	0.0721791	0.688803	0.116193	0.000450157	0.956049	0.000481583	0.00466515	0.85478	0.00346011	0.320913	0.870203	0.405652	0.296492	0.925038	0.423096	0.0301454	0.989513	0.0181025	0.0218429	0.953491	0.0208024	0.658497	0.954127	0.778923	8.02255	0.000128987	0	0	0	-1	0	1	-1
Microglia	Bcl2a1d	B cell leukemia/lymphoma 2 related protein A1d [Source:MGI Symbol;Acc:MGI:1278325]	chr9	-	1.20718	2.046	4.05104	0.331034	-0.22394	-0.554974	1.16986	2.61992	1.45006	0.838822	2.84385	2.00503	0.237068	0.0343046	0.000124844	0.767011	0.843849	0.620844	0.145509	0.00131257	0.0313118	0.540554	0.0436289	0.129094	0.53655	0.317138	0.0138178	0.933966	0.95738	0.828165	0.280834	0.0506545	0.103601	0.801436	0.263606	0.522082	6.8312	0.000391269	0	0	1	0	0	0	0
Microglia	Ccl3	chemokine (C-C motif) ligand 3 [Source:MGI Symbol;Acc:MGI:98260]	chr11	-	2.30617	0.929632	2.15821	0.997825	1.28817	0.290344	-0.378709	1.14021	1.51892	-1.37653	-0.147958	1.22858	0.0231194	0.303995	0.0122728	0.365196	0.231176	0.768241	0.604655	0.0996751	0.0366989	0.300097	0.906233	0.312974	0.165384	0.737158	0.134436	0.722347	0.633232	0.903545	0.744687	0.403312	0.116215	0.63965	0.968131	0.723066	3.90817	0.00943956	0	0	0	0	0	0	0
Microglia	Tnf	tumor necrosis factor [Source:MGI Symbol;Acc:MGI:104798]	chr17	-	-0.294841	0.133071	4.0733	-0.137614	-0.692588	-0.554974	0.290297	3.67555	3.38526	0.427911	4.36814	3.94023	0.738322	0.879108	1.83182e-05	0.882891	0.469129	0.56315	0.723158	1.46789e-05	3.24506e-05	0.730728	0.000944107	0.00229033	0.890388	0.978732	0.00428982	0.969377	0.799374	0.793379	0.829365	0.00441421	0.000520012	0.897895	0.0370955	0.0743447	8.81174	6.49339e-05	0	0	1	0	0	0	0
Microglia	Ccl4	chemokine (C-C motif) ligand 4 [Source:MGI Symbol;Acc:MGI:98261]	chr11	+	0.802894	0.172301	3.2058	-0.22394	-0.22394	0	-0.854532	2.17896	3.03349	-0.630592	2.4029	3.03349	0.347221	0.8445	0.000317682	0.811102	0.811102	1	0.279921	0.00281102	0.000191426	0.606117	0.0446762	0.0149191	0.640732	0.971234	0.0213595	0.946264	0.948336	1	0.445141	0.0755516	0.00214402	0.837755	0.265691	0.194903	5.94335	0.000954626	0	0	1	0	0	0	0
Microglia	Bcl2a1b	B cell leukemia/lymphoma 2 related protein A1b [Source:MGI Symbol;Acc:MGI:1278326]	chr9	+	0.583865	0.0337043	4.30603	0.331034	0.328245	-0.00278869	-0.219127	4.0504	4.26953	-0.550161	3.72216	4.27232	0.577668	0.974005	2.856e-05	0.768265	0.770854	0.997992	0.817673	9.97266e-06	5.81437e-06	0.70871	0.00999528	0.00354226	0.804938	0.996595	0.00541892	0.933966	0.935874	1	0.891946	0.00343211	0.000138727	0.887491	0.124513	0.0928561	10.1778	2.14434e-05	0	0	1	0	0	0	0
Microglia	P2ry6	pyrimidinergic receptor P2Y, G-protein coupled, 6 [Source:MGI Symbol;Acc:MGI:2673874]	chr7	-	1.29136	0.170012	0.346607	-0.332237	-0.0968249	0.235412	-1.45359	-1.04158	0.412007	-1.12135	-0.944754	0.176594	0.23243	0.884946	0.763357	0.790981	0.937061	0.850335	0.143837	0.292054	0.700927	0.481785	0.5483	0.914467	0.531106	0.979211	0.915762	0.94018	0.984428	0.941417	0.278818	0.644127	0.821667	0.768339	0.811493	0.977255	0.6718	0.648562	0	0	0	0	0	0	0
Microglia	Gdf15	growth differentiation factor 15 [Source:MGI Symbol;Acc:MGI:1346047]	chr8	-	-0.579689	0.655705	-1.23396	-1.2568	-0.620296	0.636508	-0.0214102	-1.27457	-1.25316	1.23539	-0.654274	-1.88967	0.543322	0.530202	0.247491	0.251394	0.544842	0.565867	0.981098	0.202847	0.210408	0.384293	0.645201	0.208997	0.78354	0.864903	0.592714	0.62371	0.842766	0.794667	0.99096	0.554775	0.387149	0.707519	0.859417	0.627176	0.825018	0.543853	0	0	0	0	0	0	0
Microglia	Tmem119	transmembrane protein 119 [Source:MGI Symbol;Acc:MGI:2385228]	chr5	-	1.04389	-0.90016	0.294878	1.49028	0.395098	-1.09519	-0.453768	-0.353915	0.0998532	-1.94405	-0.749013	1.19504	0.219782	0.195676	0.717425	0.0820843	0.668066	0.157592	0.513902	0.623744	0.893234	0.0814418	0.523006	0.266907	0.516879	0.641967	0.898269	0.390758	0.900815	0.434564	0.66948	0.858952	0.942493	0.350627	0.798053	0.684908	0.843949	0.531643	0	0	0	0	0	0	0
Microglia	Ccl9	chemokine (C-C motif) ligand 9 [Source:MGI Symbol;Acc:MGI:104533]	chr11	-	1.98448	-0.948947	1.35992	1.69029	-0.22394	-1.91423	-1.24313	-0.848497	0.394635	-2.93342	-0.624557	2.30887	0.126057	0.425011	0.315903	0.213255	0.880048	0.161711	0.265216	0.442011	0.739054	0.0995895	0.735291	0.204113	0.388381	0.810188	0.657462	0.58204	0.969267	0.439833	0.428269	0.756039	0.848229	0.385912	0.900383	0.621932	0.976166	0.451609	0	0	0	0	0	0	0
Microglia	Ccr7	chemokine (C-C motif) receptor 7 [Source:MGI Symbol;Acc:MGI:103011]	chr11	-	0.450201	-1.68944	5.81102	2.7483	-0.985449	-3.73375	0.608666	4.37537	3.7667	-2.13964	5.36081	7.50045	0.73635	0.085407	4.82951e-05	0.0298031	0.527845	0.00778843	0.585902	4.3536e-05	7.2312e-05	0.199706	0.00578038	4.26723e-05	0.889166	0.476783	0.00810239	0.248459	0.834031	0.0844894	0.729083	0.00754214	0.0009907	0.533369	0.0941038	0.00612713	8.24677	0.000105741	0	0	1	0	0	0	0
Microglia	Ptafr	platelet-activating factor receptor [Source:MGI Symbol;Acc:MGI:106066]	chr4	+	-0.263815	0.327834	2.39049	-0.692588	-0.692588	0	-0.100938	1.96171	2.06265	0.591649	2.6543	2.06265	0.757175	0.710235	0.00650376	0.455167	0.455167	1	0.900589	0.0121822	0.00934242	0.63019	0.0317082	0.0945857	0.90146	0.928433	0.0965148	0.779387	0.791539	1	0.943179	0.155091	0.0435507	0.849579	0.221846	0.461783	2.76278	0.0405626	0	0	0	0	0	0	0
Microglia	Slc15a3	solute carrier family 15, member 3 [Source:MGI Symbol;Acc:MGI:1929691]	chr19	+	1.35358	0.181497	2.7123	0.154014	-0.456626	-0.61064	-1.01807	0.902095	1.92016	-1.17208	1.35872	2.5308	0.16171	0.850065	0.00681714	0.886838	0.687623	0.579218	0.213583	0.198245	0.017286	0.388552	0.310936	0.0671486	0.444598	0.971916	0.0986844	0.970192	0.907681	0.804284	0.368248	0.549607	0.0682447	0.710503	0.649758	0.394983	2.69591	0.0443277	0	0	0	0	0	0	0
Microglia	Selplg	selectin, platelet (p-selectin) ligand [Source:MGI Symbol;Acc:MGI:106689]	chr5	-	0.951802	-1.25035	5.35167	2.45918	-1.19348	-3.65267	0.257035	3.20639	2.94935	-2.20215	4.39987	6.60202	0.377052	0.130037	1.93328e-05	0.0225457	0.362043	0.00285867	0.766857	0.000129824	0.000188298	0.109255	0.00609779	2.88783e-05	0.666164	0.55788	0.00434118	0.21547	0.739053	0.0475451	0.859142	0.0144465	0.00211792	0.402527	0.0962243	0.00507647	8.38858	9.33971e-05	0	0	1	0	0	-1	0
Microglia	Cd300a	CD300A antigen [Source:MGI Symbol;Acc:MGI:2443411]	chr11	+	1.43312	-1.08803	0.183736	0.975321	1.46243	0.487107	-1.54583	0.213046	1.75887	-2.52115	-1.24938	1.27177	0.111336	0.212743	0.805473	0.308604	0.119132	0.545807	0.0564472	0.760421	0.0369053	0.0485697	0.283393	0.269632	0.366407	0.657495	0.93318	0.674532	0.497253	0.782995	0.141522	0.917666	0.116706	0.273616	0.62354	0.687531	1.78231	0.153323	0	0	0	0	0	0	0
Microglia	C5ar1	complement component 5a receptor 1 [Source:MGI Symbol;Acc:MGI:88232]	chr7	-	0.162127	-0.286663	0.0106775	-0.392952	-0.887556	-0.494605	-0.841742	-1.03901	-0.197264	-0.44879	-0.151449	0.297341	0.870712	0.789328	0.992498	0.72412	0.44094	0.671017	0.380003	0.297069	0.850065	0.759297	0.920139	0.849061	0.951659	0.954935	0.997719	0.919284	0.782628	0.856464	0.548595	0.647612	0.915836	0.911614	0.973848	0.960762	0.386116	0.853513	0	0	0	0	0	0	0
Microglia	Gpr183	G protein-coupled receptor 183 [Source:MGI Symbol;Acc:MGI:2442034]	chr14	-	0.060748	0.121114	3.1163	1.07386	0.44702	-0.626843	1.13423	3.50257	2.36834	0.0603663	3.05555	2.99519	0.949486	0.876998	0.000219435	0.264499	0.651474	0.482957	0.160947	2.68908e-05	0.000464375	0.961095	0.0168273	0.00908017	0.981382	0.978709	0.0183535	0.634956	0.894254	0.742631	0.302344	0.00612265	0.00423168	0.986664	0.163163	0.153751	7.30718	0.000248328	0	0	1	0	0	0	0
Microglia	Irf8	interferon regulatory factor 8 [Source:MGI Symbol;Acc:MGI:96395]	chr8	+	2.19743	0.47868	3.293	1.34333	0.674963	-0.668369	-0.375421	1.77053	2.14595	-1.71875	1.09557	2.81432	0.0865435	0.636831	0.00265865	0.321037	0.634058	0.582249	0.670228	0.0223345	0.00724847	0.289242	0.493886	0.0563092	0.32311	0.90544	0.0617691	0.68534	0.887453	0.806581	0.79239	0.205169	0.0358331	0.629575	0.780211	0.365861	4.06115	0.00784263	0	0	0	0	0	0	0
Microglia	Hck	hemopoietic cell kinase [Source:MGI Symbol;Acc:MGI:96052]	chr2	+	0.886798	-0.183737	1.71035	0.184088	-0.704201	-0.888289	-0.886448	0.119351	1.0058	-1.07054	0.823552	1.89409	0.396489	0.865252	0.124698	0.873942	0.557499	0.457381	0.35535	0.895706	0.305065	0.477649	0.584955	0.224002	0.682186	0.975343	0.436896	0.966278	0.851093	0.725249	0.52455	0.966997	0.494572	0.766336	0.829857	0.646252	0.73651	0.603177	0	0	0	0	0	0	0
Microglia	Sash3	SAM and SH3 domain containing 3 [Source:MGI Symbol;Acc:MGI:1921381]	chrX	+	2.6166	-1.88721	5.09857	3.25783	-0.22394	-3.48176	-1.24599	2.25803	3.50402	-4.50381	2.48197	6.98578	0.0371289	0.0617666	9.54216e-05	0.0111254	0.877156	0.00731949	0.208594	0.00586779	0.000348473	0.0069486	0.137638	6.70543e-05	0.209424	0.415614	0.0126736	0.153921	0.96863	0.0817428	0.361759	0.108367	0.00334979	0.103219	0.450126	0.00824915	7.16178	0.000284853	0	0	1	0	0	0	0
Microglia	Tlr9	toll-like receptor 9 [Source:MGI Symbol;Acc:MGI:1932389]	chr9	+	0.329604	-0.0978541	3.33295	0.300139	-1.22803	-1.52817	-0.12732	1.77531	1.90263	-0.427458	3.00334	3.4308	0.801009	0.937852	0.0174223	0.828267	0.425128	0.30905	0.913401	0.101852	0.0804206	0.813598	0.115239	0.068888	0.921787	0.989644	0.162075	0.952723	0.775362	0.601508	0.950123	0.40734	0.201722	0.93284	0.414599	0.39954	1.50352	0.224634	0	0	0	0	0	0	0
Microglia	Slamf8	SLAM family member 8 [Source:MGI Symbol;Acc:MGI:1921998]	chr1	-	0.916249	0.60424	2.22257	0.331034	0.587196	0.256162	0.0190244	1.89352	1.87449	-0.312009	1.30632	1.61833	0.38564	0.554183	0.0229083	0.771944	0.603128	0.817266	0.983361	0.029611	0.0287693	0.830964	0.354434	0.246025	0.67291	0.875099	0.18329	0.935048	0.873418	0.926867	0.992383	0.234213	0.0977666	0.939817	0.686288	0.668031	2.45793	0.0609673	0	0	0	0	0	0	0
Microglia	Ncf4	neutrophil cytosolic factor 4 [Source:MGI Symbol;Acc:MGI:109186]	chr15	+	-0.0390279	0.550938	1.55679	0.563904	0.0024835	-0.561421	1.15387	1.5983	0.444434	0.589966	1.59582	1.00585	0.967564	0.531845	0.0971423	0.572655	0.998074	0.575338	0.175587	0.0642585	0.568875	0.650786	0.234881	0.429801	0.989428	0.866456	0.387354	0.848311	0.999208	0.80155	0.320895	0.329204	0.728192	0.859837	0.573282	0.793163	1.23696	0.321824	0	0	0	0	0	0	0
Microglia	Abcc3	ATP-binding cassette, sub-family C (CFTR/MRP), member 3 [Source:MGI Symbol;Acc:MGI:1923658]	chr11	-	-0.402575	0.779991	0.749585	-1.22775	-0.963771	0.263978	-0.0451825	0.18839	0.233572	1.18257	1.15216	-0.030406	0.665635	0.432508	0.453239	0.241121	0.354304	0.807086	0.95902	0.832027	0.793524	0.386919	0.400605	0.982684	0.853195	0.814331	0.759327	0.61386	0.734783	0.922967	0.97798	0.943766	0.883326	0.70926	0.722799	0.994462	0.419412	0.830698	0	0	0	0	0	0	0
Microglia	Cd37	CD37 antigen [Source:MGI Symbol;Acc:MGI:88330]	chr7	-	2.91949	-0.155877	3.96956	2.86815	0.539284	-2.32886	-0.20722	1.58936	1.79658	-3.07537	1.05007	4.12544	0.00680939	0.836498	0.000159367	0.00941958	0.65083	0.0254658	0.771583	0.0176143	0.00861295	0.0202524	0.438216	0.0015989	0.0862018	0.968214	0.0155583	0.141316	0.893909	0.161687	0.862038	0.18409	0.0408794	0.174006	0.747101	0.0599605	7.04594	0.000318091	0	0	1	0	0	0	0
Microglia	H2-Oa	histocompatibility 2, O region alpha locus [Source:MGI Symbol;Acc:MGI:95924]	chr17	+	-0.946045	-0.823878	2.86937	-0.332237	-1.13096	-0.79872	-0.21007	2.68446	2.89453	0.122167	3.81542	3.69325	0.265038	0.339871	0.00110645	0.705874	0.217853	0.387718	0.79624	0.000788489	0.000380104	0.918741	0.00255199	0.00362573	0.563473	0.762294	0.0380055	0.911613	0.621691	0.671606	0.877748	0.0373865	0.00359745	0.97021	0.0601681	0.0941155	4.60138	0.00414838	0	0	1	0	0	0	0
Microglia	Il10ra	interleukin 10 receptor, alpha [Source:MGI Symbol;Acc:MGI:96538]	chr9	-	0.903722	-0.964796	3.7131	1.67563	-0.22394	-1.89957	-0.192886	2.58544	2.77833	-1.86852	2.80938	4.6779	0.465769	0.391554	0.00243946	0.190251	0.870134	0.1406	0.859568	0.0101113	0.00661051	0.267398	0.099792	0.00610522	0.733745	0.793279	0.0589988	0.555861	0.966088	0.408621	0.916865	0.143364	0.0335643	0.612319	0.388314	0.12459	3.36126	0.018649	0	0	0	0	0	0	0
Microglia	Lag3	lymphocyte-activation gene 3 [Source:MGI Symbol;Acc:MGI:106588]	chr6	-	1.13354	-0.248676	2.37499	1.0637	-0.363396	-1.42709	-0.318513	0.878053	1.19657	-1.38221	1.24145	2.62366	0.137331	0.707987	0.0030594	0.185845	0.679028	0.0826519	0.60256	0.130771	0.0483175	0.174105	0.241176	0.0127216	0.409039	0.927722	0.066341	0.551342	0.904244	0.308704	0.743198	0.457357	0.141568	0.50007	0.580761	0.180228	2.8952	0.034062	0	0	0	0	0	0	0
Microglia	Rasal3	RAS protein activator like 3 [Source:MGI Symbol;Acc:MGI:2444128]	chr17	-	0.204343	-2.57638	3.64536	2.4516	-0.152016	-2.60361	-0.32913	3.289	3.61813	-2.78073	3.44102	6.22174	0.852146	0.00961094	0.000620634	0.0214497	0.898189	0.0162982	0.747599	0.000445163	0.000198795	0.0617595	0.0238553	7.07843e-05	0.943394	0.158571	0.0288272	0.21142	0.974292	0.125731	0.846137	0.0280435	0.0022064	0.306166	0.194181	0.00842191	6.36874	0.000618052	0	0	1	0	0	0	0
Microglia	Rhoh	ras homolog gene family, member H [Source:MGI Symbol;Acc:MGI:1921984]	chr5	+	0.375823	0.368009	3.02961	0.733164	0.0400385	-0.693125	0.72535	2.69383	1.96848	-0.00781403	2.65379	2.66161	0.696488	0.677701	0.00150936	0.468358	0.969369	0.493343	0.388052	0.00142468	0.0097299	0.995228	0.0480824	0.0387807	0.869546	0.921547	0.0449532	0.787747	0.99362	0.748976	0.557036	0.0526682	0.0447687	0.998635	0.275599	0.30995	4.15296	0.00702455	0	0	1	0	0	0	0
Microglia	Vav1	vav 1 oncogene [Source:MGI Symbol;Acc:MGI:98923]	chr17	+	1.97204	0.637565	3.83273	0.733164	-0.22394	-0.957103	-0.601316	1.63675	2.23807	-1.33448	1.86069	3.19517	0.0606759	0.522932	0.000432028	0.524441	0.850877	0.408598	0.474484	0.0306483	0.00636288	0.351492	0.189172	0.0274741	0.269524	0.860379	0.0252222	0.8202	0.959955	0.688828	0.635543	0.237008	0.0326713	0.680937	0.522082	0.262835	4.91776	0.00289288	0	0	1	0	0	0	0
Microglia	Il1b	interleukin 1 beta [Source:MGI Symbol;Acc:MGI:96543]	chr2	-	1.92287	-0.0188831	4.44855	1.90717	0.607897	-1.29927	-0.0345885	3.13357	3.16816	-1.94175	2.52568	4.46743	0.0755962	0.98267	1.67954e-05	0.0905898	0.607318	0.215579	0.965931	5.09857e-05	3.43987e-05	0.162091	0.069718	0.00101647	0.302347	0.996926	0.00411823	0.407522	0.874768	0.503724	0.981762	0.00846469	0.000543356	0.48108	0.329625	0.0455398	9.99495	2.4736e-05	0	0	1	0	0	0	0
Microglia	Snx20	sorting nexin 20 [Source:MGI Symbol;Acc:MGI:1918857]	chr8	-	0.381086	-0.173114	1.92261	-0.629946	-1.19435	-0.564407	-1.18415	0.347171	1.53132	-0.5542	1.54152	2.09572	0.689913	0.871278	0.0751569	0.567284	0.295521	0.631201	0.205294	0.684612	0.107533	0.699154	0.281746	0.169108	0.866943	0.976795	0.340105	0.845067	0.691327	0.833547	0.358023	0.884943	0.246315	0.883673	0.621667	0.580363	1.12987	0.370649	0	0	0	0	0	0	0
Microglia	Ltc4s	leukotriene C4 synthase [Source:MGI Symbol;Acc:MGI:107498]	chr11	-	-0.624868	0.2108	-0.634853	-0.907006	1.11278	2.01978	-0.0713375	1.10279	1.17413	0.835668	-0.00998493	-0.845653	0.57175	0.855623	0.510345	0.451641	0.290878	0.0757282	0.94624	0.287442	0.258444	0.602087	0.994548	0.575261	0.802091	0.972191	0.792199	0.777845	0.687326	0.29439	0.969975	0.641101	0.442578	0.835356	0.998304	0.861764	1.09462	0.388061	0	0	0	0	0	0	0
Microglia	Cd68	CD68 antigen [Source:MGI Symbol;Acc:MGI:88342]	chr11	-	0.769399	0.153485	1.24338	2.02025	1.77422	-0.246032	1.40434	2.2482	0.843862	-0.615914	0.473979	1.08989	0.499847	0.855855	0.140964	0.0767128	0.120239	0.790664	0.12104	0.0135361	0.256121	0.663928	0.735911	0.360346	0.757643	0.972191	0.461902	0.377944	0.498464	0.91602	0.24663	0.161988	0.439593	0.867242	0.900383	0.756151	2.6481	0.0472428	0	0	0	0	0	0	0
Microglia	Cd52	CD52 antigen [Source:MGI Symbol;Acc:MGI:1346088]	chr4	-	1.76537	-0.73466	5.51346	2.85462	0.0024835	-2.85214	0.354595	3.75058	3.39598	-2.50003	3.7481	6.24812	0.118274	0.382447	4.27636e-06	0.0132765	0.998447	0.0136313	0.681096	1.34932e-05	1.91414e-05	0.0797809	0.0154523	3.9199e-05	0.376296	0.788452	0.00194733	0.168472	0.999208	0.112743	0.801176	0.00421676	0.000344329	0.346726	0.15607	0.00597253	11.4853	8.06748e-06	0	0	1	0	0	0	0
Microglia	Csf3r	colony stimulating factor 3 receptor (granulocyte) [Source:MGI Symbol;Acc:MGI:1339755]	chr4	+	1.56296	-1.15619	2.30734	1.49066	-0.22394	-1.7146	-1.22848	0.520437	1.74892	-2.71915	0.744377	3.46353	0.099317	0.206048	0.0175143	0.13867	0.83287	0.0916353	0.147954	0.490275	0.0412247	0.0430487	0.568065	0.0115853	0.345876	0.650553	0.162576	0.490266	0.954503	0.324876	0.28384	0.786909	0.126475	0.255848	0.82123	0.173455	2.28213	0.0773474	0	0	0	0	0	0	0
Microglia	Itgb2	integrin beta 2 [Source:MGI Symbol;Acc:MGI:96611]	chr10	+	2.59684	0.225173	5.48099	3.2901	0.0024835	-3.28762	0.918432	2.88663	1.9682	-2.37167	2.88415	5.25582	0.0204001	0.758255	5.17207e-06	0.00466725	0.998456	0.00482115	0.206865	9.26134e-05	0.00130208	0.0744781	0.0520999	0.000176078	0.155566	0.945624	0.00216928	0.100533	0.999208	0.0647058	0.359817	0.0125091	0.00956782	0.334416	0.28594	0.0157659	11.5712	7.58509e-06	0	0	1	0	0	0	0
Microglia	Cbr2	carbonyl reductase 2 [Source:MGI Symbol;Acc:MGI:107200]	chr11	-	1.49661	0.327834	-0.766759	-0.22394	1.65942	1.88336	-1.39271	-0.603946	0.788766	-1.16877	-2.26337	-1.09459	0.135097	0.755854	0.402931	0.84231	0.111914	0.0740487	0.12871	0.488309	0.408318	0.419414	0.0996253	0.434576	0.405188	0.943589	0.726616	0.956587	0.4843	0.290549	0.257647	0.785665	0.594372	0.731152	0.388314	0.795474	1.37521	0.267369	0	0	0	0	0	0	0
Microglia	Nlrp3	NLR family, pyrin domain containing 3 [Source:MGI Symbol;Acc:MGI:2653833]	chr11	+	1.03283	0.00377387	0.364159	0.309709	-1.54875	-1.85846	-0.719351	-2.21743	-1.49808	-1.02906	-0.668674	0.360385	0.224082	0.996444	0.73156	0.742542	0.150857	0.0817157	0.328013	0.0135544	0.0972106	0.390957	0.621418	0.790707	0.521427	0.99897	0.902935	0.926851	0.546932	0.306988	0.497751	0.161988	0.229464	0.711878	0.847405	0.944416	2.37704	0.0680057	0	0	0	0	0	0	0
Microglia	Blnk	B cell linker [Source:MGI Symbol;Acc:MGI:96878]	chr19	-	2.17748	-0.610765	3.05414	2.11666	-0.22394	-2.3406	-0.67158	0.652717	1.3243	-2.78824	0.876657	3.6649	0.0792546	0.556093	0.0155756	0.0994778	0.874878	0.0709905	0.493437	0.477093	0.173027	0.0878909	0.604907	0.026986	0.310698	0.876136	0.153365	0.422524	0.967312	0.285358	0.652214	0.77885	0.339406	0.364035	0.839151	0.259254	2.22594	0.0834927	0	0	0	0	0	0	0
Microglia	Myo1g	myosin IG [Source:MGI Symbol;Acc:MGI:1927091]	chr11	-	2.16454	0.0891715	5.45545	2.28334	0.328245	-1.9551	0.20797	3.61915	3.41118	-2.07537	3.2909	5.36627	0.0820139	0.925914	1.42357e-05	0.0747439	0.815212	0.118112	0.820296	3.74293e-05	4.05992e-05	0.185922	0.0459817	0.000708589	0.315081	0.986849	0.00373055	0.374056	0.948767	0.373773	0.893696	0.00730161	0.000619747	0.513466	0.26973	0.0367101	10.1441	2.20116e-05	0	0	1	0	0	0	0
Microglia	Pik3ap1	phosphoinositide-3-kinase adaptor protein 1 [Source:MGI Symbol;Acc:MGI:1933177]	chr19	-	-0.505311	-0.986128	0.976895	0.0359821	-0.0976314	-0.133614	-0.444835	1.38457	1.82941	-0.480818	1.48221	1.96302	0.61032	0.326335	0.286377	0.971806	0.92315	0.893252	0.645529	0.12458	0.0518925	0.732075	0.274894	0.153069	0.825039	0.753888	0.630372	0.993817	0.981944	0.959602	0.773977	0.446594	0.148921	0.898833	0.616212	0.556356	0.949261	0.467128	0	0	0	0	0	0	0
Microglia	Fcgr3	Fc receptor, IgG, low affinity III [Source:MGI Symbol;Acc:MGI:95500]	chr1	-	1.12263	2.07627	1.08004	-0.22394	-0.22394	-4.44089e-16	0.729692	-0.266533	-0.996225	0.953631	-0.0425933	-0.996225	0.298757	0.0514206	0.331021	0.85209	0.85209	1	0.402937	0.780216	0.27488	0.521244	0.977845	0.509516	0.595683	0.380436	0.671308	0.959429	0.960643	1	0.570916	0.925084	0.46087	0.791424	0.994617	0.830788	1.39586	0.260007	0	0	0	0	0	0	0
Microglia	Il21r	interleukin 21 receptor [Source:MGI Symbol;Acc:MGI:1890475]	chr7	+	0.533176	-1.44798	4.17608	0.431081	-1.36872	-1.7998	-1.55008	2.27418	3.82426	-1.98116	3.6429	5.62406	0.567757	0.143745	0.000136137	0.662501	0.232239	0.106	0.0984976	0.00250832	5.94099e-05	0.14879	0.0100154	0.000286856	0.79987	0.579415	0.0147602	0.894905	0.634257	0.351607	0.212085	0.0707764	0.000842659	0.464928	0.124513	0.0217524	6.14686	0.000774008	0	0	1	0	0	0	0
Microglia	Rac2	RAS-related C3 botulinum substrate 2 [Source:MGI Symbol;Acc:MGI:97846]	chr15	-	1.053	-0.246891	4.19499	2.84607	0.0809629	-2.7651	1.54617	3.22295	1.67678	-1.29989	3.14199	4.44188	0.365626	0.72877	0.000163519	0.012537	0.949927	0.0117798	0.0732144	0.000254762	0.00951686	0.342105	0.0443566	0.000906919	0.656477	0.935177	0.0155583	0.163783	0.987859	0.104362	0.17221	0.0206988	0.04417	0.67431	0.264777	0.041776	7.18769	0.000277944	0	0	1	0	0	0	0
Microglia	Alox5ap	arachidonate 5-lipoxygenase activating protein [Source:MGI Symbol;Acc:MGI:107505]	chr5	+	0.461889	-0.824932	2.36813	1.62868	-0.391803	-2.02048	0.341858	1.51444	1.17258	-1.28682	1.90624	3.19306	0.696269	0.413905	0.0500761	0.17098	0.767358	0.100665	0.737699	0.137551	0.228887	0.409567	0.256184	0.045868	0.869546	0.805681	0.276259	0.535819	0.93514	0.341529	0.838979	0.467623	0.408486	0.724412	0.597281	0.336709	1.3543	0.275018	0	0	0	0	0	0	0
Microglia	Tnfaip8l2	tumor necrosis factor, alpha-induced protein 8-like 2 [Source:MGI Symbol;Acc:MGI:1917019]	chr3	-	0.750973	-0.427712	1.39538	0.182317	0.656113	0.473796	-0.996367	1.30052	2.29689	-1.17868	0.644411	1.8231	0.493204	0.707021	0.161946	0.879164	0.570477	0.67765	0.333975	0.15868	0.0254761	0.456812	0.660625	0.230805	0.753589	0.927722	0.491133	0.968155	0.856556	0.859985	0.503521	0.499514	0.0900119	0.754736	0.867802	0.652922	1.44003	0.244901	0	0	0	0	0	0	0
Microglia	Nfkbid	nuclear factor of kappa light polypeptide gene enhancer in B cells inhibitor, delta [Source:MGI Symbol;Acc:MGI:3041243]	chr7	+	1.59954	-0.501221	5.20491	1.03296	-0.802615	-1.83557	-1.0678	2.80275	3.87055	-2.10076	3.60537	5.70613	0.143977	0.629786	2.42202e-05	0.385725	0.54455	0.146924	0.246665	0.00024527	2.54185e-05	0.167097	0.0208813	0.000541151	0.41902	0.903913	0.00492776	0.736513	0.842766	0.418604	0.40709	0.0201501	0.000431897	0.490008	0.183646	0.0314776	8.41598	9.11969e-05	0	0	1	0	0	0	0
Microglia	Myo1f	myosin IF [Source:MGI Symbol;Acc:MGI:107711]	chr17	+	1.69865	-0.715966	2.67748	1.30704	-0.22394	-1.53098	-1.10757	0.754895	1.86247	-2.41461	0.978834	3.39345	0.0691712	0.42112	0.00535529	0.190175	0.830436	0.128317	0.173274	0.295375	0.0228104	0.0651415	0.442004	0.0112538	0.289509	0.808165	0.0881741	0.555861	0.953802	0.390935	0.318161	0.646316	0.0831927	0.313772	0.749291	0.171134	2.88526	0.0345096	0	0	0	0	0	0	0
Microglia	Parvg	parvin, gamma [Source:MGI Symbol;Acc:MGI:2158329]	chr15	+	0.222558	0.744314	3.69069	0.981181	-0.723252	-1.70443	1.50294	2.74488	1.24194	0.521757	3.46813	2.94637	0.814076	0.343445	0.000255546	0.308011	0.497051	0.0950213	0.0600545	0.000865219	0.0547895	0.670733	0.0117663	0.0176648	0.927799	0.765238	0.0193947	0.674231	0.815877	0.331172	0.148349	0.0393271	0.154654	0.870265	0.135598	0.212118	5.37774	0.00174021	0	0	1	0	0	0	0
Microglia	Ccl7	chemokine (C-C motif) ligand 7 [Source:MGI Symbol;Acc:MGI:99512]	chr11	+	1.03538	-0.581972	2.21199	1.31092	-1.46045	-2.77137	-0.306428	-0.283832	0.0225957	-1.61735	1.17662	2.79397	0.266747	0.452514	0.0487086	0.168598	0.221181	0.0132222	0.684985	0.720438	0.97772	0.185696	0.409763	0.0432335	0.56445	0.827653	0.271915	0.532834	0.624629	0.110797	0.804053	0.900567	0.987822	0.513288	0.72799	0.329219	1.8914	0.131985	0	0	0	0	0	0	0
Microglia	Fcer1g	Fc receptor, IgE, high affinity I, gamma polypeptide [Source:MGI Symbol;Acc:MGI:95496]	chr1	-	-0.20106	-2.21168	1.17459	1.43181	0.411217	-1.02059	-0.578812	1.78686	2.36568	-2.01062	1.37565	3.38627	0.85185	0.0305373	0.21046	0.166962	0.704871	0.287466	0.577849	0.0594064	0.0186412	0.174104	0.336476	0.0173561	0.94339	0.300231	0.552059	0.53121	0.91412	0.58091	0.722845	0.317854	0.0720467	0.50007	0.671351	0.211	1.9781	0.117175	0	0	0	0	0	0	0
Microglia	Slamf9	SLAM family member 9 [Source:MGI Symbol;Acc:MGI:1923692]	chr1	+	-0.0336788	-1.43607	0.333986	-0.212182	-1.62309	-1.41091	-1.61457	-1.25543	0.359144	-1.40239	0.367665	1.77006	0.968539	0.128055	0.736828	0.81759	0.110866	0.164496	0.0683813	0.150628	0.696373	0.270244	0.779049	0.198832	0.989651	0.554009	0.905352	0.948519	0.48341	0.443207	0.163717	0.48929	0.818798	0.615308	0.919876	0.615573	1.55681	0.208875	0	0	0	0	0	0	0
Microglia	Siglech	sialic acid binding Ig-like lectin H [Source:MGI Symbol;Acc:MGI:2443256]	chr7	+	1.79774	-1.98902	2.95658	1.92069	-1.00469	-2.92538	-1.86607	0.154151	2.02022	-3.78676	1.15884	4.9456	0.106225	0.0585167	0.0179849	0.0961618	0.461796	0.0208412	0.0634575	0.855869	0.0501146	0.0162292	0.471528	0.00360945	0.358552	0.406197	0.16357	0.415834	0.795681	0.145708	0.154622	0.953522	0.145038	0.154979	0.767863	0.0938457	2.68541	0.0449514	0	0	0	0	0	0	0
Microglia	Psd4	pleckstrin and Sec7 domain containing 4 [Source:MGI Symbol;Acc:MGI:2674093]	chr2	+	1.32692	-0.0181259	3.06648	2.50785	1.70275	-0.805099	1.16281	3.44232	2.27951	-1.34504	1.73957	3.08461	0.196161	0.980752	0.000224009	0.016724	0.107905	0.351754	0.144512	3.17945e-05	0.00062283	0.290529	0.168429	0.00609734	0.490055	0.996926	0.0183535	0.189848	0.47875	0.640416	0.279518	0.00675655	0.00534769	0.630852	0.496532	0.124589	8.99496	5.56513e-05	0	0	1	0	0	0	0
Microglia	Pik3r5	phosphoinositide-3-kinase, regulatory subunit 5, p101 [Source:MGI Symbol;Acc:MGI:2443588]	chr11	+	1.7978	-0.0151102	1.01865	0.139453	0.682343	0.54289	-1.67346	-0.0968059	1.57665	-1.81291	-0.779149	1.03377	0.023999	0.985027	0.140659	0.877052	0.42882	0.507036	0.013776	0.85821	0.0244291	0.109742	0.444867	0.330182	0.167248	0.997228	0.461489	0.967658	0.77683	0.756975	0.0494843	0.953944	0.087357	0.403292	0.751648	0.737595	2.81612	0.0378002	0	0	0	0	0	0	-1
Microglia	Cx3cr1	chemokine (C-X3-C) receptor 1 [Source:MGI Symbol;Acc:MGI:1333815]	chr9	-	-0.0923252	-0.179039	0.994879	-1.36331	-0.989371	0.373936	-1.45002	0.0978334	1.54785	-0.0867139	1.0872	1.17392	0.924563	0.875557	0.345479	0.237291	0.376601	0.753444	0.148311	0.913467	0.12763	0.953973	0.449486	0.45108	0.971234	0.978394	0.683193	0.609362	0.745609	0.897441	0.284212	0.97338	0.276231	0.983631	0.754246	0.804802	0.978871	0.450072	0	0	0	0	0	0	0
Microglia	H2-DMb1	histocompatibility 2, class II, locus Mb1 [Source:MGI Symbol;Acc:MGI:95922]	chr17	+	1.37751	-0.0914037	1.81456	0.911128	0.72731	-0.183818	-0.557783	1.16437	1.72215	-1.46891	0.437056	1.90597	0.202833	0.926933	0.0590788	0.431486	0.530142	0.863487	0.534558	0.159757	0.049466	0.318541	0.756925	0.16953	0.497498	0.986937	0.300159	0.766386	0.835086	0.947058	0.686195	0.500925	0.143919	0.656355	0.909794	0.580818	1.70482	0.170538	0	0	0	0	0	0	0
Microglia	Was	Wiskott-Aldrich syndrome homolog (human) [Source:MGI Symbol;Acc:MGI:105059]	chrX	-	0.475604	0.17173	2.7727	0.997511	-0.22394	-1.22145	0.693637	2.07315	1.37952	-0.303874	2.29709	2.60097	0.664193	0.862624	0.0107359	0.383827	0.850673	0.289367	0.464187	0.0286527	0.112314	0.837007	0.132585	0.0761376	0.852534	0.974242	0.123991	0.735925	0.959955	0.582168	0.626436	0.231065	0.253623	0.942306	0.443426	0.417147	2.14125	0.0937175	0	0	0	0	0	0	0
Microglia	Ccdc88b	coiled-coil domain containing 88B [Source:MGI Symbol;Acc:MGI:1925567]	chr19	-	0.0101571	1.46154	2.67156	0.0173566	-0.771726	-0.789083	1.46874	1.88968	0.42094	1.45138	2.66141	1.21002	0.992798	0.168191	0.0203865	0.988511	0.534458	0.528022	0.129519	0.0578843	0.620006	0.347905	0.0984979	0.424735	0.997587	0.610172	0.172555	0.997124	0.836922	0.770474	0.258649	0.31471	0.765566	0.677365	0.386737	0.790688	1.9879	0.115611	0	0	0	0	0	0	0
Microglia	Gpr157	G protein-coupled receptor 157 [Source:MGI Symbol;Acc:MGI:2442046]	chr4	+	-0.209458	0.994283	0.580965	-1.71552	-0.160001	1.55552	-0.511784	0.630421	1.14221	1.20374	0.790423	-0.413318	0.747029	0.231143	0.351249	0.0478501	0.814819	0.0671029	0.419842	0.28261	0.0722454	0.255279	0.381291	0.687321	0.896413	0.674363	0.689241	0.305665	0.948746	0.277213	0.586814	0.636266	0.187409	0.600972	0.707072	0.909314	2.04489	0.106924	0	0	0	0	0	0	0
Microglia	Nckap1l	NCK associated protein 1 like [Source:MGI Symbol;Acc:MGI:1926063]	chr15	+	1.17215	-1.09103	4.61134	2.28158	-0.804114	-3.0857	0.0183965	2.63507	2.61668	-2.26319	3.43919	5.70238	0.20155	0.128233	1.42393e-05	0.0142896	0.467575	0.00292248	0.980025	0.000142424	0.000144259	0.0564142	0.0102595	2.42742e-05	0.496163	0.554261	0.00373055	0.174192	0.79889	0.0479737	0.990637	0.0152345	0.00172354	0.293833	0.126074	0.00454094	8.88573	6.09988e-05	0	0	1	0	0	-1	0
Microglia	Nfam1	Nfat activating molecule with ITAM motif 1 [Source:MGI Symbol;Acc:MGI:1921289]	chr15	-	-1.56196	-0.381798	1.2193	-0.824895	0.0871636	0.912059	0.355265	2.86842	2.51316	1.18016	2.78126	1.6011	0.122682	0.706304	0.14263	0.413764	0.92528	0.35727	0.721875	0.00295213	0.00620489	0.407121	0.0376414	0.224459	0.382413	0.927722	0.46392	0.755362	0.982452	0.644494	0.828311	0.0777704	0.0321605	0.722839	0.242298	0.646589	2.92764	0.0326424	0	0	0	0	0	0	0
Microglia	Kcnk6	potassium inwardly-rectifying channel, subfamily K, member 6 [Source:MGI Symbol;Acc:MGI:1891291]	chr7	-	-0.0255079	0.0122433	0.89815	-0.655124	0.148403	0.803527	-0.617372	1.07206	1.68943	0.0377512	0.923658	0.885906	0.975895	0.989364	0.259988	0.489671	0.866216	0.387994	0.451878	0.159123	0.0385003	0.975859	0.426543	0.466333	0.992269	0.997705	0.606145	0.800461	0.964291	0.671938	0.616665	0.500021	0.120246	0.993264	0.739101	0.810422	1.25367	0.314744	0	0	0	0	0	0	0
Microglia	Csf1r	colony stimulating factor 1 receptor [Source:MGI Symbol;Acc:MGI:1339758]	chr18	+	-0.140687	-1.52084	0.847875	-0.708229	-0.680528	0.0277002	-2.08838	0.308034	2.39642	-1.38015	0.988562	2.36872	0.893242	0.246853	0.440463	0.556172	0.561179	0.982234	0.0803115	0.74965	0.0456908	0.410755	0.515591	0.170345	0.960078	0.690236	0.751215	0.838626	0.852929	0.994863	0.183041	0.913869	0.135989	0.724566	0.793004	0.581611	1.17738	0.348241	0	0	0	0	0	0	0
Microglia	Ncf1	neutrophil cytosolic factor 1 [Source:MGI Symbol;Acc:MGI:97283]	chr5	-	1.25082	-0.607451	4.36158	1.68608	-1.05864	-2.74472	-0.172186	2.05212	2.22431	-1.85827	3.11076	4.96903	0.340195	0.56998	0.00232746	0.202028	0.51288	0.0644133	0.871628	0.0272693	0.0169734	0.274682	0.0996647	0.00625077	0.635269	0.882442	0.0576906	0.569758	0.825268	0.270804	0.924482	0.225074	0.0673442	0.619745	0.388314	0.126427	3.13615	0.0248851	0	0	0	0	0	0	0
Microglia	Ccr5	chemokine (C-C motif) receptor 5 [Source:MGI Symbol;Acc:MGI:107182]	chr9	+	-0.724887	1.03411	3.87774	-1.79039	-1.95376	-0.16337	-0.0313884	2.64886	2.68025	1.759	4.60262	2.84362	0.423708	0.3208	0.000305958	0.0974887	0.0770172	0.890735	0.971477	0.00123916	0.000960088	0.206176	0.00144296	0.0496023	0.703151	0.749729	0.0209392	0.418469	0.418944	0.958179	0.985513	0.0488854	0.00753787	0.541892	0.0453484	0.3475	5.47797	0.00156154	0	0	1	0	0	0	0
Microglia	Ptpn6	protein tyrosine phosphatase, non-receptor type 6 [Source:MGI Symbol;Acc:MGI:96055]	chr6	-	2.70381	-0.262831	2.07048	2.17594	0.889897	-1.28604	-0.790696	0.256573	1.04727	-2.96664	-0.633323	2.33331	0.0018443	0.686607	0.00658437	0.0149134	0.330942	0.102094	0.17748	0.634402	0.0794949	0.00695553	0.549491	0.0213533	0.0429116	0.924402	0.0972027	0.178849	0.717138	0.344086	0.323092	0.862153	0.2002	0.103219	0.81197	0.232886	4.57023	0.00430037	1	0	0	0	0	0	0
Microglia	Irf5	interferon regulatory factor 5 [Source:MGI Symbol;Acc:MGI:1350924]	chr6	+	1.13101	-0.437946	3.1578	0.797475	-0.203166	-1.00064	-0.771479	1.82362	2.5951	-1.56895	2.02679	3.59574	0.20252	0.604876	0.000455792	0.401806	0.84054	0.297336	0.317057	0.00552711	0.00053709	0.20377	0.0944478	0.00431184	0.497261	0.896791	0.0260977	0.74756	0.956689	0.590961	0.485936	0.105025	0.004753	0.538628	0.378313	0.104282	5.03438	0.00253867	0	0	1	0	0	0	0
Microglia	Angptl7	angiopoietin-like 7 [Source:MGI Symbol;Acc:MGI:3605801]	chr4	-	0.26542	0.193279	-0.110845	0.229917	-0.118651	-0.348568	0.157776	-0.494916	-0.652691	-0.0721413	-0.376265	-0.304124	0.7375	0.800004	0.893877	0.788279	0.891032	0.682398	0.819029	0.512515	0.381812	0.947646	0.743175	0.787536	0.889869	0.958249	0.967972	0.939425	0.973089	0.862261	0.892908	0.800422	0.568881	0.980561	0.904108	0.94378	0.221463	0.949853	0	0	0	0	0	0	0
Microglia	Hmha1	histocompatibility (minor) HA-1 [Source:MGI Symbol;Acc:MGI:1917969]	chr10	+	2.68429	-0.468644	2.76296	2.27699	2.09651	-0.180478	-0.875943	2.17518	3.05112	-3.15293	0.0786708	3.2316	0.00831982	0.55704	0.000268872	0.0312142	0.0463086	0.827917	0.227972	0.00055331	3.58425e-05	0.0162785	0.945561	0.00409202	0.0960879	0.876609	0.0201114	0.253305	0.33931	0.931611	0.385306	0.0316462	0.000560834	0.155265	0.983384	0.101904	9.58158	3.43724e-05	0	0	1	0	0	0	0
Microglia	Pld4	phospholipase D family, member 4 [Source:MGI Symbol;Acc:MGI:2144765]	chr12	+	2.2024	-1.94464	2.5814	2.27631	0.222148	-2.05416	-1.87073	0.601151	2.47188	-4.14704	0.379003	4.52604	0.0567365	0.0670789	0.0236549	0.0569603	0.865262	0.0782842	0.0659401	0.473593	0.0166456	0.0105185	0.807213	0.00516147	0.260972	0.432958	0.186824	0.328986	0.963949	0.299423	0.159453	0.776014	0.0663906	0.124273	0.930487	0.114149	2.83468	0.0368858	0	0	0	0	0	0	0
Microglia	Tbxas1	thromboxane A synthase 1, platelet [Source:MGI Symbol;Acc:MGI:98497]	chr6	+	0.948219	0.735662	0.41055	0.405252	-0.00850253	-0.413755	0.192694	-0.546172	-0.738866	-0.212558	-0.537669	-0.325111	0.358176	0.459725	0.703249	0.720551	0.994085	0.71528	0.82352	0.563777	0.427011	0.881312	0.717634	0.8241	0.650034	0.831302	0.891251	0.918041	0.998974	0.879408	0.895617	0.827409	0.610862	0.958828	0.891894	0.954306	0.461107	0.801271	0	0	0	0	0	0	0
Microglia	Hk3	hexokinase 3 [Source:MGI Symbol;Acc:MGI:2670962]	chr13	-	-1.23682	0.704535	0.660319	-1.88085	-2.44227	-0.561421	0.0605037	-0.545134	-0.605637	1.94136	1.89714	-0.0442165	0.187499	0.505529	0.568103	0.0799755	0.0320136	0.643159	0.948461	0.586738	0.541526	0.173587	0.206122	0.977412	0.477985	0.851201	0.82504	0.386223	0.295783	0.840766	0.971564	0.838139	0.707006	0.499392	0.538899	0.993534	1.24577	0.318077	0	0	0	0	0	0	0
Microglia	Cxcl16	chemokine (C-X-C motif) ligand 16 [Source:MGI Symbol;Acc:MGI:1932682]	chr11	-	0.245564	-0.800686	1.78222	0.152328	-1.16615	-1.31848	-0.893922	0.370505	1.26443	-1.04625	1.53665	2.5829	0.639517	0.145783	0.0062966	0.783831	0.088036	0.0449067	0.086461	0.407744	0.0184344	0.171645	0.0633092	0.00350223	0.841183	0.582024	0.0950333	0.938762	0.444878	0.22134	0.193189	0.730594	0.0713992	0.495773	0.314604	0.0922588	2.62475	0.0487381	0	0	0	0	0	0	0
Microglia	C1qb	complement component 1, q subcomponent, beta polypeptide [Source:MGI Symbol;Acc:MGI:88224]	chr4	-	-0.767785	-0.405939	2.05821	0.424679	-1.47489	-1.89957	0.786526	1.35111	0.56458	0.361847	2.826	2.46415	0.491463	0.69592	0.0866669	0.703876	0.238132	0.126853	0.448469	0.199615	0.565401	0.811881	0.0884643	0.12324	0.752805	0.927001	0.36622	0.910828	0.641455	0.388172	0.613221	0.551183	0.724793	0.931779	0.367189	0.511512	0.931783	0.477423	0	0	0	0	0	0	0
Microglia	Card9	caspase recruitment domain family, member 9 [Source:MGI Symbol;Acc:MGI:2685628]	chr2	-	-0.408052	0.304906	0.398136	-0.301589	-0.0454213	0.256167	0.41137	0.760767	0.349398	0.712958	0.806189	0.0932303	0.668242	0.752038	0.670384	0.768851	0.963467	0.803847	0.642375	0.396016	0.684871	0.599459	0.546593	0.94462	0.855191	0.942837	0.877007	0.934301	0.992115	0.921899	0.77176	0.723336	0.811077	0.833812	0.810758	0.985041	0.179549	0.967725	0	0	0	0	0	0	0
Microglia	Csf2rb	colony stimulating factor 2 receptor, beta, low-affinity (granulocyte-macrophage) [Source:MGI Symbol;Acc:MGI:1339759]	chr15	+	2.69974	-1.88352	2.92429	1.50881	-0.245972	-1.75478	-3.07445	-0.0214234	3.05302	-4.58326	0.224549	4.80781	0.0330961	0.1398	0.02709	0.26118	0.876995	0.203059	0.0105155	0.976249	0.01213	0.0133091	0.897577	0.0111576	0.196823	0.573506	0.200728	0.632244	0.968578	0.490345	0.0403164	0.994278	0.0526062	0.139645	0.964771	0.170359	3.02346	0.0288018	0	0	0	0	0	0	-1
Microglia	Slc11a1	solute carrier family 11 (proton-coupled divalent metal ion transporters), member 1 [Source:MGI Symbol;Acc:MGI:1345275]	chr1	+	-0.0433619	-0.0251581	0.118266	-2.37506	0.370954	2.74601	-2.35686	0.532581	2.88944	0.0182037	0.161627	0.143424	0.955179	0.980614	0.871948	0.0212729	0.641364	0.00739237	0.00938923	0.454749	0.00189508	0.988751	0.879351	0.910014	0.984139	0.996926	0.957167	0.210465	0.890656	0.0820471	0.0370227	0.764532	0.0129131	0.996907	0.957159	0.975899	4.71463	0.00364243	0	0	0	0	0	0	-1
Microglia	Asb2	ankyrin repeat and SOCS box-containing 2 [Source:MGI Symbol;Acc:MGI:1929743]	chr12	-	0.543234	0.762436	2.06338	-0.497238	-0.785699	-0.288461	-0.278036	0.73445	1.01249	0.219202	1.52015	1.30095	0.344379	0.221668	0.0018437	0.460631	0.25519	0.685725	0.581123	0.124226	0.0424587	0.793683	0.0747985	0.13798	0.638981	0.667211	0.050786	0.782219	0.656319	0.864165	0.725115	0.44633	0.129143	0.926383	0.339299	0.534396	3.36347	0.0185967	0	0	0	0	0	0	0
Microglia	Tlr2	toll-like receptor 2 [Source:MGI Symbol;Acc:MGI:1346060]	chr3	-	1.20423	0.542433	1.93426	-0.0832606	-1.05112	-0.967856	-0.745061	-0.321095	0.423966	-0.6618	0.730022	1.39182	0.120694	0.50431	0.0413938	0.926482	0.2938	0.336811	0.252586	0.620308	0.543195	0.551635	0.538532	0.258658	0.379564	0.850827	0.250707	0.980677	0.690071	0.627113	0.413658	0.857622	0.708001	0.808241	0.805797	0.677029	1.85051	0.13961	0	0	0	0	0	0	0
Microglia	Cd83	CD83 antigen [Source:MGI Symbol;Acc:MGI:1328316]	chr13	+	2.02605	0.0348523	1.05821	0.801388	2.17936	1.37797	-1.18981	1.21153	2.40133	-1.99119	-0.967834	1.02336	0.0134881	0.962112	0.0235258	0.374482	0.00952163	0.0473904	0.0465292	0.00715776	0.000134495	0.0702187	0.281386	0.239108	0.125349	0.993845	0.186174	0.730194	0.188283	0.22764	0.123781	0.122448	0.00162952	0.324202	0.621383	0.660469	7.90491	0.000143338	0	0	0	0	0	0	0
Microglia	Lyz2	lysozyme 2 [Source:MGI Symbol;Acc:MGI:96897]	chr10	-	1.29378	-1.6831	1.73656	1.86412	0.267449	-1.59667	-1.11276	0.710233	1.823	-2.97688	0.442784	3.41966	0.101122	0.0164405	0.0221678	0.0200398	0.760152	0.0341165	0.106976	0.230044	0.0100026	0.00652924	0.674285	0.00161672	0.349379	0.214076	0.18026	0.205796	0.933886	0.191731	0.225319	0.583461	0.0455365	0.0997489	0.87286	0.0602039	3.29229	0.0203622	0	0	0	0	0	0	0
Microglia	C1qc	complement component 1, q subcomponent, C chain [Source:MGI Symbol;Acc:MGI:88225]	chr4	-	0.150049	-2.11311	1.74751	1.71189	-0.671758	-2.38365	-0.551264	0.9257	1.47696	-2.26316	1.59746	3.86061	0.890352	0.0433825	0.126722	0.112797	0.582618	0.0399623	0.597389	0.345928	0.152136	0.135022	0.310785	0.0155444	0.95936	0.352432	0.439623	0.447303	0.861989	0.208211	0.739338	0.689561	0.311143	0.444748	0.64961	0.198197	1.48222	0.231249	0	0	0	0	0	0	0
Microglia	Ncf2	neutrophil cytosolic factor 2 [Source:MGI Symbol;Acc:MGI:97284]	chr1	+	0.880213	0.564584	0.272594	-1.15425	0.573575	1.72783	-1.46988	-0.034044	1.43584	-0.315629	-0.607619	-0.29199	0.0571857	0.355116	0.508835	0.0674239	0.238782	0.00500547	0.00241511	0.926742	0.00436109	0.67511	0.321062	0.69023	0.261753	0.770761	0.791285	0.355947	0.641455	0.0659541	0.0132275	0.9776	0.0245608	0.872241	0.659091	0.910163	5.62482	0.00133439	0	0	0	0	0	0	-1
Microglia	Laptm5	lysosomal-associated protein transmembrane 5 [Source:MGI Symbol;Acc:MGI:108046]	chr4	+	0.154531	-0.746063	3.32137	0.349042	-0.86433	-1.21337	-0.551553	2.30251	2.85407	-0.900595	3.16684	4.06744	0.745246	0.110895	2.04659e-07	0.474146	0.144817	0.03171	0.222447	3.15569e-07	5.42403e-08	0.179391	6.85449e-05	1.57393e-06	0.895014	0.527752	0.000543642	0.790558	0.538017	0.183047	0.379061	0.000457231	4.14865e-06	0.505594	0.0107598	0.00086501	16.3112	3.7503e-07	0	0	1	0	0	0	0
Microglia	Cd74	CD74 antigen (invariant polypeptide of major histocompatibility complex, class II antigen-associated) [Source:MGI Symbol;Acc:MGI... <Preview truncated at 128 characters>	chr18	+	3.09178	-0.0906006	4.91272	3.01881	0.872572	-2.14624	-0.163575	2.69351	2.85708	-3.18238	1.82094	5.00332	0.00979073	0.87132	3.59505e-06	0.0120945	0.511649	0.0251702	0.761458	2.03174e-06	5.51017e-07	0.0163769	0.19957	3.6255e-05	0.104993	0.976795	0.00189783	0.161516	0.825027	0.160915	0.855379	0.00124546	2.32331e-05	0.155767	0.533762	0.00583669	15.4328	6.21886e-07	0	0	1	0	0	0	0
Microglia	Fermt3	fermitin family homolog 3 (Drosophila) [Source:MGI Symbol;Acc:MGI:2147790]	chr19	-	0.813842	0.59412	0.989892	0.115911	0.228867	0.112957	-0.103812	0.404917	0.508729	-0.219722	0.17605	0.395772	0.235428	0.378354	0.131321	0.879438	0.761029	0.879463	0.854678	0.46404	0.360115	0.817411	0.850151	0.669816	0.534955	0.786724	0.447508	0.968262	0.934053	0.952298	0.914379	0.769761	0.548303	0.934368	0.945153	0.90316	1.10681	0.381963	0	0	0	0	0	0	0
Microglia	Arhgap9	Rho GTPase activating protein 9 [Source:MGI Symbol;Acc:MGI:2143764]	chr10	+	-1.60591	0.307101	1.91329	0.0611902	-1.17134	-1.23253	1.9742	2.34787	0.373666	1.91301	3.5192	1.60619	0.01782	0.55029	0.00453091	0.915262	0.0884723	0.071876	0.00218122	0.000467157	0.415125	0.0265061	0.000507922	0.0544345	0.14579	0.873086	0.0812069	0.978958	0.444878	0.287187	0.0121724	0.0288587	0.600556	0.199553	0.0279147	0.361075	4.84868	0.00312736	0	0	0	0	0	0	1
Microglia	Tyrobp	TYRO protein tyrosine kinase binding protein [Source:MGI Symbol;Acc:MGI:1277211]	chr7	+	1.91893	-2.00486	3.80394	1.31536	-0.822014	-2.13738	-2.60842	1.063	3.67142	-3.92379	1.88501	5.8088	0.0110081	0.0125691	2.13565e-05	0.0978156	0.366472	0.0152582	0.000728568	0.0322953	6.11307e-06	0.000748748	0.0735901	8.67805e-06	0.111821	0.183282	0.00449657	0.418913	0.741795	0.120747	0.00511989	0.243483	0.000143915	0.0293759	0.337251	0.00226739	10.0523	2.36477e-05	0	0	1	0	0	0	-1
Microglia	Slfn2	schlafen 2 [Source:MGI Symbol;Acc:MGI:1313258]	chr11	+	2.18195	-0.274392	3.54672	1.65086	-0.254362	-1.90522	-0.805482	1.11041	1.91589	-2.45634	1.36477	3.82111	0.0158922	0.719512	0.000289019	0.0824092	0.81007	0.0554179	0.240962	0.0620074	0.00470689	0.0397856	0.262896	0.00240609	0.136879	0.93106	0.0203822	0.391487	0.948096	0.247063	0.400966	0.324645	0.0261287	0.244544	0.60409	0.0766607	5.52183	0.00148963	0	0	1	0	0	0	0
Microglia	Ch25h	cholesterol 25-hydroxylase [Source:MGI Symbol;Acc:MGI:1333869]	chr19	-	1.32393	-0.109418	0.699965	0.391346	0.350167	-0.0411788	-1.042	-0.273797	0.768203	-1.43335	-0.623963	0.809382	0.0564677	0.869978	0.286947	0.609951	0.648172	0.953491	0.0695881	0.607464	0.214029	0.13821	0.505203	0.388804	0.260487	0.976321	0.630751	0.868251	0.892799	0.98399	0.166007	0.851052	0.391911	0.449851	0.786138	0.770167	1.33695	0.281523	0	0	0	0	0	0	0
Microglia	Plau	plasminogen activator, urokinase [Source:MGI Symbol;Acc:MGI:97611]	chr14	+	-0.226499	-1.00406	-0.433584	-1.86247	0.209596	2.07206	-2.64003	0.00251093	2.64255	-0.777565	-0.207085	0.57048	0.518888	0.119855	0.210734	0.000960321	0.548156	0.00021346	2.45493e-05	0.994156	3.30908e-05	0.285925	0.672079	0.428558	0.769595	0.542994	0.552486	0.0451493	0.845251	0.0120217	0.000352434	0.998951	0.000527401	0.627868	0.872187	0.792202	12.2829	4.60165e-06	0	0	0	-1	0	1	-1
Microglia	Olfml3	olfactomedin-like 3 [Source:MGI Symbol;Acc:MGI:1914877]	chr3	-	0.713833	0.224538	-0.33173	0.433641	0.367845	-0.0657959	-0.0556534	-0.677718	-0.622064	-0.489295	-1.04556	-0.556269	0.0433385	0.460606	0.365142	0.244975	0.320962	0.843828	0.834592	0.0515407	0.0722988	0.286937	0.0435638	0.245878	0.227158	0.8322	0.698888	0.617298	0.711275	0.939106	0.902778	0.301452	0.187426	0.628772	0.263599	0.668031	1.65246	0.183238	0	0	0	0	0	0	0
Microglia	Pla2g15	phospholipase A2, group XV [Source:MGI Symbol;Acc:MGI:2178076]	chr8	+	0.0370461	0.618566	-0.064985	0.0901235	-0.174752	-0.264875	0.671643	-0.276783	-0.948426	0.581519	-0.102031	-0.683551	0.931777	0.125847	0.893813	0.845276	0.714152	0.576409	0.0713702	0.534689	0.0282729	0.325431	0.875542	0.281004	0.974407	0.550473	0.96797	0.957558	0.917423	0.802341	0.169145	0.813233	0.0967508	0.66107	0.955908	0.696424	1.47125	0.234726	0	0	0	0	0	0	0
Microglia	Cd14	CD14 antigen [Source:MGI Symbol;Acc:MGI:88318]	chr18	-	1.45861	-0.063598	2.07904	-1.11677	-0.966352	0.150419	-2.63898	-0.345916	2.29306	-1.52221	0.620435	2.14264	0.0717527	0.957442	0.0436563	0.319158	0.385737	0.903175	0.00642593	0.569507	0.0199974	0.291319	0.623514	0.174436	0.295426	0.993375	0.257153	0.682968	0.751419	0.964024	0.0279037	0.829014	0.0756332	0.63203	0.847859	0.58512	3.32117	0.0196254	0	0	0	0	0	0	-1
Microglia	Ccrl2	chemokine (C-C motif) receptor-like 2 [Source:MGI Symbol;Acc:MGI:1920904]	chr9	-	0.409006	0.189696	1.07069	-0.488593	-0.195982	0.29261	-0.707902	0.465699	1.1736	-0.21931	0.661681	0.880991	0.169078	0.570659	0.000961363	0.16999	0.55201	0.403256	0.0146611	0.0679141	0.000196161	0.621429	0.116129	0.0546034	0.454062	0.88269	0.0349822	0.534483	0.847576	0.685557	0.0518917	0.33978	0.00218325	0.844452	0.416178	0.361257	6.47513	0.000555572	0	0	1	0	0	0	0
Microglia	Fcgr2b	Fc receptor, IgG, low affinity IIb [Source:MGI Symbol;Acc:MGI:95499]	chr1	-	0.162757	1.39634	1.51472	0.68801	-1.76291	-2.45092	1.92159	-0.410948	-2.33254	1.23358	1.35197	0.118384	0.80636	0.00593543	0.127307	0.295981	0.0688204	0.00982713	0.000508998	0.564177	0.000753014	0.137738	0.256232	0.9125	0.924337	0.120049	0.439942	0.664286	0.398134	0.0951456	0.0039096	0.827463	0.00621198	0.449499	0.597281	0.976921	7.31591	0.000246301	0	0	0	0	0	0	1
Microglia	Ang	angiogenin, ribonuclease, RNase A family, 5 [Source:MGI Symbol;Acc:MGI:88022]	chr14	+	1.29643	-0.972664	-0.771889	-0.298091	0.632772	0.930863	-2.56718	-1.43554	1.13164	-2.26909	-2.06831	0.200775	0.00134129	0.0695931	0.0707575	0.524085	0.125392	0.0371593	2.50568e-06	0.000677203	0.0331007	0.00129908	0.000829466	0.762077	0.037857	0.439677	0.330133	0.819873	0.505694	0.200489	6.13922e-05	0.0345938	0.107819	0.0399143	0.0356335	0.936034	8.83675	6.35742e-05	1	0	0	0	0	0	-1
Microglia	Ccl2	chemokine (C-C motif) ligand 2 [Source:MGI Symbol;Acc:MGI:98259]	chr11	+	-0.421832	0.200074	3.03819	-1.5087	-3.79793	-2.28922	-0.886799	-0.337907	0.548893	0.621905	3.46002	2.83812	0.531523	0.818632	0.0289409	0.0736821	0.006135	0.101804	0.236567	0.652916	0.5013	0.57329	0.0267445	0.0826273	0.777398	0.963336	0.20663	0.371746	0.156698	0.343397	0.395636	0.869677	0.67475	0.821572	0.204053	0.431775	2.64483	0.0474496	0	0	0	0	0	0	0
Endothelial cells	Fgfbp1	fibroblast growth factor binding protein 1 [Source:MGI Symbol;Acc:MGI:1096350]	chr5	-	0.963168	1.15678	-0.521933	0.534837	1.58854	1.0537	0.728445	0.103437	-0.625008	0.193609	-1.4851	-1.67871	0.319158	0.184592	0.539318	0.607206	0.109799	0.253154	0.340183	0.90143	0.4313	0.880188	0.251614	0.171543	0.614503	0.63039	0.809654	0.867017	0.481538	0.545461	0.50962	0.969315	0.614523	0.958423	0.593091	0.583694	1.00185	0.43717	0	0	0	0	0	0	0
Endothelial cells	Adamtsl2	ADAMTS-like 2 [Source:MGI Symbol;Acc:MGI:1925044]	chr2	+	-0.0887237	0.330687	-0.045282	0.354599	0.372392	0.0177937	0.774009	0.415834	-0.358175	0.419411	0.0434417	-0.375969	0.931156	0.723348	0.9636	0.738404	0.725727	0.986078	0.390497	0.664396	0.692045	0.762648	0.975731	0.782675	0.974211	0.932819	0.991498	0.92494	0.921818	0.996077	0.559186	0.874839	0.816032	0.913092	0.993932	0.942418	0.184243	0.965898	0	0	0	0	0	0	0
Endothelial cells	Aplnr	apelin receptor [Source:MGI Symbol;Acc:MGI:1346086]	chr2	+	0.953746	-2.52438	0.503884	0.522354	0.671481	0.149127	-2.95577	0.221618	3.17739	-3.47813	-0.449863	3.02826	0.267713	0.0157746	0.530998	0.577476	0.462885	0.865441	0.00289316	0.762389	0.00173159	0.0122302	0.700504	0.0236504	0.564842	0.209687	0.804406	0.851158	0.796164	0.94743	0.0151982	0.918648	0.012041	0.133786	0.884328	0.242094	3.38479	0.0181001	0	0	0	0	0	0	-1
Endothelial cells	Ly6c2	lymphocyte antigen 6 complex, locus C2 [Source:MGI Symbol;Acc:MGI:3712069]	chr15	-	1.20938	-0.603434	2.85115	2.60622	-0.949676	-3.5559	0.793409	0.692094	-0.101315	-1.81281	1.64177	3.45458	0.344911	0.511775	0.037269	0.0401055	0.528334	0.00947275	0.423812	0.505841	0.915861	0.252993	0.37165	0.0385533	0.639323	0.855141	0.236812	0.283869	0.8343	0.0930806	0.59019	0.797775	0.9553	0.598153	0.698674	0.309173	2.32985	0.0724947	0	0	0	0	0	0	0
Endothelial cells	Adh1	alcohol dehydrogenase 1 (class I) [Source:MGI Symbol;Acc:MGI:87921]	chr3	+	0.683932	0.281587	0.756129	1.6902	2.67357	0.983369	1.28786	2.74577	1.45791	-0.402345	0.0721972	0.474542	0.39764	0.649851	0.137874	0.0426433	0.00133504	0.121102	0.047443	6.36616e-05	0.00675075	0.691879	0.939086	0.551784	0.682709	0.911335	0.457514	0.290099	0.102352	0.379021	0.125169	0.00985085	0.0340146	0.880765	0.98146	0.852165	8.03631	0.000127413	0	0	0	0	0	0	0
Endothelial cells	Myct1	myc target 1 [Source:MGI Symbol;Acc:MGI:1915882]	chr10	+	0.880796	-0.381062	-0.448169	-0.193057	1.01679	1.20985	-1.45492	-0.312173	1.14274	-1.26186	-1.32897	-0.067107	0.277652	0.675092	0.542175	0.837366	0.226221	0.156685	0.0656032	0.657586	0.167742	0.302601	0.227916	0.954114	0.574873	0.921547	0.810846	0.95531	0.628904	0.433523	0.158807	0.871858	0.33215	0.641934	0.563794	0.987085	1.27707	0.305067	0	0	0	0	0	0	0
Endothelial cells	Sigirr	single immunoglobulin and toll-interleukin 1 receptor (TIR) domain [Source:MGI Symbol;Acc:MGI:1344402]	chr7	-	0.855119	0.183272	1.07142	-0.0696122	1.5649	1.63451	-0.741459	1.7812	2.52266	-0.671846	0.216304	0.888151	0.194652	0.787932	0.0322535	0.924978	0.0215815	0.0176256	0.208902	0.00098131	4.78775e-05	0.477022	0.788237	0.290892	0.488024	0.954623	0.219401	0.980633	0.257197	0.131762	0.362097	0.0426964	0.000706369	0.766023	0.923293	0.70361	7.92396	0.000140902	0	0	0	0	0	0	0
Endothelial cells	Kcnq1	potassium voltage-gated channel, subfamily Q, member 1 [Source:MGI Symbol;Acc:MGI:108083]	chr7	+	0.539564	-1.051	-1.09635	1.79738	2.07443	0.277041	0.206819	0.438516	0.231697	-1.59057	-1.63591	-0.0453438	0.601921	0.213097	0.192269	0.0807064	0.0417146	0.723411	0.812561	0.623586	0.790777	0.236506	0.222824	0.96913	0.820932	0.658084	0.529438	0.387673	0.327599	0.882675	0.888427	0.858952	0.881418	0.581882	0.557954	0.991725	1.41434	0.253582	0	0	0	0	0	0	0
Endothelial cells	Abcc6	ATP-binding cassette, sub-family C (CFTR/MRP), member 6 [Source:MGI Symbol;Acc:MGI:1351634]	chr7	-	-0.00883586	-0.808738	1.14472	1.38788	0.812284	-0.575593	0.587974	1.96584	1.37787	-0.799902	1.15356	1.95346	0.99214	0.290293	0.127932	0.116827	0.366137	0.471604	0.461895	0.0128853	0.0550846	0.497342	0.324459	0.0729777	0.997389	0.725322	0.440861	0.45359	0.741795	0.734676	0.624719	0.158952	0.155277	0.777426	0.661161	0.411578	2.12078	0.0963763	0	0	0	0	0	0	0
Endothelial cells	Dll4	delta-like 4 (Drosophila) [Source:MGI Symbol;Acc:MGI:1859388]	chr2	+	0.769451	-0.855308	-0.273136	1.33447	1.64504	0.310573	-0.290291	0.602453	0.892744	-1.62476	-1.04259	0.582172	0.25805	0.140195	0.578441	0.0566304	0.0159307	0.547533	0.607517	0.259713	0.110514	0.0736702	0.216915	0.440033	0.557255	0.57384	0.831313	0.328241	0.225623	0.783919	0.746712	0.613637	0.251123	0.332339	0.551561	0.798763	2.14193	0.0936313	0	0	0	0	0	0	0
Endothelial cells	Mmp25	matrix metallopeptidase 25 [Source:MGI Symbol;Acc:MGI:2443938]	chr17	-	-0.766005	1.2584	2.19209	-2.68393	-0.894582	1.78935	-0.65952	2.06351	2.72303	2.02441	2.95809	0.933682	0.306798	0.209074	0.00424304	0.00931613	0.269754	0.0832166	0.396684	0.0030717	0.00045212	0.109932	0.00728174	0.443442	0.602853	0.654291	0.0781619	0.140668	0.668214	0.309857	0.564849	0.0792328	0.00414132	0.403522	0.10503	0.80104	6.0742	0.00083388	0	0	0	0	0	0	0
Endothelial cells	4930578C19Rik	RIKEN cDNA 4930578C19 gene [Source:MGI Symbol;Acc:MGI:1923155]	chrX	-	1.02711	-1.52405	2.38048	0.336667	-0.634182	-0.970849	-2.21449	0.719187	2.93368	-2.55116	1.35337	3.90453	0.199035	0.100879	0.00627104	0.70326	0.507442	0.297508	0.010638	0.237062	0.000883033	0.0413506	0.235927	0.00323356	0.493194	0.50799	0.0947373	0.910599	0.822497	0.590961	0.0406786	0.59045	0.00707225	0.249901	0.574429	0.0876472	3.79372	0.0108594	0	0	0	0	0	0	-1
Endothelial cells	Stap2	signal transducing adaptor family member 2 [Source:MGI Symbol;Acc:MGI:2147039]	chr17	-	0.673686	0.186146	2.0315	0.10825	-0.79001	-0.898261	-0.37929	0.567799	0.947089	-0.48754	1.35781	1.84535	0.323539	0.794515	0.0106314	0.888232	0.344071	0.289452	0.536461	0.323136	0.123067	0.620838	0.18419	0.0825786	0.618699	0.957139	0.123391	0.97032	0.725996	0.582201	0.687917	0.671029	0.269725	0.84407	0.516259	0.431775	1.85596	0.138569	0	0	0	0	0	0	0
Endothelial cells	Asb4	ankyrin repeat and SOCS box-containing 4 [Source:MGI Symbol;Acc:MGI:1929751]	chr6	+	0.305554	-1.28237	1.97121	0.743574	-0.142714	-0.886288	-0.844348	1.52294	2.36729	-1.58792	1.66565	3.25358	0.66962	0.0756908	0.0052132	0.3046	0.857415	0.221009	0.232589	0.00986989	0.000900354	0.121222	0.0940008	0.00204681	0.855915	0.454064	0.086912	0.671839	0.962324	0.511538	0.390869	0.142746	0.00717133	0.422671	0.377662	0.0686781	3.64446	0.0130613	0	0	0	0	0	0	0
Endothelial cells	Pcdh12	protocadherin 12 [Source:MGI Symbol;Acc:MGI:1855700]	chr18	-	0.938571	-1.03692	-0.0939671	0.00889669	0.580579	0.571682	-1.96659	-0.451959	1.51463	-1.97549	-1.03254	0.942951	0.106391	0.139613	0.86509	0.989257	0.343102	0.342263	0.00267454	0.377163	0.0265674	0.0340386	0.199425	0.290197	0.35872	0.573197	0.955191	0.997331	0.725877	0.631073	0.0142612	0.713695	0.0926343	0.225714	0.533742	0.703129	2.63427	0.0481229	0	0	0	0	0	0	-1
Endothelial cells	Gimap4	GTPase, IMAP family member 4 [Source:MGI Symbol;Acc:MGI:1349656]	chr6	+	0.433204	-1.3172	2.89553	1.2094	-0.219961	-1.42936	-0.541004	2.24237	2.78337	-1.7504	2.46233	4.21273	0.624186	0.1068	0.00104804	0.162518	0.823951	0.112615	0.516641	0.00185628	0.000446254	0.1491	0.0458245	0.000832709	0.833677	0.520861	0.0367921	0.525078	0.951835	0.36319	0.671558	0.0608753	0.00410884	0.46513	0.268907	0.0405863	4.75682	0.00347114	0	0	1	0	0	0	0
Endothelial cells	Gm694	predicted gene 694 [Source:MGI Symbol;Acc:MGI:2685540]	chr4	-	1.14373	0.233118	0.427117	0.186852	0.741692	0.55484	-0.723764	0.0250748	0.748839	-0.910616	-0.716617	0.193999	0.0667555	0.710189	0.458091	0.78637	0.263016	0.396288	0.180064	0.960986	0.178532	0.30012	0.392096	0.81926	0.284023	0.928433	0.761081	0.939161	0.662276	0.679728	0.326491	0.989674	0.346716	0.63965	0.717065	0.952054	1.40775	0.255857	0	0	0	0	0	0	0
Endothelial cells	Fam124b	family with sequence similarity 124, member B [Source:MGI Symbol;Acc:MGI:3026880]	chr1	-	-1.73165	0.484262	1.12399	-1.59337	-2.12718	-0.533812	0.622537	0.72845	0.105913	2.21591	2.85563	0.639725	0.0423608	0.586612	0.254546	0.0765165	0.0283032	0.603642	0.458733	0.408013	0.898156	0.0755436	0.0321888	0.628117	0.223927	0.889058	0.600496	0.377673	0.284032	0.819423	0.622449	0.730786	0.94508	0.337335	0.223346	0.890529	1.38773	0.262883	0	0	0	0	0	0	0
Endothelial cells	Igsf5	immunoglobulin superfamily, member 5 [Source:MGI Symbol;Acc:MGI:1919308]	chr16	+	-0.401902	0.596695	1.26943	-0.615109	0.120409	0.735519	0.383488	1.79174	1.40825	0.998597	1.67133	0.672731	0.700872	0.580466	0.185598	0.591171	0.911087	0.518135	0.693818	0.0561358	0.11556	0.507453	0.241357	0.638832	0.871923	0.887679	0.522202	0.858739	0.977986	0.764068	0.809676	0.310889	0.258279	0.783473	0.580892	0.892662	1.1582	0.357143	0	0	0	0	0	0	0
Endothelial cells	Ctsw	cathepsin W [Source:MGI Symbol;Acc:MGI:1338045]	chr19	-	-0.44462	-0.103936	0.70098	-0.156459	0.0257351	0.182194	0.184225	1.17133	0.98711	0.340684	1.1456	0.804916	0.43663	0.852787	0.192202	0.79205	0.964656	0.754899	0.730117	0.0300518	0.0584098	0.669857	0.148325	0.301005	0.712211	0.972191	0.529343	0.940356	0.992303	0.898013	0.834106	0.236096	0.161845	0.869892	0.468584	0.712324	1.28609	0.301409	0	0	0	0	0	0	0
Endothelial cells	Ly75	lymphocyte antigen 75 [Source:MGI Symbol;Acc:MGI:106662]	chr2	-	0.642662	-0.0559808	1.19484	0.726846	0.857673	0.130827	0.0282036	1.40985	1.38165	-0.698642	0.55218	1.25082	0.191157	0.892754	0.00262988	0.156201	0.0900886	0.760634	0.942638	0.000418056	0.000438313	0.2785	0.363962	0.0303693	0.482968	0.979615	0.0613731	0.514899	0.447718	0.900333	0.968026	0.0273073	0.00405709	0.622652	0.692736	0.27552	6.42676	0.000583091	0	0	0	0	0	0	0
Endothelial cells	Hmcn1	hemicentin 1 [Source:MGI Symbol;Acc:MGI:2685047]	chr1	-	0.367209	-0.424458	0.635591	0.54823	0.734022	0.185791	-0.243436	1.0024	1.24584	-0.791667	0.268382	1.06005	0.342862	0.228244	0.0434115	0.178648	0.0670701	0.586993	0.460302	0.00223034	0.000407957	0.134771	0.583491	0.0283165	0.637411	0.671173	0.25653	0.543895	0.39376	0.809088	0.623622	0.0671969	0.00382471	0.444717	0.829213	0.267204	4.8824	0.00301046	0	0	0	0	0	0	0
Endothelial cells	Sema3g	sema domain, immunoglobulin domain (Ig), short basic domain, secreted, (semaphorin) 3G [Source:MGI Symbol;Acc:MGI:3041242]	chr14	+	-0.227034	-0.0367258	0.521776	-1.15864	-0.361814	0.796823	-0.96833	0.386995	1.35532	0.190308	0.74881	0.558502	0.670501	0.955446	0.348007	0.0778508	0.531376	0.229806	0.0917225	0.446868	0.0209281	0.822116	0.333159	0.516755	0.856666	0.993375	0.685518	0.380492	0.835666	0.522192	0.201833	0.75881	0.0782116	0.935854	0.66896	0.835756	2.02157	0.110395	0	0	0	0	0	0	0
Endothelial cells	Cd40	CD40 antigen [Source:MGI Symbol;Acc:MGI:88336]	chr2	+	-0.656407	0.175933	0.615376	-1.18695	0.0223474	1.2093	-0.354608	1.29413	1.64874	0.83234	1.27178	0.439443	0.51567	0.873839	0.507692	0.295113	0.982504	0.275667	0.720714	0.16325	0.0883217	0.579144	0.356071	0.760942	0.767892	0.977895	0.790736	0.66331	0.996452	0.568895	0.827705	0.506399	0.215382	0.824379	0.687593	0.93565	1.03541	0.418851	0	0	0	0	0	0	0
Endothelial cells	Megf6	multiple EGF-like-domains 6 [Source:MGI Symbol;Acc:MGI:1919351]	chr4	+	0.35463	-0.174022	-0.525454	0.15751	0.937587	0.780077	-0.371142	0.057503	0.428645	-0.528652	-0.880084	-0.351432	0.469643	0.722534	0.229368	0.768076	0.060843	0.0971366	0.40135	0.895313	0.360694	0.446976	0.184159	0.590975	0.736947	0.932373	0.572681	0.933966	0.3779	0.335653	0.569458	0.966834	0.548805	0.748729	0.516259	0.870112	1.16687	0.353095	0	0	0	0	0	0	0
Endothelial cells	Ushbp1	Usher syndrome 1C binding protein 1 [Source:MGI Symbol;Acc:MGI:1922920]	chr8	-	0.176022	-0.557977	0.853656	0.121204	-0.0740166	-0.19522	-0.612796	0.603617	1.21641	-0.733999	0.677634	1.41163	0.73161	0.307024	0.0999	0.82614	0.895725	0.724347	0.227859	0.183381	0.0192516	0.32914	0.350424	0.0652749	0.88693	0.7394	0.39236	0.952062	0.974042	0.882826	0.385236	0.533732	0.0736338	0.664534	0.683868	0.390522	1.38732	0.263027	0	0	0	0	0	0	0
Endothelial cells	Clec14a	C-type lectin domain family 14, member a [Source:MGI Symbol;Acc:MGI:1914114]	chr12	-	1.46392	-0.392324	1.72564	-0.681508	-0.0822063	0.599301	-2.53775	0.179519	2.71727	-1.85624	0.261725	2.11797	0.00650646	0.584668	0.00161365	0.311512	0.891607	0.36627	0.000117756	0.614925	5.77724e-05	0.0414001	0.709012	0.021081	0.0840357	0.88865	0.0471895	0.676414	0.973184	0.652392	0.00122907	0.854238	0.000823592	0.249901	0.888204	0.231557	8.64431	7.48869e-05	0	0	1	0	0	0	-1
Endothelial cells	Tie1	tyrosine kinase with immunoglobulin-like and EGF-like domains 1 [Source:MGI Symbol;Acc:MGI:99906]	chr4	-	0.387544	-0.358563	0.813885	-0.512214	-0.0904641	0.42175	-1.25832	0.335877	1.5942	-0.746107	0.426341	1.17245	0.256549	0.406988	0.0220954	0.222284	0.809361	0.308181	0.00151262	0.259846	0.00015107	0.179698	0.374751	0.0397445	0.556592	0.802316	0.179933	0.592138	0.947594	0.600609	0.00914116	0.613637	0.00178484	0.505806	0.701214	0.31421	5.42675	0.00165025	0	0	0	0	0	0	-1
Endothelial cells	Sox17	SRY-box containing gene 17 [Source:MGI Symbol;Acc:MGI:107543]	chr1	-	-1.02532	0.308152	1.0561	-0.968758	-0.497811	0.470947	0.364717	1.58361	1.2189	1.33347	2.08143	0.747951	0.0112709	0.453736	0.00413286	0.0241208	0.18675	0.27146	0.341612	0.000101975	0.000738873	0.0232864	0.000344114	0.166757	0.113192	0.82787	0.0771306	0.22351	0.594555	0.56556	0.511375	0.0130816	0.00612066	0.187539	0.0235634	0.577958	6.24683	0.000699059	0	0	0	0	0	0	0
Endothelial cells	Gimap8	GTPase, IMAP family member 8 [Source:MGI Symbol;Acc:MGI:2685303]	chr6	+	-0.488392	0.28845	2.14357	-1.54371	-1.39551	0.148194	-0.766866	1.23645	2.00332	0.776842	2.63196	1.85512	0.373094	0.692586	0.0017094	0.0319746	0.0437745	0.849824	0.205872	0.0162908	0.00105293	0.3963	0.00342334	0.0607668	0.662549	0.925737	0.0483057	0.256344	0.332689	0.941352	0.358658	0.17711	0.00809202	0.716045	0.0717909	0.377878	4.7057	0.0036798	0	0	1	0	0	0	0
Endothelial cells	Rnf125	ring finger protein 125 [Source:MGI Symbol;Acc:MGI:1914914]	chr18	+	0.473783	0.468109	1.69361	0.165418	0.128933	-0.036485	0.159743	1.34876	1.18902	-0.00567432	1.21983	1.2255	0.42066	0.38982	0.00237161	0.794156	0.838966	0.952191	0.740467	0.00493023	0.00858169	0.994311	0.123457	0.106845	0.700206	0.793279	0.0583314	0.940603	0.955999	0.983712	0.841146	0.100253	0.0407675	0.998436	0.42915	0.484602	3.98796	0.00856736	0	0	0	0	0	0	0
Endothelial cells	Akr1c14	aldo-keto reductase family 1, member C14 [Source:MGI Symbol;Acc:MGI:2145458]	chr13	+	-0.546056	0.210417	0.748587	-0.991507	0.03199	1.0235	-0.235035	1.32663	1.56167	0.756473	1.29464	0.538171	0.389165	0.777384	0.173937	0.181335	0.958505	0.156948	0.716778	0.0238236	0.0124865	0.440231	0.12749	0.559563	0.676062	0.951105	0.506803	0.547268	0.990428	0.4339	0.825852	0.210828	0.053656	0.745395	0.435565	0.855404	2.35256	0.070297	0	0	0	0	0	0	0
Endothelial cells	AU021092	expressed sequence AU021092 [Source:MGI Symbol;Acc:MGI:2146559]	chr16	-	0.670134	-0.515055	0.560392	-0.198988	-0.0972795	0.101708	-1.38418	-0.207022	1.17716	-1.18519	-0.109742	1.07545	0.230013	0.432174	0.352299	0.757105	0.878639	0.875462	0.0196072	0.681467	0.0587469	0.172721	0.8925	0.230549	0.528158	0.814087	0.689795	0.931507	0.968952	0.950419	0.0643533	0.883041	0.162525	0.497708	0.963013	0.652546	1.538	0.214312	0	0	0	0	0	0	0
Endothelial cells	Ptgis	prostaglandin I2 (prostacyclin) synthase [Source:MGI Symbol;Acc:MGI:1097156]	chr2	-	0.188876	-1.21033	-1.01824	-0.235551	0.519306	0.754856	-1.63476	-0.687813	0.946943	-1.3992	-1.20712	0.192086	0.766745	0.113772	0.130849	0.740194	0.421179	0.248566	0.0220995	0.297779	0.218172	0.161851	0.194978	0.846946	0.907484	0.532072	0.446853	0.925643	0.772567	0.540986	0.0704159	0.64845	0.396763	0.48046	0.52976	0.960073	2.02787	0.109446	0	0	0	0	0	0	0
Endothelial cells	Fam129a	family with sequence similarity 129, member A [Source:MGI Symbol;Acc:MGI:2137237]	chr1	+	-0.161977	0.0960379	1.22819	-0.700387	-0.404383	0.296003	-0.442372	0.985784	1.42816	0.258015	1.39017	1.13215	0.662744	0.823758	0.00178358	0.117181	0.321436	0.507242	0.232275	0.00425309	0.000248749	0.650604	0.0112751	0.051165	0.851633	0.964749	0.0498118	0.45408	0.711739	0.75711	0.390548	0.0934977	0.00260572	0.859837	0.132705	0.351606	5.13995	0.00225793	0	0	1	0	0	0	0
Endothelial cells	Mecom	MDS1 and EVI1 complex locus [Source:MGI Symbol;Acc:MGI:95457]	chr3	-	0.747966	0.0132907	-0.339189	-0.257942	0.786424	1.04437	-0.992617	-0.30073	0.691887	-0.734675	-1.08715	-0.352479	0.0239764	0.970079	0.247484	0.492442	0.0220727	0.00395787	0.00200936	0.282888	0.0356183	0.129757	0.0165149	0.443699	0.167248	0.995817	0.592714	0.802166	0.259075	0.0572939	0.0114449	0.636367	0.113628	0.436209	0.162177	0.801158	4.65916	0.00388147	0	0	0	0	0	0	-1
Endothelial cells	Scarf1	scavenger receptor class F, member 1 [Source:MGI Symbol;Acc:MGI:2449455]	chr11	+	0.683577	-0.221951	0.293478	-0.410186	0.299241	0.709427	-1.31571	-0.0908573	1.22486	-0.905528	-0.390099	0.515429	0.137952	0.673927	0.487322	0.449896	0.539294	0.158776	0.00527385	0.81082	0.0124342	0.198865	0.528363	0.446999	0.409597	0.921547	0.781105	0.777679	0.840526	0.435571	0.0240225	0.936975	0.0535034	0.532155	0.800421	0.802644	2.84859	0.0362154	0	0	0	0	0	0	-1
Endothelial cells	Mfsd7c	major facilitator superfamily domain containing 7C [Source:MGI Symbol;Acc:MGI:2384974]	chr12	+	0.156054	-0.461435	0.809039	0.34765	0.167612	-0.180038	-0.269838	0.820597	1.09044	-0.617489	0.652985	1.27047	0.646076	0.16377	0.0129519	0.327057	0.63789	0.590153	0.390154	0.00775901	0.00101705	0.196145	0.160746	0.00808532	0.844929	0.607352	0.139384	0.689775	0.888562	0.810989	0.558923	0.125938	0.0078726	0.528969	0.487238	0.145609	3.47517	0.0161454	0	0	0	0	0	0	0
Endothelial cells	Icam2	intercellular adhesion molecule 2 [Source:MGI Symbol;Acc:MGI:96394]	chr11	-	1.00535	-1.09565	0.535477	0.30631	0.228906	-0.0774042	-1.79468	-0.240966	1.55372	-2.10099	-0.469873	1.63112	0.0730609	0.0934683	0.334649	0.61447	0.708291	0.893029	0.00411408	0.611082	0.0166426	0.0176353	0.544477	0.0609856	0.297857	0.49335	0.674803	0.870217	0.915454	0.959534	0.0199241	0.852168	0.0663906	0.161311	0.809503	0.378582	2.47361	0.0596921	0	0	0	0	0	0	-1
Endothelial cells	Trim16	tripartite motif-containing 16 [Source:MGI Symbol;Acc:MGI:2137356]	chr11	+	0.301764	-0.475096	1.45203	-0.433403	-0.674985	-0.241582	-1.21026	0.475285	1.68555	-0.77686	1.15027	1.92713	0.345533	0.224053	0.000259974	0.251741	0.0903461	0.547012	0.0010859	0.0809237	2.2708e-05	0.128181	0.0202357	0.000905137	0.639984	0.667741	0.019627	0.624087	0.448185	0.783824	0.00704115	0.368083	0.00039382	0.433011	0.181229	0.041776	7.4949	0.000208443	0	0	1	0	0	0	-1
Endothelial cells	Robo4	roundabout homolog 4 (Drosophila) [Source:MGI Symbol;Acc:MGI:1921394]	chr9	+	0.318319	0.109965	0.829668	-0.267647	0.222689	0.490335	-0.476001	0.734037	1.21004	-0.208354	0.511349	0.719702	0.382591	0.780106	0.0182691	0.519561	0.564096	0.225451	0.167764	0.0224803	0.000943266	0.697153	0.302739	0.170237	0.67067	0.952098	0.164598	0.816236	0.854127	0.517683	0.311598	0.205619	0.00744116	0.883268	0.642216	0.581611	4.13354	0.00718969	0	0	0	0	0	0	0
Endothelial cells	Nos3	nitric oxide synthase 3, endothelial cell [Source:MGI Symbol;Acc:MGI:97362]	chr5	+	-0.0265243	-0.106811	0.892259	-0.84838	-0.233833	0.614547	-0.928667	0.68495	1.61362	-0.0802865	0.918784	0.99907	0.937259	0.802466	0.0120615	0.0455099	0.52631	0.145167	0.0153984	0.0290755	9.1854e-05	0.88263	0.0613395	0.074044	0.97762	0.958581	0.132847	0.299726	0.833499	0.415456	0.0537689	0.232447	0.00119899	0.959313	0.309376	0.413175	5.83409	0.00106984	0	0	0	0	0	0	0
Endothelial cells	Slc19a3	solute carrier family 19, member 3 [Source:MGI Symbol;Acc:MGI:1931307]	chr1	-	-0.0883846	0.28005	0.517268	-0.583545	0.0228788	0.606424	-0.215111	0.628532	0.843642	0.368434	0.605653	0.237218	0.795877	0.463922	0.11453	0.150306	0.948585	0.123533	0.505622	0.0475394	0.012067	0.473295	0.202712	0.633697	0.919216	0.833806	0.419866	0.506786	0.987019	0.382404	0.662551	0.29147	0.0524321	0.763471	0.536148	0.892002	2.55389	0.0535873	0	0	0	0	0	0	0
Endothelial cells	Flt4	FMS-like tyrosine kinase 4 [Source:MGI Symbol;Acc:MGI:95561]	chr11	+	-0.468183	0.0931139	1.073	-1.22213	-0.802843	0.419282	-0.660829	0.738339	1.39917	0.561297	1.54118	0.979886	0.140912	0.815103	0.00312106	0.00305933	0.0276492	0.30535	0.0587366	0.0177037	0.000189672	0.272321	0.00213133	0.0674911	0.414135	0.962288	0.0670397	0.0834924	0.282031	0.598018	0.145908	0.184299	0.00212737	0.617105	0.054789	0.395686	6.47405	0.000556174	0	0	0	0	0	0	0
Endothelial cells	Foxq1	forkhead box Q1 [Source:MGI Symbol;Acc:MGI:1298228]	chr13	+	-0.605544	0.45531	0.800176	-1.36111	-0.541531	0.819575	-0.300252	0.86419	1.16444	1.06085	1.40572	0.344866	0.204287	0.450881	0.0878306	0.0257545	0.273726	0.180693	0.545328	0.0551601	0.0157923	0.172012	0.0395347	0.64777	0.499419	0.827291	0.368477	0.229829	0.670528	0.464798	0.695309	0.309013	0.063964	0.496473	0.248758	0.897076	2.75975	0.0407262	0	0	0	0	0	0	0
Endothelial cells	Angpt2	angiopoietin 2 [Source:MGI Symbol;Acc:MGI:1202890]	chr8	-	0.336526	-0.214942	0.412798	-0.245925	-0.122169	0.123755	-0.797392	-0.0458964	0.751496	-0.551467	0.0762727	0.62774	0.348777	0.593061	0.275895	0.547981	0.756284	0.76143	0.0292553	0.891002	0.0494521	0.30888	0.882627	0.2587	0.641968	0.89132	0.619848	0.834416	0.932027	0.900737	0.0870558	0.966104	0.143917	0.648181	0.958914	0.677029	1.52178	0.219109	0	0	0	0	0	0	0
Endothelial cells	She	src homology 2 domain-containing transforming protein E [Source:MGI Symbol;Acc:MGI:1099462]	chr3	+	-0.0923253	0.0297893	0.754261	-1.02522	-0.28618	0.739036	-0.903102	0.560406	1.46351	0.122115	0.846586	0.724471	0.747672	0.935385	0.012306	0.00741032	0.35754	0.0467108	0.0057362	0.0380479	3.79877e-05	0.793438	0.0436477	0.126862	0.896846	0.989296	0.134706	0.126003	0.736433	0.225622	0.0256591	0.262319	0.000586675	0.926298	0.263606	0.518626	7.42299	0.000222841	0	0	0	0	0	0	-1
Endothelial cells	8430408G22Rik	RIKEN cDNA 8430408G22 gene [Source:MGI Symbol;Acc:MGI:1918730]	chr6	+	-0.312997	-0.26348	0.903116	-0.294667	-0.337106	-0.042439	-0.24515	0.879007	1.12416	0.0495168	1.21611	1.1666	0.509251	0.591251	0.053163	0.555803	0.501339	0.933235	0.597003	0.04436	0.014023	0.941941	0.0712121	0.088305	0.763532	0.890496	0.285675	0.838228	0.818621	0.974699	0.739024	0.283007	0.0584255	0.977514	0.332351	0.445805	1.71941	0.167156	0	0	0	0	0	0	0
Endothelial cells	C130074G19Rik	RIKEN cDNA C130074G19 gene [Source:MGI Symbol;Acc:MGI:2444831]	chr1	-	0.0959296	0.385756	0.77167	-0.940776	0.195192	1.13597	-0.65095	0.870932	1.52188	0.289826	0.67574	0.385914	0.754661	0.314144	0.00784411	0.0204835	0.541709	0.00448173	0.0385074	0.00203095	1.43143e-05	0.553792	0.107107	0.410135	0.899812	0.744842	0.106289	0.208338	0.841247	0.0617905	0.107015	0.0641606	0.00027822	0.809533	0.400735	0.78115	9.41059	3.94822e-05	0	0	0	0	0	0	0
Endothelial cells	Mmrn2	multimerin 2 [Source:MGI Symbol;Acc:MGI:2385618]	chr14	+	0.0116037	-0.621335	0.67032	-0.888942	-0.420535	0.468407	-1.52188	0.238181	1.76006	-0.632939	0.658716	1.29165	0.970229	0.151753	0.0503927	0.0249596	0.232964	0.232332	0.000314149	0.41535	6.94118e-05	0.235695	0.154304	0.0227168	0.99004	0.589195	0.276951	0.226732	0.634954	0.523675	0.00270352	0.736932	0.000957823	0.580335	0.47772	0.238831	6.76575	0.000417027	0	0	0	0	0	0	-1
Endothelial cells	Erg	avian erythroblastosis virus E-26 (v-ets) oncogene related [Source:MGI Symbol;Acc:MGI:95415]	chr16	-	0.520355	0.357374	1.2046	-0.832549	-0.264239	0.56831	-0.99553	0.420002	1.41553	-0.162981	0.684242	0.847222	0.173182	0.446583	0.00339269	0.090465	0.542014	0.242564	0.010098	0.181472	0.000525221	0.785579	0.204699	0.165639	0.459747	0.824087	0.069939	0.407522	0.841247	0.53553	0.03913	0.531379	0.00466349	0.922422	0.537675	0.576409	5.94197	0.000955988	0	0	0	0	0	0	-1
Endothelial cells	Wfdc1	WAP four-disulfide core domain 1 [Source:MGI Symbol;Acc:MGI:1915116]	chr8	+	0.221704	-0.432973	0.0896397	0.958057	0.451276	-0.506781	0.30338	0.319212	0.015832	-0.654677	-0.132064	0.522613	0.49194	0.113128	0.766991	0.00479189	0.177258	0.0897582	0.27814	0.283919	0.954855	0.125528	0.764762	0.202021	0.752885	0.530614	0.91728	0.10143	0.584784	0.320899	0.443166	0.637478	0.97668	0.428315	0.913829	0.620067	2.29298	0.0762154	0	0	0	0	0	0	0
Endothelial cells	Slc39a8	solute carrier family 39 (metal ion transporter), member 8 [Source:MGI Symbol;Acc:MGI:1914797]	chr3	+	-0.189559	0.29394	0.491328	-0.107876	0.150598	0.258474	0.375623	0.831485	0.455862	0.4835	0.680887	0.197388	0.431592	0.207329	0.0320958	0.670564	0.537648	0.295484	0.0887553	0.000613093	0.031249	0.153346	0.0440637	0.534854	0.709009	0.651373	0.218917	0.897873	0.839455	0.588848	0.196798	0.0336947	0.103458	0.471106	0.264427	0.844763	3.91177	0.00939825	0	0	0	0	0	0	0
Endothelial cells	Scgb3a1	secretoglobin, family 3A, member 1 [Source:MGI Symbol;Acc:MGI:1915912]	chr11	+	-1.03657	0.220139	1.12598	-2.27597	-1.87669	0.399278	-1.01925	0.285862	1.30512	1.25671	2.16255	0.905838	0.101272	0.820914	0.181399	0.0122416	0.0231083	0.694008	0.195609	0.670495	0.101836	0.280372	0.044268	0.480109	0.349669	0.963993	0.517848	0.162362	0.263885	0.867523	0.346364	0.877885	0.237325	0.622861	0.264451	0.817215	2.43105	0.0632182	0	0	0	0	0	0	0
Endothelial cells	Hmgcs2	3-hydroxy-3-methylglutaryl-Coenzyme A synthase 2 [Source:MGI Symbol;Acc:MGI:101939]	chr3	+	-0.265977	1.26127	-0.087996	0.199969	0.043305	-0.156664	1.72722	0.221286	-1.50593	1.52725	0.177981	-1.34927	0.292515	1.25725e-06	0.724094	0.428767	0.863308	0.52075	4.59324e-09	0.374785	1.21555e-07	6.14574e-05	0.614741	0.000255865	0.589543	0.000417458	0.900153	0.765079	0.963814	0.765344	6.59523e-07	0.711872	7.31074e-06	0.00725562	0.844123	0.0197693	19.2034	8.08467e-08	0	1	0	0	0	0	1
Endothelial cells	Slc16a4	solute carrier family 16 (monocarboxylic acid transporters), member 4 [Source:MGI Symbol;Acc:MGI:2385183]	chr3	+	0.181814	-0.125349	0.0986791	-0.438764	0.75174	1.1905	-0.745928	0.668605	1.41453	-0.307163	-0.0831352	0.224028	0.548379	0.724928	0.697566	0.227451	0.0177835	0.00105006	0.0185458	0.0144079	5.16604e-05	0.512157	0.833032	0.609051	0.786614	0.933619	0.888146	0.598303	0.237441	0.027344	0.0617727	0.165242	0.000749193	0.786089	0.942045	0.87974	7.87155	0.000147714	0	0	0	0	0	1	0
Endothelial cells	Stra6	stimulated by retinoic acid gene 6 [Source:MGI Symbol;Acc:MGI:107742]	chr9	+	0.804131	-0.769486	0.295551	0.127973	0.899966	0.771993	-1.44564	0.391386	1.83703	-1.57362	-0.50858	1.06504	0.033144	0.0687325	0.354717	0.752565	0.0225478	0.0423536	0.000477855	0.200033	3.22052e-05	0.00735798	0.294247	0.0478348	0.197035	0.437134	0.690691	0.929941	0.261927	0.214548	0.00372959	0.551523	0.000517287	0.105643	0.633263	0.34287	7.46575	0.000214154	0	0	0	0	0	0	-1
Endothelial cells	Nostrin	nitric oxide synthase trafficker [Source:MGI Symbol;Acc:MGI:3606242]	chr2	+	-0.117312	-0.18287	0.358261	-0.147254	0.197275	0.344529	-0.212812	0.672847	0.88566	-0.0655582	0.475573	0.541131	0.699307	0.564516	0.206309	0.653536	0.52374	0.278544	0.467416	0.0200414	0.00392161	0.881102	0.254674	0.206818	0.871303	0.880338	0.548081	0.890947	0.832129	0.572142	0.629568	0.19496	0.0227117	0.958763	0.595413	0.625239	2.51974	0.0561004	0	0	0	0	0	0	0
Endothelial cells	Adcy4	adenylate cyclase 4 [Source:MGI Symbol;Acc:MGI:99674]	chr14	-	-0.00432747	-0.415253	0.791804	-1.25411	-0.417943	0.836163	-1.66503	0.378189	2.04322	-0.410926	0.796132	1.20706	0.989492	0.388348	0.0236834	0.00638218	0.256457	0.0604211	0.000251392	0.204651	1.94543e-05	0.480746	0.097506	0.0464239	0.996618	0.792712	0.186826	0.117188	0.657351	0.260376	0.00225031	0.557105	0.000348777	0.767997	0.384571	0.338948	8.45891	8.786e-05	0	0	0	0	0	0	-1
Endothelial cells	Slc38a5	solute carrier family 38, member 5 [Source:MGI Symbol;Acc:MGI:2148066]	chrX	+	0.642516	-0.659998	0.543034	-0.950896	0.0522417	1.00314	-2.25341	-0.0472406	2.20617	-1.30251	-0.0994823	1.20303	0.155376	0.321701	0.237344	0.107155	0.915683	0.0802753	0.00033957	0.905401	0.000692925	0.110212	0.875258	0.141369	0.435063	0.750443	0.581699	0.43623	0.979376	0.304202	0.00287417	0.970748	0.00582481	0.40421	0.955776	0.538359	5.44342	0.0016208	0	0	0	0	0	0	-1
Endothelial cells	Csrp2	cysteine and glycine-rich protein 2 [Source:MGI Symbol;Acc:MGI:1202907]	chr10	+	1.28592	-0.187884	0.0648826	0.465449	1.56739	1.10195	-1.00836	0.346355	1.35471	-1.47381	-1.22104	0.252766	0.00640202	0.658465	0.83612	0.34753	0.00138512	0.00761696	0.00899806	0.267498	0.000886605	0.0218492	0.0304072	0.632597	0.0831721	0.915681	0.944911	0.707851	0.10276	0.0836082	0.0359546	0.621243	0.00709373	0.180994	0.217323	0.891997	6.63023	0.000476345	0	0	0	0	0	0	-1
Endothelial cells	Kdr	kinase insert domain protein receptor [Source:MGI Symbol;Acc:MGI:96683]	chr5	-	-0.0579721	-0.50744	0.281892	-0.575497	0.396974	0.972472	-1.02497	0.736838	1.7618	-0.449468	0.339864	0.789332	0.835664	0.136084	0.265211	0.0808977	0.166831	0.00310768	0.00170401	0.00592421	1.92499e-06	0.306064	0.36842	0.0669001	0.937152	0.568371	0.609472	0.38789	0.571956	0.0498681	0.0100513	0.10903	5.97011e-05	0.645843	0.695733	0.394471	10.2125	2.08732e-05	0	0	0	0	0	1	-1
Endothelial cells	Ctla2a	cytotoxic T lymphocyte-associated protein 2 alpha [Source:MGI Symbol;Acc:MGI:88554]	chr13	-	0.410624	-0.370624	1.74167	0.0438652	-0.579739	-0.623604	-0.737383	0.751303	1.48869	-0.781248	1.33104	2.11229	0.340445	0.41013	0.000622886	0.925183	0.260924	0.218419	0.0775488	0.0418039	0.000740317	0.213352	0.0398335	0.00247821	0.635553	0.804141	0.0288272	0.980633	0.660187	0.507702	0.178928	0.274185	0.00612729	0.551654	0.249653	0.0771439	4.40659	0.00520284	0	0	1	0	0	0	0
Endothelial cells	Cyyr1	cysteine and tyrosine-rich protein 1 [Source:MGI Symbol;Acc:MGI:2152187]	chr16	-	-0.123043	-0.393814	0.702153	-0.8389	-0.398667	0.440234	-1.10967	0.42653	1.5362	-0.270772	0.825196	1.09597	0.715249	0.36036	0.0525499	0.0429507	0.286403	0.284779	0.00580061	0.181395	0.000318785	0.619389	0.0978329	0.0554925	0.879127	0.77274	0.284105	0.291049	0.683542	0.578331	0.0258819	0.531295	0.00314405	0.843602	0.385241	0.363501	4.79808	0.00331197	0	0	0	0	0	0	-1
Endothelial cells	Serpinb6b	serine (or cysteine) peptidase inhibitor, clade B, member 6b [Source:MGI Symbol;Acc:MGI:894688]	chr13	+	0.447484	-0.211278	0.133748	-0.303715	0.484954	0.788669	-0.962476	0.171219	1.1337	-0.658761	-0.313735	0.345026	0.169437	0.563433	0.651953	0.417448	0.153029	0.0276014	0.00441972	0.544298	0.00159823	0.181978	0.473518	0.46481	0.454322	0.879607	0.868507	0.757103	0.549835	0.168963	0.020971	0.817285	0.0112711	0.50839	0.768919	0.81019	4.26089	0.00617753	0	0	0	0	0	0	-1
Endothelial cells	Tek	endothelial-specific receptor tyrosine kinase [Source:MGI Symbol;Acc:MGI:98664]	chr4	+	0.262513	-0.212811	0.637394	-0.640923	0.192669	0.833593	-1.11625	0.567551	1.6838	-0.475324	0.374881	0.850205	0.359709	0.533465	0.0245457	0.0652863	0.524411	0.0157004	0.000658712	0.0302462	3.69805e-06	0.289282	0.342449	0.0589252	0.651012	0.867183	0.190277	0.349172	0.832598	0.122844	0.00471845	0.236096	9.82325e-05	0.629575	0.676101	0.372397	9.35408	4.13467e-05	0	0	0	0	0	0	-1
Endothelial cells	Itga4	integrin alpha 4 [Source:MGI Symbol;Acc:MGI:96603]	chr2	+	0.787181	-0.16327	0.313155	-0.793481	0.647545	1.44103	-1.74393	0.17352	1.91745	-0.950451	-0.474026	0.476425	0.00074058	0.521144	0.112072	0.00394326	0.0062728	2.12202e-06	8.73841e-09	0.333759	1.95231e-09	0.0070713	0.102179	0.14274	0.0292251	0.859578	0.4153	0.0917684	0.158607	0.00187893	1.00196e-06	0.679558	4.22828e-07	0.104337	0.391263	0.541148	29.9657	9.25453e-10	1	0	0	0	0	1	-1
Endothelial cells	Cdh5	cadherin 5 [Source:MGI Symbol;Acc:MGI:105057]	chr8	+	0.484908	-0.653059	0.877978	0.0100634	0.232437	0.222373	-1.1279	0.625506	1.75341	-1.13797	0.39307	1.53104	0.0935585	0.0405351	0.00250885	0.97412	0.443788	0.45717	0.000352073	0.0142673	8.63056e-07	0.0104263	0.312786	0.000766006	0.336151	0.341282	0.0596807	0.993977	0.785549	0.72523	0.00294457	0.164861	3.24419e-05	0.124009	0.651789	0.0387575	9.68325	3.16757e-05	0	0	0	0	0	0	-1
Endothelial cells	Lsr	lipolysis stimulated lipoprotein receptor [Source:MGI Symbol;Acc:MGI:1927471]	chr7	-	0.277427	-0.439726	0.629202	-0.439887	-0.102833	0.337054	-1.15704	0.248941	1.40598	-0.717154	0.351774	1.06893	0.240768	0.121702	0.0116451	0.112508	0.687383	0.213637	5.70111e-05	0.240584	5.00764e-06	0.0565573	0.291781	0.00636276	0.540055	0.546776	0.130063	0.447093	0.907596	0.50176	0.00069415	0.594117	0.000122787	0.294386	0.63082	0.127881	8.85586	6.25556e-05	0	0	0	0	0	0	-1
Endothelial cells	Egfl7	EGF-like domain 7 [Source:MGI Symbol;Acc:MGI:2449923]	chr2	+	-0.371675	0.108569	1.1077	-0.84209	-0.5794	0.26269	-0.361846	0.899979	1.26183	0.480244	1.47938	0.999135	0.316798	0.80043	0.00591811	0.0560762	0.159555	0.557396	0.336552	0.0112825	0.00128377	0.3988	0.00848303	0.0877343	0.612535	0.958309	0.0926551	0.327378	0.560006	0.790091	0.505748	0.149388	0.00945502	0.717058	0.113373	0.444383	4.04063	0.00803896	0	0	0	0	0	0	0
Endothelial cells	Hrct1	histidine rich carboxyl terminus 1 [Source:MGI Symbol;Acc:MGI:1917945]	chr4	+	0.504602	0.622639	0.560188	-0.737505	0.337493	1.075	-0.619468	0.393079	1.01255	0.118037	0.055586	-0.0624508	0.16909	0.165448	0.0987591	0.117691	0.382005	0.0205101	0.0732815	0.201609	0.00496004	0.835594	0.909363	0.909614	0.454062	0.608697	0.39077	0.454711	0.748604	0.14445	0.172269	0.553245	0.0272081	0.942183	0.968941	0.975732	4.61962	0.00406207	0	0	0	0	0	0	0
Endothelial cells	Cd93	CD93 antigen [Source:MGI Symbol;Acc:MGI:106664]	chr2	-	0.601304	-1.18485	1.28157	-0.231859	-0.327659	-0.095801	-2.01801	0.352608	2.37062	-1.78615	0.680267	2.46642	0.0363564	0.001194	9.53455e-05	0.456387	0.294871	0.758846	3.02375e-07	0.149843	2.00079e-08	0.000280944	0.0913948	4.95213e-06	0.20739	0.043547	0.0126736	0.780126	0.690821	0.899506	1.24851e-05	0.487685	1.99303e-06	0.0173051	0.373022	0.00156037	16.7599	2.91856e-07	0	-1	1	0	0	0	-1
Endothelial cells	Slfn5	schlafen 5 [Source:MGI Symbol;Acc:MGI:1329004]	chr11	+	0.247374	-0.22156	1.09709	-0.793509	-0.228917	0.564592	-1.26244	0.620799	1.88324	-0.468934	0.849716	1.31865	0.336118	0.469053	0.0001781	0.0132052	0.416074	0.0691667	4.73768e-05	0.00972891	9.5911e-08	0.243988	0.0244196	0.00244518	0.632473	0.836403	0.0165997	0.168101	0.76879	0.281291	0.000603108	0.141786	6.18878e-06	0.587923	0.195578	0.0766607	14.5579	1.05105e-06	0	0	1	0	0	0	-1
Endothelial cells	Cd34	CD34 antigen [Source:MGI Symbol;Acc:MGI:88329]	chr1	+	0.227854	-0.794825	1.09724	-0.492056	-0.289567	0.202489	-1.51474	0.579818	2.09455	-1.02268	0.869385	1.89206	0.420553	0.0284634	0.000592616	0.135656	0.356388	0.535632	3.94313e-05	0.0263233	2.81154e-07	0.0287861	0.0367937	0.000237461	0.700206	0.289872	0.0286856	0.485426	0.735289	0.775414	0.000517673	0.221434	1.39596e-05	0.208353	0.239956	0.0192115	11.616	7.34577e-06	0	0	1	0	0	0	-1
Endothelial cells	Ptprb	protein tyrosine phosphatase, receptor type, B [Source:MGI Symbol;Acc:MGI:97809]	chr10	+	0.527334	-0.263613	0.987529	-0.234724	0.455694	0.690419	-1.02567	0.91589	1.94156	-0.790947	0.460196	1.25114	0.0613188	0.363218	0.000619897	0.439763	0.123435	0.024541	0.000436043	0.000598938	3.58375e-08	0.0543448	0.223689	0.00299147	0.27102	0.774294	0.0288272	0.771642	0.502803	0.159127	0.00347451	0.0333772	3.15568e-06	0.288675	0.558871	0.0846621	15.2399	6.96861e-07	0	0	1	0	0	0	-1
Endothelial cells	Foxf2	forkhead box F2 [Source:MGI Symbol;Acc:MGI:1347479]	chr13	+	0.0330747	0.0386807	0.747407	-1.27476	-0.219489	1.05527	-1.26916	0.494843	1.764	0.00560605	0.714332	0.708726	0.90801	0.920492	0.0125212	0.00182849	0.481734	0.00735587	0.000347754	0.0597517	5.31739e-06	0.990715	0.0838917	0.147074	0.965629	0.986114	0.136407	0.0649053	0.807093	0.0817558	0.00292789	0.318929	0.000128407	0.997371	0.357989	0.548192	10.6375	1.50755e-05	0	0	0	0	0	0	-1
Endothelial cells	Rassf9	Ras association (RalGDS/AF-6) domain family (N-terminal) member 9 [Source:MGI Symbol;Acc:MGI:2384307]	chr10	+	1.03284	-0.378007	-0.607404	-0.473871	1.18888	1.66275	-1.88472	-0.451359	1.43336	-1.41084	-1.64024	-0.229397	0.0125767	0.438527	0.0900639	0.325877	0.0059868	0.000451602	6.39813e-05	0.184789	0.00238789	0.0304541	0.00391841	0.701134	0.120319	0.81966	0.372776	0.688715	0.15646	0.0176275	0.00075873	0.535096	0.0154998	0.213634	0.0779671	0.914311	8.30745	0.000100257	0	0	0	0	0	1	-1
Endothelial cells	Cgnl1	cingulin-like 1 [Source:MGI Symbol;Acc:MGI:1915428]	chr9	-	0.172565	-0.242287	0.154313	-0.859955	0.286337	1.14629	-1.27481	0.268085	1.54289	-0.414852	-0.0182519	0.3966	0.439775	0.355158	0.476789	0.00249339	0.227002	9.98244e-05	5.49829e-06	0.194934	3.40612e-07	0.23155	0.952988	0.246697	0.714635	0.770761	0.773531	0.0763897	0.629321	0.00850803	0.000110367	0.546405	1.60612e-05	0.5743	0.985797	0.66836	15.5754	5.72067e-07	0	0	0	0	0	1	-1
Endothelial cells	Ocln	occludin [Source:MGI Symbol;Acc:MGI:106183]	chr13	-	0.231346	-0.194014	-0.417618	-0.416586	0.635937	1.05252	-0.841946	-0.0130269	0.828919	-0.425359	-0.648963	-0.223604	0.190381	0.325496	0.017972	0.0445517	0.00131324	5.9885e-06	3.63994e-05	0.936063	7.63181e-05	0.112769	0.0115914	0.387337	0.482388	0.753486	0.16357	0.296354	0.101604	0.00260847	0.000484656	0.981576	0.00103081	0.408924	0.134865	0.769307	13.2766	2.36339e-06	0	0	0	0	0	1	-1
Endothelial cells	Pecam1	platelet/endothelial cell adhesion molecule 1 [Source:MGI Symbol;Acc:MGI:97537]	chr11	-	0.252328	-0.128279	0.965236	-0.714181	-0.179275	0.534906	-1.09479	0.533633	1.62842	-0.380607	0.712908	1.09352	0.335459	0.672085	0.000865268	0.025172	0.529626	0.0859317	0.000251462	0.0275347	1.16124e-06	0.344023	0.0601395	0.0102059	0.631845	0.921238	0.033363	0.227796	0.835019	0.314449	0.00225031	0.225745	4.10375e-05	0.67504	0.306827	0.162825	11.0715	1.09043e-05	0	0	1	0	0	0	-1
Endothelial cells	Cldn5	claudin 5 [Source:MGI Symbol;Acc:MGI:1276112]	chr16	+	-0.148177	-0.245937	0.902702	-0.98503	-0.370194	0.614836	-1.08279	0.680685	1.76347	-0.0977594	1.05088	1.14864	0.529483	0.417993	0.000757951	0.00168522	0.15634	0.0415733	0.000262654	0.00371681	2.27537e-07	0.798242	0.00393855	0.00575647	0.776573	0.806628	0.0312822	0.0618873	0.554962	0.213053	0.00233411	0.0877607	1.17362e-05	0.927684	0.0780754	0.120576	13.3776	2.21295e-06	0	0	1	0	0	0	-1
Endothelial cells	Abcb1a	ATP-binding cassette, sub-family B (MDR/TAP), member 1A [Source:MGI Symbol;Acc:MGI:97570]	chr5	+	0.116328	0.104787	0.544676	-0.614139	0.211667	0.825806	-0.62568	0.640015	1.26569	-0.0115411	0.428348	0.439889	0.637818	0.696836	0.0277298	0.0358375	0.417938	0.00512421	0.0122757	0.00721655	9.98423e-06	0.974746	0.216009	0.224938	0.840405	0.927052	0.202354	0.271086	0.770169	0.0666147	0.0453417	0.123013	0.000213024	0.992747	0.550283	0.64689	8.866	6.20223e-05	0	0	0	0	0	0	-1
Endothelial cells	Emcn	endomucin [Source:MGI Symbol;Acc:MGI:1891716]	chr3	+	0.537582	0.0308383	0.51713	-0.82211	0.237768	1.05988	-1.32885	0.217316	1.54617	-0.506744	-0.0204516	0.486292	0.0230242	0.911545	0.0228499	0.00609518	0.329234	0.000476598	3.18274e-06	0.272968	3.90111e-07	0.163811	0.947532	0.174356	0.165223	0.984077	0.183006	0.113862	0.716498	0.0180212	7.28601e-05	0.627176	1.76136e-05	0.484113	0.984288	0.58512	16.2302	3.92604e-07	0	0	0	0	0	1	-1
Endothelial cells	Eltd1	EGF, latrophilin seven transmembrane domain containing 1 [Source:MGI Symbol;Acc:MGI:2655562]	chr3	+	-0.0946815	-0.400241	0.977987	-0.47488	-0.168623	0.306257	-0.78044	0.904045	1.68448	-0.305559	1.07267	1.37823	0.702822	0.146761	0.000377879	0.0917293	0.525189	0.267151	0.00344967	0.000376318	1.70519e-07	0.407622	0.00434118	0.000730632	0.872361	0.58404	0.0238049	0.408453	0.832948	0.560539	0.0174321	0.0263059	9.46943e-06	0.722929	0.0827582	0.0372658	11.4925	8.02558e-06	0	0	1	0	0	0	-1
Endothelial cells	Apold1	apolipoprotein L domain containing 1 [Source:MGI Symbol;Acc:MGI:2685921]	chr6	+	0.288599	0.0127346	0.348914	-0.754369	0.41889	1.17326	-1.03023	0.479205	1.50944	-0.275864	0.060315	0.336179	0.382327	0.973309	0.246648	0.0612899	0.226381	0.00327518	0.00313165	0.0981176	6.16354e-05	0.584016	0.891563	0.488377	0.670428	0.996595	0.591673	0.340584	0.62891	0.0510262	0.0161842	0.400515	0.000870102	0.826031	0.962654	0.82133	7.33007	0.000243052	0	0	0	0	0	0	-1
Endothelial cells	Pglyrp1	peptidoglycan recognition protein 1 [Source:MGI Symbol;Acc:MGI:1345092]	chr7	+	0.256578	-0.407319	1.19378	-0.263179	-0.712315	-0.449136	-0.927076	0.224885	1.15196	-0.663897	0.9372	1.6011	0.33768	0.1838	0.000452589	0.383922	0.0330038	0.175478	0.00170153	0.354038	0.000242644	0.107043	0.0258103	0.000801647	0.633691	0.629581	0.0260975	0.735981	0.298123	0.457662	0.0100441	0.695508	0.00255544	0.399273	0.201649	0.0398026	6.11261	0.000801635	0	0	1	0	0	0	-1
Endothelial cells	Gpr116	G protein-coupled receptor 116 [Source:MGI Symbol;Acc:MGI:2182928]	chr17	+	0.207745	0.00349814	0.688038	-0.693868	0.0758068	0.769675	-0.898114	0.5561	1.45421	-0.204246	0.480294	0.68454	0.419874	0.989945	0.0101823	0.0225605	0.781621	0.0112498	0.00101853	0.0224308	2.58859e-06	0.589566	0.187115	0.0760392	0.699831	0.997705	0.120658	0.21547	0.940107	0.101471	0.00670246	0.205619	7.52864e-05	0.829452	0.520007	0.416855	10.1848	2.13265e-05	0	0	0	0	0	0	-1
Endothelial cells	Gja4	gap junction protein, alpha 4 [Source:MGI Symbol;Acc:MGI:95715]	chr4	-	0.753858	0.446329	0.854681	-0.814155	0.0311607	0.845315	-1.12168	0.131984	1.25367	-0.307528	0.100823	0.408351	0.00226283	0.107392	0.000610834	0.00729091	0.900486	0.00464482	1.29733e-05	0.491486	3.73208e-06	0.384094	0.748313	0.247499	0.0471438	0.521743	0.0288032	0.125083	0.974568	0.0633269	0.000214742	0.787974	9.89715e-05	0.707519	0.90614	0.66851	16.3484	3.67232e-07	1	0	1	0	0	0	-1
Endothelial cells	Slco1a4	solute carrier organic anion transporter family, member 1a4 [Source:MGI Symbol;Acc:MGI:1351896]	chr6	-	-0.0450594	0.233139	0.694331	-0.637226	0.302953	0.940178	-0.359028	1.04234	1.40137	0.278198	0.73939	0.461192	0.87606	0.454173	0.0145817	0.0587083	0.316929	0.00575725	0.19404	0.000358329	1.32221e-05	0.513079	0.0693088	0.265527	0.953315	0.828269	0.149359	0.334415	0.708891	0.0715749	0.344465	0.0258418	0.000263089	0.786823	0.328152	0.683858	8.98062	5.63237e-05	0	0	0	0	0	0	0
Endothelial cells	Slc22a8	solute carrier family 22 (organic anion transporter), member 8 [Source:MGI Symbol;Acc:MGI:1336187]	chr19	+	0.488132	-0.156561	0.291818	-0.769795	0.339616	1.10941	-1.41449	0.143302	1.55779	-0.644693	-0.196314	0.448379	0.0367022	0.554637	0.182309	0.00712345	0.161474	0.000175184	9.99248e-07	0.473314	2.84429e-07	0.0714397	0.528074	0.195428	0.208691	0.875168	0.519049	0.123406	0.562776	0.0109066	3.0686e-05	0.776013	1.40347e-05	0.327186	0.800421	0.611391	16.6502	3.10163e-07	0	0	0	0	0	1	-1
Endothelial cells	Fn1	fibronectin 1 [Source:MGI Symbol;Acc:MGI:95566]	chr1	-	0.929956	-0.263567	0.775735	-0.130396	0.420809	0.551205	-1.32392	0.266588	1.59051	-1.19352	-0.154221	1.0393	0.00103199	0.3278	0.00377784	0.644874	0.132433	0.0526312	6.56626e-06	0.237037	4.49118e-07	0.00306365	0.662098	0.00774187	0.0337047	0.754654	0.0743348	0.884953	0.517688	0.240906	0.000127006	0.59045	1.9665e-05	0.0657011	0.86856	0.142318	13.819	1.66651e-06	1	0	0	0	0	0	-1
Endothelial cells	Flt1	FMS-like tyrosine kinase 1 [Source:MGI Symbol;Acc:MGI:95558]	chr5	-	0.233723	-0.181152	0.695381	-0.680377	0.0750504	0.755427	-1.09525	0.536709	1.63196	-0.414875	0.461659	0.876534	0.339452	0.49778	0.0066441	0.0187583	0.772462	0.0090152	7.67929e-05	0.0202305	2.16396e-07	0.255225	0.181365	0.0200606	0.634902	0.847881	0.0974183	0.199314	0.93652	0.090997	0.000877995	0.195533	1.14203e-05	0.600943	0.513336	0.226756	13.0923	2.66743e-06	0	0	0	0	0	0	-1
Endothelial cells	Itm2a	integral membrane protein 2A [Source:MGI Symbol;Acc:MGI:107706]	chrX	-	0.329106	-0.845659	0.468987	0.226985	0.446376	0.219391	-0.947781	0.586257	1.53404	-1.17477	0.139881	1.31465	0.198803	0.003402	0.0531901	0.403679	0.0994058	0.392755	0.000640736	0.0125936	1.17008e-06	0.00327261	0.684188	0.000898499	0.493051	0.0885965	0.285695	0.748461	0.466254	0.675761	0.00461457	0.158207	4.12583e-05	0.0677388	0.877562	0.041776	9.16207	4.84239e-05	0	0	0	0	0	0	-1
Endothelial cells	Esam	endothelial cell-specific adhesion molecule [Source:MGI Symbol;Acc:MGI:1916774]	chr9	+	0.437305	-0.0917132	0.769463	-1.17184	-0.313088	0.858752	-1.70086	0.0190699	1.71993	-0.529018	0.332158	0.861176	0.0508728	0.744642	0.00180141	0.000199323	0.20193	0.00385763	6.78659e-08	0.92167	8.88563e-08	0.144008	0.288818	0.0228719	0.246998	0.939833	0.0501938	0.0219794	0.607162	0.0565685	4.09715e-06	0.976376	5.80795e-06	0.458031	0.628027	0.239773	20.9419	3.49262e-08	0	0	0	-1	0	0	-1
Endothelial cells	Ly6c1	lymphocyte antigen 6 complex, locus C1 [Source:MGI Symbol;Acc:MGI:96882]	chr15	-	0.00764477	-0.113982	1.07526	-1.18545	-0.703979	0.481469	-1.30707	0.363639	1.67071	-0.121627	1.06762	1.18924	0.97745	0.730186	0.000805402	0.00103054	0.0274779	0.15737	7.83765e-05	0.153081	2.87829e-06	0.775816	0.0110605	0.0108157	0.992647	0.935732	0.0321893	0.0474704	0.282031	0.434238	0.000891623	0.492692	8.19183e-05	0.918984	0.131456	0.168752	11.7351	6.74875e-06	0	0	1	-1	0	0	-1
Endothelial cells	Car4	carbonic anhydrase 4 [Source:MGI Symbol;Acc:MGI:1096574]	chr11	+	0.640951	0.206232	0.357948	-0.952759	0.0892338	1.04199	-1.38748	-0.193769	1.19371	-0.434719	-0.283003	0.151716	0.00132535	0.346676	0.0563488	0.000193787	0.649292	5.0389e-05	2.44326e-08	0.23908	6.80696e-07	0.131347	0.271715	0.592282	0.037857	0.76698	0.293973	0.0219794	0.893331	0.00617769	1.99696e-06	0.592143	2.73273e-05	0.438684	0.612965	0.87097	23.0939	1.32862e-08	1	0	0	-1	0	1	-1
Endothelial cells	Higd1b	HIG1 domain family, member 1B [Source:MGI Symbol;Acc:MGI:1922939]	chr11	+	0.37603	-0.165323	0.721491	-1.03454	-0.221767	0.812775	-1.57589	0.123694	1.69959	-0.541352	0.345462	0.886814	0.142147	0.607185	0.00861177	0.00242184	0.428208	0.0133854	2.77926e-06	0.583929	1.23699e-06	0.191214	0.338882	0.0385656	0.416459	0.898043	0.110868	0.0759828	0.77664	0.111636	6.56235e-05	0.837307	4.29524e-05	0.521666	0.673661	0.309173	13.8348	1.64991e-06	0	0	0	0	0	0	-1
Endothelial cells	Tm4sf1	transmembrane 4 superfamily member 1 [Source:MGI Symbol;Acc:MGI:104678]	chr3	-	0.780565	-0.545546	-0.118319	-0.739204	0.572844	1.31205	-2.06532	-0.326041	1.73927	-1.32611	-0.898885	0.427226	0.00958639	0.112314	0.66855	0.0325222	0.065008	0.000295073	1.3195e-07	0.208906	3.85479e-06	0.00518089	0.0297209	0.329372	0.103655	0.529625	0.876623	0.258394	0.388855	0.0139026	6.88098e-06	0.561977	0.000101215	0.0877271	0.214516	0.73713	15.5409	5.83685e-07	0	0	0	0	0	1	-1
Endothelial cells	Ly6a	lymphocyte antigen 6 complex, locus A [Source:MGI Symbol;Acc:MGI:107527]	chr15	-	0.122924	-0.197088	0.975259	-0.922091	-0.526534	0.395557	-1.2421	0.325801	1.5679	-0.320012	0.852335	1.17235	0.663557	0.543738	0.00241686	0.00822089	0.100336	0.238381	0.000150888	0.217195	8.37483e-06	0.458326	0.0440157	0.0117678	0.852198	0.870199	0.0589737	0.132081	0.467639	0.5303	0.0014937	0.570101	0.000183349	0.75533	0.264326	0.174331	9.40321	3.97207e-05	0	0	0	0	0	0	-1
Endothelial cells	Igfbp7	insulin-like growth factor binding protein 7 [Source:MGI Symbol;Acc:MGI:1352480]	chr5	-	0.767195	-0.226927	0.709978	-0.756188	0.0106219	0.76681	-1.75031	-0.0465949	1.70371	-0.994122	-0.0572168	0.936905	8.34625e-05	0.231954	0.000224803	0.000504332	0.953237	0.000388363	4.67206e-11	0.754312	1.32001e-10	0.000469315	0.807243	0.000876075	0.0117079	0.674758	0.0183535	0.0310399	0.988657	0.0161191	2.97853e-08	0.915142	7.76506e-08	0.0228745	0.930487	0.0415562	39.239	5.20735e-11	1	0	1	-1	0	1	-1
Bergmann glia	Rasgef1c	RasGEF domain family, member 1C [Source:MGI Symbol;Acc:MGI:1921813]	chr11	+	-0.623669	2.77424	-0.531476	-0.692588	0.873549	1.56614	2.70532	0.965741	-1.73958	3.39791	0.0921927	-3.30572	0.483383	0.00179659	0.512	0.468527	0.322146	0.0902764	0.000883358	0.245326	0.0187579	0.0081918	0.93866	0.00707227	0.74753	0.0572179	0.79295	0.787866	0.711739	0.321885	0.00595305	0.598134	0.0722833	0.110729	0.98146	0.134909	3.77855	0.0110641	0	0	0	0	0	0	1
Bergmann glia	1110032F04Rik	RIKEN cDNA 1110032F04 gene [Source:MGI Symbol;Acc:MGI:1915975]	chr3	+	-0.148983	0.780928	1.39063	-0.704201	0.106935	0.811136	0.225711	1.64655	1.42084	0.929912	1.53962	0.609706	0.874732	0.418973	0.118959	0.495305	0.914429	0.429252	0.795509	0.0511946	0.0845921	0.491998	0.23729	0.63861	0.953264	0.807008	0.427184	0.804592	0.979205	0.704811	0.877314	0.300949	0.20919	0.775044	0.575859	0.892662	1.48475	0.230454	0	0	0	0	0	0	0
Bergmann glia	Dusp5	dual specificity phosphatase 5 [Source:MGI Symbol;Acc:MGI:2685183]	chr19	+	0.755534	-0.631689	1.89141	0.0962797	-0.5867	-0.68298	-1.29094	0.549173	1.84012	-1.38722	1.13587	2.5231	0.393963	0.495501	0.045646	0.920956	0.567612	0.495771	0.12738	0.462159	0.0331873	0.282166	0.372833	0.060188	0.680602	0.846907	0.262827	0.979954	0.855327	0.750565	0.255915	0.768638	0.107969	0.624298	0.699743	0.376039	1.52512	0.218114	0	0	0	0	0	0	0
Bergmann glia	Slitrk6	SLIT and NTRK-like family, member 6 [Source:MGI Symbol;Acc:MGI:2443198]	chr14	-	-0.885403	1.50469	-0.641394	-0.868456	0.741443	1.6099	1.52164	0.985452	-0.536186	2.39009	0.244009	-2.14609	0.385653	0.134001	0.484236	0.430256	0.444071	0.124049	0.0964415	0.312103	0.537818	0.0993267	0.857976	0.118287	0.67291	0.565104	0.779415	0.765594	0.785584	0.383246	0.209062	0.661138	0.704219	0.385362	0.949942	0.505347	1.09047	0.390159	0	0	0	0	0	0	0
Bergmann glia	1700086L19Rik	RIKEN cDNA 1700086L19 gene [Source:MGI Symbol;Acc:MGI:1921534]	chr12	+	0.421136	-1.53984	-1.84677	0.103416	0.788071	0.684656	-1.85756	-1.47983	0.377726	-1.96097	-2.2679	-0.30693	0.640116	0.131546	0.0528487	0.916057	0.390588	0.439045	0.0513665	0.111303	0.714515	0.152683	0.0866999	0.820923	0.841416	0.561181	0.285236	0.979054	0.754021	0.711997	0.132365	0.424473	0.831601	0.470235	0.363875	0.95294	1.79095	0.151514	0	0	0	0	0	0	0
Bergmann glia	5830416P10Rik	RIKEN cDNA 5830416P10 gene [Source:MGI Symbol;Acc:MGI:1922001]	chr19	-	-2.09248	0.64035	0.870352	-1.73824	-1.66265	0.0755966	0.994585	1.30018	0.305598	2.73283	2.96283	0.230002	0.0215556	0.492708	0.354881	0.0700083	0.0815969	0.94117	0.255719	0.143589	0.712007	0.0390693	0.0266182	0.861329	0.160016	0.846075	0.690778	0.363569	0.430912	0.978627	0.417171	0.476974	0.829651	0.24238	0.204053	0.964171	1.4721	0.234454	0	0	0	0	0	0	0
Bergmann glia	Fhod1	formin homology 2 domain containing 1 [Source:MGI Symbol;Acc:MGI:2679008]	chr8	-	-0.00508259	0.557025	-0.527554	-0.50937	0.459646	0.969016	0.0527376	-0.0628256	-0.115563	0.562108	-0.522472	-1.08458	0.987064	0.100293	0.0886632	0.166326	0.149028	0.00665598	0.849054	0.83554	0.700217	0.223588	0.235829	0.0214246	0.995737	0.506938	0.370216	0.530451	0.546149	0.0778877	0.911507	0.945194	0.821239	0.56403	0.574365	0.233241	1.75103	0.160054	0	0	0	0	0	0	0
Bergmann glia	Col4a6	collagen, type IV, alpha 6 [Source:MGI Symbol;Acc:MGI:2152695]	chrX	-	-0.0743716	0.202487	0.528578	-0.873745	-0.46777	0.405975	-0.596886	0.13518	0.732066	0.276859	0.60295	0.326091	0.831181	0.630125	0.162602	0.04471	0.234466	0.350829	0.0984086	0.682558	0.0490137	0.61271	0.242912	0.561726	0.934756	0.903913	0.492129	0.297035	0.637373	0.639396	0.212008	0.883488	0.143073	0.840393	0.583062	0.856081	2.09657	0.0996199	0	0	0	0	0	0	0
Bergmann glia	Dbpht2	DNA binding protein with his-thr domain [Source:MGI Symbol;Acc:MGI:2679513]	chr12	+	0.877437	-0.947478	-0.570791	-0.0759569	0.690179	0.766136	-1.90087	-0.75805	1.14282	-1.82492	-1.44823	0.376687	0.0447668	0.0770142	0.186695	0.877596	0.127914	0.0842668	0.000247548	0.0673172	0.0338682	0.0106122	0.0216149	0.575411	0.232013	0.456812	0.522789	0.967833	0.510746	0.311684	0.00222528	0.338135	0.109625	0.124425	0.186619	0.861764	4.50147	0.00465739	0	0	0	0	0	0	-1
Bergmann glia	6530402F18Rik	RIKEN cDNA 6530402F18 gene [Source:MGI Symbol;Acc:MGI:1923470]	chr2	-	-0.739588	-0.133147	0.104029	-0.0338061	-0.246998	-0.213192	0.572635	0.596619	0.0239841	0.606441	0.843617	0.237176	0.198586	0.798898	0.850212	0.951221	0.655617	0.70505	0.290869	0.295206	0.962462	0.433734	0.290728	0.754889	0.492924	0.958249	0.949393	0.987595	0.896429	0.874144	0.457321	0.646316	0.980926	0.740157	0.62987	0.933188	0.4924	0.778754	0	0	0	0	0	0	0
Bergmann glia	Phf19	PHD finger protein 19 [Source:MGI Symbol;Acc:MGI:1921266]	chr2	-	0.28947	-0.118068	-0.16832	0.650747	0.0288828	-0.621864	0.243208	-0.428908	-0.672116	-0.407539	-0.45779	-0.0502519	0.424833	0.70675	0.675545	0.0890688	0.941424	0.0944951	0.420832	0.252083	0.0702453	0.396922	0.399522	0.921403	0.704285	0.927722	0.878926	0.404039	0.985671	0.330204	0.587665	0.605801	0.184109	0.716356	0.722009	0.980156	1.58296	0.201539	0	0	0	0	0	0	0
Bergmann glia	Cdk6	cyclin-dependent kinase 6 [Source:MGI Symbol;Acc:MGI:1277162]	chr5	+	0.542833	-0.0989362	-0.0736491	-0.343417	0.819479	1.1629	-0.985186	0.202997	1.18818	-0.641769	-0.616482	0.0252871	0.122667	0.795626	0.798138	0.39943	0.025499	0.00255512	0.00420803	0.473117	0.00110534	0.218303	0.176691	0.957814	0.382413	0.957431	0.930082	0.745185	0.27529	0.0448496	0.0202377	0.775986	0.00841709	0.557675	0.507197	0.98826	5.61418	0.00134959	0	0	0	0	0	1	-1
Bergmann glia	Chrm4	cholinergic receptor, muscarinic 4 [Source:MGI Symbol;Acc:MGI:88399]	chr2	+	0.268049	0.361117	0.473323	0.580613	-0.0770117	-0.657625	0.673681	0.128262	-0.545419	0.093068	0.205274	0.112206	0.50453	0.290589	0.261848	0.169117	0.862835	0.123606	0.0436459	0.727044	0.115084	0.858918	0.722496	0.83432	0.760794	0.725699	0.607473	0.533001	0.963626	0.382469	0.118123	0.903871	0.257613	0.949534	0.894519	0.956891	2.14157	0.0936763	0	0	0	0	0	0	0
Bergmann glia	Otof	otoferlin [Source:MGI Symbol;Acc:MGI:1891247]	chr5	-	0.53195	-0.56801	-2.0484	-0.612286	-0.0507336	0.561552	-1.71225	-2.63109	-0.91884	-1.09996	-2.58035	-1.48039	0.0717366	0.167881	0.000163997	0.104926	0.876472	0.136584	2.13576e-05	2.61148e-06	0.0726042	0.0338477	6.98782e-05	0.0230364	0.295426	0.61008	0.0155583	0.434318	0.968201	0.403064	0.00031779	0.00148649	0.188096	0.224965	0.0107898	0.23997	11.2672	9.44741e-06	0	0	-1	0	0	0	-1
Bergmann glia	Sema3a	sema domain, immunoglobulin domain (Ig), short basic domain, secreted, (semaphorin) 3A [Source:MGI Symbol;Acc:MGI:107558]	chr5	+	-0.241446	-0.551186	0.420607	0.941387	-0.21733	-1.15872	0.631647	0.444723	-0.186925	-0.30974	0.662052	0.971792	0.513948	0.0651478	0.26357	0.0092402	0.573398	0.0022797	0.0606589	0.216676	0.561064	0.509841	0.212884	0.0472951	0.766689	0.427471	0.608633	0.140525	0.858428	0.0422979	0.149472	0.569625	0.72173	0.785106	0.546193	0.34201	3.53069	0.0150566	0	0	0	0	0	-1	0
Bergmann glia	Lmcd1	LIM and cysteine-rich domains 1 [Source:MGI Symbol;Acc:MGI:1353635]	chr6	+	-0.216737	0.248026	-0.0866721	-0.358255	0.0313787	0.389634	0.106508	0.161444	0.0549358	0.464763	0.130065	-0.334698	0.648536	0.61673	0.855698	0.495181	0.948612	0.450184	0.810104	0.728109	0.904176	0.499587	0.846682	0.626727	0.845642	0.90091	0.95111	0.804587	0.987019	0.721616	0.886835	0.903993	0.948576	0.778445	0.944328	0.889924	0.170499	0.971117	0	0	0	0	0	0	0
Bergmann glia	Mboat1	membrane bound O-acyltransferase domain containing 1 [Source:MGI Symbol;Acc:MGI:2387184]	chr13	+	0.297328	-0.576336	-0.371041	-0.0415959	0.358426	0.400022	-0.915261	-0.309943	0.605317	-0.873665	-0.668369	0.205295	0.439689	0.194287	0.358068	0.923159	0.37591	0.325823	0.0252445	0.419118	0.171026	0.140913	0.234077	0.729133	0.714568	0.641447	0.693289	0.980126	0.745552	0.617109	0.0780045	0.738557	0.336491	0.453316	0.57231	0.923487	1.51321	0.221687	0	0	0	0	0	0	0
Bergmann glia	Hs3st1	heparan sulfate (glucosamine) 3-O-sulfotransferase 1 [Source:MGI Symbol;Acc:MGI:1201606]	chr5	-	0.496923	0.388685	-0.537547	-0.930035	0.59309	1.52313	-1.03827	-0.44138	0.596893	-0.108238	-1.03447	-0.926233	0.207579	0.427593	0.169806	0.0699525	0.147194	0.00230256	0.00998985	0.240799	0.16683	0.861995	0.0671694	0.143933	0.501665	0.811284	0.501276	0.363397	0.542423	0.0424697	0.0388053	0.594386	0.330714	0.950304	0.323503	0.543732	3.80862	0.0106624	0	0	0	0	0	1	-1
Bergmann glia	Tbc1d4	TBC1 domain family, member 4 [Source:MGI Symbol;Acc:MGI:2429660]	chr14	-	0.0494176	-0.104897	1.09464	-0.249697	-0.634589	-0.384892	-0.404011	0.410631	0.814642	-0.154315	1.04522	1.19953	0.856733	0.719365	0.000900847	0.415949	0.0547768	0.241175	0.127353	0.10233	0.0037549	0.699984	0.014382	0.00717331	0.945479	0.93106	0.0339075	0.75634	0.36123	0.533537	0.255915	0.40818	0.0220263	0.884062	0.150109	0.136105	3.70624	0.0120974	0	0	1	0	0	0	0
Bergmann glia	Col5a3	collagen, type V, alpha 3 [Source:MGI Symbol;Acc:MGI:1858212]	chr9	-	0.205933	0.323059	0.311927	-0.157629	-0.49614	-0.338511	-0.0405027	-0.390146	-0.349643	0.117126	0.105994	-0.0111319	0.453293	0.254156	0.342019	0.609106	0.127101	0.300116	0.866676	0.17464	0.22212	0.764582	0.803019	0.979293	0.725718	0.697109	0.680816	0.868175	0.509947	0.593235	0.920872	0.522021	0.400968	0.914034	0.928642	0.993791	1.54861	0.211227	0	0	0	0	0	0	0
Bergmann glia	Vwa5b1	von Willebrand factor A domain containing 5B1 [Source:MGI Symbol;Acc:MGI:1922968]	chr4	-	0.340263	-0.825018	-1.21913	-0.541481	0.709425	1.25091	-1.70676	-0.849962	0.856799	-1.16528	-1.55939	-0.394107	0.259121	0.0440957	0.00096124	0.139058	0.0254709	0.000678206	3.035e-05	0.0141665	0.0383667	0.0248696	0.00156377	0.444582	0.558055	0.354411	0.0349822	0.490827	0.27529	0.0217928	0.000420991	0.164686	0.120023	0.193164	0.0472929	0.801169	9.50151	3.66704e-05	0	0	-1	0	0	1	-1
Bergmann glia	Ntng2	netrin G2 [Source:MGI Symbol;Acc:MGI:2159341]	chr2	-	-0.36559	0.688091	0.135394	0.922031	0.909913	-0.0121179	1.97571	1.4109	-0.564815	1.05368	0.500984	-0.552697	0.557996	0.114433	0.776906	0.114011	0.113661	0.980263	0.000450607	0.0154715	0.176893	0.170001	0.524544	0.390715	0.792915	0.533523	0.921167	0.448993	0.48641	0.993971	0.0035748	0.171976	0.344492	0.493798	0.799024	0.771694	4.20399	0.00660956	0	0	0	0	0	0	1
Bergmann glia	Sec14l2	SEC14-like 2 (S. cerevisiae) [Source:MGI Symbol;Acc:MGI:1915065]	chr11	-	-0.59754	0.180836	0.0160018	0.0750616	-0.382723	-0.457785	0.853437	0.230818	-0.622619	0.778376	0.613542	-0.164834	0.0355645	0.448984	0.956319	0.77966	0.182634	0.107576	0.0014834	0.416355	0.0208911	0.0389725	0.132869	0.662118	0.204852	0.825554	0.989174	0.93732	0.590222	0.354318	0.00899978	0.737482	0.0781418	0.242162	0.443677	0.90061	3.38177	0.0181696	0	0	0	0	0	0	1
Bergmann glia	Cpne8	copine VIII [Source:MGI Symbol;Acc:MGI:1914121]	chr15	-	0.812002	-0.01664	0.445348	0.361586	0.541546	0.179961	-0.467056	0.174892	0.641949	-0.828642	-0.366654	0.461988	0.00336269	0.945315	0.0621181	0.201395	0.0545842	0.47841	0.0361602	0.40497	0.00672073	0.0248473	0.289328	0.175315	0.0585735	0.990787	0.308039	0.568616	0.360756	0.73948	0.101929	0.728926	0.0339186	0.193156	0.628329	0.586149	4.49129	0.00471284	0	0	0	0	0	0	0
Bergmann glia	Wnt5a	wingless-related MMTV integration site 5A [Source:MGI Symbol;Acc:MGI:98958]	chr14	+	0.47078	-0.0162645	0.417235	0.12381	0.0417597	-0.0820504	-0.363234	-0.011785	0.351449	-0.487045	-0.0535447	0.4335	0.0310358	0.93755	0.0555918	0.590477	0.855056	0.712878	0.0568047	0.949826	0.0789539	0.106636	0.856241	0.150515	0.190094	0.989644	0.29232	0.858307	0.961299	0.877837	0.142306	0.986725	0.199203	0.399034	0.948835	0.552489	2.2142	0.0848387	0	0	0	0	0	0	0
Bergmann glia	Nfatc1	nuclear factor of activated T cells, cytoplasmic, calcineurin dependent 1 [Source:MGI Symbol;Acc:MGI:102469]	chr18	-	0.0561114	0.00751659	0.00311634	0.182754	0.293201	0.110447	0.134159	0.240206	0.106047	-0.0485948	-0.0529951	-0.00440025	0.709773	0.958134	0.982895	0.257238	0.0685741	0.46661	0.319886	0.0954494	0.44278	0.815174	0.800218	0.982794	0.875976	0.993375	0.995667	0.628869	0.39769	0.731363	0.489143	0.396128	0.624603	0.933485	0.927966	0.994462	1.36612	0.27067	0	0	0	0	0	0	0
Bergmann glia	Rhbdf1	rhomboid family 1 (Drosophila) [Source:MGI Symbol;Acc:MGI:104328]	chr11	-	0.277086	-0.36707	0.300595	0.0811782	-0.00539028	-0.0865685	-0.562977	0.018119	0.581096	-0.644155	0.0235093	0.667665	0.237042	0.1315	0.208911	0.747329	0.982881	0.723808	0.0142273	0.932421	0.0164593	0.0609444	0.943172	0.0547412	0.53655	0.561181	0.550079	0.928422	0.996452	0.882731	0.050785	0.97969	0.0659115	0.304682	0.982758	0.361569	1.91656	0.127503	0	0	0	0	0	0	0
Bergmann glia	Pdlim3	PDZ and LIM domain 3 [Source:MGI Symbol;Acc:MGI:1859274]	chr8	+	0.0307441	0.0219426	-0.526639	0.443283	0.267248	-0.176034	0.434481	-0.290135	-0.724616	-0.00880147	-0.557383	-0.548582	0.936104	0.94864	0.224333	0.267678	0.49944	0.636293	0.192102	0.489046	0.0795812	0.986309	0.335975	0.320059	0.976799	0.991836	0.566827	0.63742	0.81692	0.836555	0.342168	0.786044	0.200247	0.996111	0.671054	0.728936	1.11428	0.378265	0	0	0	0	0	0	0
Bergmann glia	Prss23	protease, serine, 23 [Source:MGI Symbol;Acc:MGI:1923703]	chr7	-	0.0976427	-0.361858	-0.165205	0.360295	0.524235	0.16394	-0.0992059	0.261388	0.360594	-0.459501	-0.262847	0.196653	0.667347	0.101316	0.441691	0.135966	0.0297574	0.450998	0.628267	0.221	0.0982013	0.149862	0.402025	0.517866	0.85461	0.508749	0.752022	0.485659	0.288839	0.722341	0.761585	0.574319	0.231152	0.466166	0.723407	0.836331	2.02233	0.110281	0	0	0	0	0	0	0
Bergmann glia	Plekha2	pleckstrin homology domain-containing, family A (phosphoinositide binding specific) member 2 [Source:MGI Symbol;Acc:MGI:1928144]	chr8	-	0.30091	0.179736	0.000436446	-0.357541	0.36923	0.726771	-0.478715	0.0687561	0.547471	-0.121174	-0.300474	-0.1793	0.0964793	0.34481	0.99795	0.0846019	0.054004	0.00072934	0.00614481	0.669305	0.00292493	0.639178	0.226223	0.482095	0.34186	0.766205	0.999151	0.395653	0.359831	0.0226764	0.0270206	0.877459	0.0182599	0.854806	0.561844	0.818368	6.09088	0.000819709	0	0	0	0	0	1	-1
Bergmann glia	Brinp3	bone morphogenetic protein/retinoic acid inducible neural specific 3 [Source:MGI Symbol;Acc:MGI:2443035]	chr1	+	-0.993432	0.295109	-0.219666	0.666551	0.123053	-0.543498	1.95509	0.896819	-1.05827	1.28854	0.773765	-0.514775	0.000730404	0.123493	0.3563	0.00662706	0.604287	0.0187508	4.87407e-09	0.00184038	2.55352e-05	0.000429953	0.035537	0.0966319	0.0291696	0.54856	0.692013	0.120025	0.87398	0.136931	6.63957e-07	0.0604784	0.000433096	0.0216854	0.23636	0.465997	18.5171	1.1444e-07	-1	0	0	0	0	0	1
Bergmann glia	Nedd9	neural precursor cell expressed, developmentally down-regulated gene 9 [Source:MGI Symbol;Acc:MGI:97302]	chr13	-	0.25979	0.0238776	-0.0355479	0.554273	0.371903	-0.18237	0.318361	0.0765657	-0.241795	-0.235912	-0.295338	-0.0594255	0.121859	0.871904	0.823687	0.00313564	0.0380315	0.262518	0.0298168	0.613651	0.108569	0.290881	0.203905	0.784935	0.381262	0.976969	0.940624	0.0839337	0.314881	0.555935	0.0883433	0.853739	0.248189	0.631357	0.537284	0.942496	3.52486	0.0151672	0	0	0	0	0	0	0
Bergmann glia	Etv4	ets variant gene 4 (E1A enhancer binding protein, E1AF) [Source:MGI Symbol;Acc:MGI:99423]	chr11	-	-0.256348	-0.458431	0.382138	0.215542	-0.795601	-1.01114	0.0134596	-0.157114	-0.170574	-0.202083	0.638486	0.840569	0.370001	0.108221	0.276581	0.458302	0.0231263	0.00465383	0.960578	0.602739	0.570365	0.611737	0.162581	0.0677489	0.66044	0.522038	0.620604	0.780971	0.263885	0.0633573	0.978767	0.848027	0.729425	0.839912	0.489463	0.396582	2.34419	0.0710994	0	0	0	0	0	0	0
Bergmann glia	2810459M11Rik	RIKEN cDNA 2810459M11 gene [Source:MGI Symbol;Acc:MGI:1920042]	chr1	+	0.0928542	-0.0153736	-0.0386728	-0.00677525	-0.1919	-0.185124	-0.115003	-0.323427	-0.208424	-0.108228	-0.131527	-0.0232992	0.712423	0.951566	0.891494	0.980211	0.487767	0.502911	0.617393	0.221545	0.429564	0.761884	0.728865	0.95111	0.878227	0.993039	0.967231	0.995136	0.810609	0.754714	0.753331	0.574904	0.613366	0.912701	0.897478	0.987085	0.462847	0.800027	0	0	0	0	0	0	0
Bergmann glia	Ppp1r14c	protein phosphatase 1, regulatory (inhibitor) subunit 14c [Source:MGI Symbol;Acc:MGI:1923392]	chr10	+	-0.435914	-0.0265026	-0.332686	0.545911	0.307317	-0.238594	0.955322	0.410544	-0.544777	0.409411	0.103227	-0.306184	0.0965321	0.898165	0.184337	0.0314741	0.219831	0.297898	0.00020646	0.115728	0.0235924	0.219646	0.770993	0.345494	0.341971	0.980678	0.520813	0.254633	0.623461	0.591344	0.00192279	0.432018	0.0853029	0.558685	0.916748	0.745733	5.43263	0.0016398	0	0	0	0	0	0	1
Bergmann glia	Gas2l3	growth arrest-specific 2 like 3 [Source:MGI Symbol;Acc:MGI:1918780]	chr10	-	0.115099	0.333277	0.142732	0.808203	0.219638	-0.588565	1.02638	0.247272	-0.77911	0.218179	0.0276333	-0.190545	0.524781	0.0363591	0.42254	0.000147107	0.251735	0.00230132	2.97259e-07	0.148068	2.89333e-05	0.359119	0.912853	0.417144	0.773582	0.325067	0.740129	0.0199591	0.6527	0.0424697	1.23729e-05	0.484979	0.000478857	0.686148	0.970617	0.785312	15.4591	6.12353e-07	0	0	0	1	0	-1	1
Bergmann glia	Trhde	TRH-degrading enzyme [Source:MGI Symbol;Acc:MGI:2384311]	chr10	-	-1.3269	-0.634484	-0.469526	0.0150437	-0.608023	-0.623067	0.707456	0.249348	-0.458108	0.692413	0.857371	0.164958	0.000207435	0.0301823	0.17379	0.956914	0.0501727	0.0463176	0.0292962	0.475755	0.160573	0.105172	0.0704999	0.707278	0.0164483	0.298688	0.506692	0.989123	0.349778	0.224653	0.0871449	0.777588	0.322278	0.397212	0.331107	0.91494	6.51579	0.000533522	-1	0	0	0	0	0	0
Bergmann glia	Pcdh20	protocadherin 20 [Source:MGI Symbol;Acc:MGI:2443376]	chr14	-	-0.545647	0.110728	-0.211469	0.632193	-0.0583162	-0.690509	1.28857	0.275863	-1.01271	0.656376	0.334179	-0.322197	0.00541631	0.466215	0.255457	0.00126752	0.750946	0.000452156	1.30018e-08	0.136003	1.54406e-06	0.00945705	0.20217	0.183248	0.0748051	0.834965	0.601844	0.0522736	0.930311	0.0176275	1.2713e-06	0.465154	5.07408e-05	0.118217	0.535565	0.59433	19.5498	6.8087e-08	0	0	0	0	0	-1	1
Bergmann glia	Pld1	phospholipase D1 [Source:MGI Symbol;Acc:MGI:109585]	chr3	+	0.199578	0.380242	0.547018	-0.662743	-0.108248	0.554495	-0.482078	0.239192	0.72127	0.180665	0.34744	0.166775	0.268423	0.0608777	0.0047787	0.00338263	0.575482	0.0112249	0.00687776	0.149465	0.000211584	0.496677	0.176074	0.530308	0.565485	0.413656	0.0834205	0.0863979	0.85892	0.101361	0.0293724	0.487152	0.00231132	0.777149	0.506302	0.84196	8.96078	5.7268e-05	0	0	0	0	0	0	-1
Bergmann glia	Arhgef4	Rho guanine nucleotide exchange factor (GEF) 4 [Source:MGI Symbol;Acc:MGI:2442507]	chr1	+	0.398327	0.301112	0.0902876	0.426423	0.0684832	-0.35794	0.329208	-0.239556	-0.568765	-0.0972147	-0.308039	-0.210825	0.0409361	0.0855783	0.646295	0.04	0.737253	0.0739278	0.0424864	0.1869	0.00274246	0.700481	0.261568	0.419856	0.219899	0.476922	0.86583	0.283869	0.92588	0.290431	0.115777	0.537682	0.0172696	0.884185	0.603488	0.787163	4.75478	0.00347924	0	0	0	0	0	0	0
Bergmann glia	Carhsp1	calcium regulated heat stable protein 1 [Source:MGI Symbol;Acc:MGI:1196368]	chr16	-	0.15679	0.341308	-0.342194	-0.463019	0.246106	0.709125	-0.278501	-0.252878	0.0256232	0.184518	-0.498984	-0.683502	0.383958	0.0836057	0.0712798	0.0309683	0.196223	0.00120291	0.0975793	0.1564	0.885822	0.483057	0.0603038	0.0152848	0.672033	0.473528	0.331889	0.252615	0.602316	0.0293599	0.21082	0.496751	0.937652	0.769025	0.307028	0.197609	3.42251	0.0172554	0	0	0	0	0	1	0
Bergmann glia	Rab3gap2	RAB3 GTPase activating protein subunit 2 [Source:MGI Symbol;Acc:MGI:1916043]	chr1	+	-0.340173	-0.0272487	-0.176208	-0.0122778	0.0232203	0.0354981	0.300647	0.187185	-0.113462	0.312924	0.163965	-0.14896	0.0101781	0.820211	0.165753	0.924357	0.855361	0.78021	0.0130727	0.130065	0.337606	0.078273	0.354397	0.392509	0.10655	0.963925	0.496996	0.980592	0.961299	0.91012	0.0475576	0.45616	0.526493	0.343101	0.686288	0.772151	2.74771	0.0413813	0	0	0	0	0	0	1
Bergmann glia	Abcb9	ATP-binding cassette, sub-family B (MDR/TAP), member 9 [Source:MGI Symbol;Acc:MGI:1861729]	chr5	-	-0.0210086	-0.311592	-0.132529	0.825848	0.139375	-0.686473	0.535265	0.0278544	-0.50741	-0.290583	-0.111521	0.179062	0.91427	0.0709992	0.514958	0.000215365	0.495042	0.00105042	0.00384202	0.88612	0.0101722	0.263827	0.692266	0.497195	0.967556	0.442253	0.794059	0.0225742	0.815004	0.027344	0.0188877	0.965039	0.0461105	0.609579	0.881562	0.826354	7.2185	0.000269959	0	0	0	1	0	-1	1
Bergmann glia	F730043M19Rik	RIKEN cDNA F730043M19 gene [Source:MGI Symbol;Acc:MGI:2443237]	chr12	-	-0.428822	-0.949015	-0.188118	-0.356302	-0.35493	0.00137216	-0.876496	-0.114227	0.762269	-0.520194	0.240704	0.760897	0.132713	0.00863547	0.555052	0.237029	0.231874	0.996463	0.0105465	0.708278	0.0342316	0.240187	0.570155	0.109111	0.401212	0.147358	0.818651	0.609362	0.634181	1	0.0403869	0.895762	0.110464	0.585441	0.822216	0.4874	3.84052	0.0102531	0	0	0	0	0	0	-1
Bergmann glia	Gpr89	G protein-coupled receptor 89 [Source:MGI Symbol;Acc:MGI:1914799]	chr3	-	0.423486	-0.280094	-0.177863	0.66021	0.293132	-0.367078	-0.0433707	-0.308217	-0.264847	-0.703581	-0.60135	0.102231	0.012803	0.0609769	0.286314	0.000472492	0.0941549	0.025378	0.751497	0.0538981	0.0944203	0.00287763	0.0138544	0.641393	0.121605	0.413729	0.630372	0.0305988	0.457354	0.161531	0.848315	0.307125	0.225145	0.063877	0.147682	0.894336	4.30603	0.00585623	0	0	0	1	0	0	0
Bergmann glia	Pde3a	phosphodiesterase 3A, cGMP inhibited [Source:MGI Symbol;Acc:MGI:1860764]	chr6	+	0.236436	-0.187102	0.304175	0.0296748	-0.199908	-0.229583	-0.393863	-0.132168	0.261695	-0.423538	0.0677394	0.491278	0.134276	0.240172	0.0716085	0.85994	0.245093	0.181026	0.00976639	0.373373	0.0931984	0.0633983	0.7632	0.0380859	0.40379	0.682692	0.332449	0.96235	0.646106	0.465355	0.0381138	0.711395	0.223233	0.309947	0.913247	0.307532	2.32843	0.0726344	0	0	0	0	0	0	-1
Bergmann glia	Selenbp1	selenium binding protein 1 [Source:MGI Symbol;Acc:MGI:96825]	chr3	+	0.29403	0.564653	-0.527198	-0.0634652	0.328378	0.391843	0.207158	-0.49285	-0.700008	0.270623	-0.821228	-1.09185	0.136194	0.00627968	0.0148517	0.769706	0.114783	0.0646913	0.212837	0.0163843	0.000998882	0.323657	0.00668339	0.000565559	0.407024	0.123855	0.15096	0.934316	0.48871	0.271758	0.367434	0.177641	0.00778113	0.660314	0.100297	0.0319641	4.10545	0.00743589	0	0	0	0	0	0	0
Bergmann glia	Lpin2	lipin 2 [Source:MGI Symbol;Acc:MGI:1891341]	chr17	+	-0.0261524	0.190559	0.0755367	0.268784	-0.0245375	-0.293322	0.485496	0.0771516	-0.408344	0.216712	0.101689	-0.115023	0.841931	0.130939	0.57138	0.0598754	0.859893	0.0384765	0.000273308	0.53788	0.00214294	0.235151	0.587219	0.527547	0.939864	0.559642	0.827229	0.337207	0.962698	0.204345	0.00240928	0.814744	0.0142785	0.579504	0.830422	0.841141	5.41256	0.00167578	0	0	0	0	0	0	1
Bergmann glia	Arhgap26	Rho GTPase activating protein 26 [Source:MGI Symbol;Acc:MGI:1918552]	chr18	+	-0.507328	-0.172926	0.205643	-0.142595	-0.472726	-0.330131	0.191806	0.240245	0.0484387	0.334402	0.712971	0.378569	0.00102586	0.212653	0.161772	0.32751	0.00321929	0.0330642	0.148113	0.0849926	0.715109	0.0940582	0.00133987	0.0655425	0.0335822	0.657471	0.490828	0.690092	0.128594	0.187549	0.283933	0.378278	0.83211	0.377153	0.0441214	0.391292	3.80253	0.0107425	-1	0	0	0	0	0	0
Bergmann glia	Cd44	CD44 antigen [Source:MGI Symbol;Acc:MGI:88338]	chr2	-	-0.209514	0.39539	0.310454	-0.519709	-0.486332	0.0333768	0.0851963	0.0336369	-0.0515594	0.604905	0.519969	-0.0849362	0.455865	0.182759	0.312195	0.102911	0.120115	0.916602	0.742035	0.903727	0.85145	0.142747	0.2151	0.840214	0.728118	0.628817	0.653846	0.430215	0.498151	0.969139	0.842315	0.970006	0.916858	0.456378	0.549138	0.95899	0.928702	0.479255	0	0	0	0	0	0	0
Bergmann glia	St5	suppression of tumorigenicity 5 [Source:MGI Symbol;Acc:MGI:108517]	chr7	-	0.239235	-0.0300796	-0.0875811	-0.337021	0.262064	0.599085	-0.606336	-0.064753	0.541583	-0.269315	-0.326817	-0.0575015	0.106374	0.844418	0.544489	0.0451332	0.094903	0.000681132	0.000125919	0.632828	0.000677574	0.207961	0.117872	0.784631	0.35872	0.971234	0.812399	0.29871	0.45872	0.0218428	0.00129471	0.861904	0.00573204	0.544607	0.419132	0.942496	7.80851	0.000156379	0	0	0	0	0	1	-1
Bergmann glia	Gper1	G protein-coupled estrogen receptor 1 [Source:MGI Symbol;Acc:MGI:1924104]	chr5	+	0.809146	0.112236	0.617559	-1.17818	-0.0220067	1.15618	-1.87509	-0.213594	1.6615	-0.69691	-0.191587	0.505323	0.000504247	0.671317	0.00589392	0.00011891	0.92293	0.000120934	2.19912e-09	0.246071	4.22647e-08	0.0452899	0.512248	0.140848	0.0243536	0.920847	0.0924664	0.018223	0.981944	0.00929045	3.8944e-07	0.598732	3.54534e-06	0.264481	0.789804	0.537301	28.3832	1.62834e-09	1	0	0	-1	0	1	-1
Bergmann glia	Klf15	Kruppel-like factor 15 [Source:MGI Symbol;Acc:MGI:1929988]	chr6	+	-0.345566	0.753619	-0.315618	0.456615	-0.049286	-0.505901	1.5558	-0.0193381	-1.57514	1.09919	0.0299479	-1.06924	0.0962919	0.000131278	0.142507	0.0307285	0.812712	0.0163247	1.4708e-09	0.924708	5.03459e-09	0.000282539	0.918235	0.000492314	0.341668	0.00973164	0.4639	0.252059	0.948547	0.125815	3.00534e-07	0.977028	7.848e-07	0.0173051	0.973125	0.0294981	23.5129	1.11e-08	0	1	0	0	0	0	1
Bergmann glia	Gpc4	glypican 4 [Source:MGI Symbol;Acc:MGI:104902]	chrX	-	0.562058	0.259717	-0.399923	0.34378	0.618003	0.274223	0.0414392	-0.343977	-0.385416	-0.302341	-0.96198	-0.65964	0.00235729	0.110041	0.0225633	0.0676479	0.00156444	0.111611	0.770438	0.0367839	0.0198459	0.19738	0.00036993	0.00762568	0.0482291	0.526205	0.181532	0.356774	0.105027	0.361778	0.861217	0.257891	0.0751853	0.530168	0.0241637	0.141098	4.48162	0.00476621	1	0	0	0	0	0	0
Bergmann glia	Cdh7	cadherin 7, type 2 [Source:MGI Symbol;Acc:MGI:2442792]	chr1	+	-1.83186	-0.371095	-0.702157	0.0213655	-0.408205	-0.42957	1.48213	0.721498	-0.760633	1.46076	1.1297	-0.331062	1.47992e-05	0.192913	0.0491907	0.9417	0.183964	0.163454	0.000147993	0.0676737	0.0256575	0.00277161	0.0272457	0.457209	0.00604794	0.640205	0.27327	0.984162	0.591817	0.442531	0.0014742	0.339391	0.0903513	0.0626582	0.205607	0.807403	9.72479	3.06403e-05	-1	0	0	0	0	0	1
Bergmann glia	Slitrk2	SLIT and NTRK-like family, member 2 [Source:MGI Symbol;Acc:MGI:2679449]	chrX	+	-0.243508	0.397769	-0.463545	0.483805	0.237778	-0.246027	1.12508	0.0177411	-1.10734	0.641277	-0.220037	-0.861314	0.0945609	0.00445548	0.00297703	0.00253782	0.11339	0.0913588	1.86483e-09	0.897149	5.74278e-09	0.00234232	0.278546	0.000124504	0.338032	0.102999	0.0652653	0.0770432	0.4862	0.324331	3.49666e-07	0.96744	8.55406e-07	0.0559698	0.619436	0.0128854	23.8303	9.70302e-09	0	0	0	0	0	0	1
Bergmann glia	Idh1	isocitrate dehydrogenase 1 (NADP+), soluble [Source:MGI Symbol;Acc:MGI:96413]	chr1	-	-0.0807443	-0.0643418	0.0206401	0.324621	-0.258912	-0.583532	0.341023	-0.157527	-0.49855	0.0164025	0.101384	0.0849819	0.675312	0.719415	0.920448	0.112914	0.220103	0.00706797	0.0547704	0.412899	0.0118592	0.950219	0.719908	0.756082	0.859007	0.93106	0.978653	0.447443	0.623461	0.0798932	0.138744	0.734873	0.0517955	0.981566	0.892888	0.933856	3.35774	0.0187327	0	0	0	0	0	0	0
Bergmann glia	Slc12a4	solute carrier family 12, member 4 [Source:MGI Symbol;Acc:MGI:1309465]	chr8	-	-0.0150589	0.308374	-0.222079	0.197499	0.0386445	-0.158854	0.520932	-0.168375	-0.689308	0.323433	-0.20702	-0.530453	0.910562	0.0210402	0.119911	0.171478	0.785104	0.258975	0.000150765	0.208039	1.08229e-05	0.0884998	0.289746	0.00869731	0.96628	0.247299	0.429129	0.535951	0.940885	0.55202	0.0014937	0.561131	0.000226075	0.365512	0.628729	0.150314	7.43269	0.000220838	0	0	0	0	0	0	1
Bergmann glia	Car8	carbonic anhydrase 8 [Source:MGI Symbol;Acc:MGI:88253]	chr4	-	-0.409592	0.144861	0.555691	-1.06689	-1.05313	0.0137586	-0.51244	-0.0878511	0.424589	0.554453	0.965283	0.41083	0.0566739	0.548759	0.026117	0.000147771	0.00013462	0.95759	0.0192259	0.674124	0.0598383	0.0899901	0.00480263	0.231026	0.260893	0.872965	0.197747	0.0199591	0.0550145	0.985352	0.0634151	0.87923	0.164669	0.368989	0.0866867	0.65297	6.81386	0.000397924	0	0	0	-1	0	0	0
Bergmann glia	Dmd	dystrophin, muscular dystrophy [Source:MGI Symbol;Acc:MGI:94909]	chrX	+	0.644136	0.00254382	-0.0986369	-0.16633	0.566552	0.732882	-0.807922	-0.176221	0.631701	-0.641592	-0.742773	-0.101181	0.000158061	0.986615	0.495212	0.310116	0.00112981	7.49667e-05	2.51256e-06	0.195894	0.000107582	0.00505226	0.0012011	0.629232	0.0156688	0.997318	0.785342	0.675591	0.0963512	0.00742124	6.14189e-05	0.547121	0.00136492	0.0870491	0.0425005	0.891203	13.7877	1.7e-06	1	0	0	0	0	1	-1
Bergmann glia	Lifr	leukemia inhibitory factor receptor [Source:MGI Symbol;Acc:MGI:96788]	chr15	+	-0.11571	0.238288	0.132847	0.0788691	-0.125928	-0.204797	0.432867	0.122628	-0.310239	0.353998	0.248557	-0.105441	0.348583	0.0532588	0.290215	0.545078	0.338051	0.122322	0.000550153	0.295391	0.0103509	0.0461881	0.162253	0.540733	0.641834	0.386294	0.633969	0.833147	0.723071	0.381149	0.00414187	0.646316	0.0467213	0.26689	0.488845	0.847728	4.09425	0.00753656	0	0	0	0	0	0	1
Bergmann glia	Ddr1	discoidin domain receptor family, member 1 [Source:MGI Symbol;Acc:MGI:99216]	chr17	-	0.895467	-0.0557413	-0.83663	-0.188213	0.7459	0.934113	-1.13942	-0.986196	0.153224	-0.951208	-1.7321	-0.780889	0.000179866	0.801052	0.000532567	0.42561	0.00203036	0.000251691	2.56032e-06	3.80244e-05	0.473241	0.00390323	3.66732e-06	0.0164862	0.0157057	0.958309	0.027688	0.762466	0.109774	0.0127767	6.22049e-05	0.00730161	0.651091	0.0745919	0.00389665	0.204163	12.2919	4.57332e-06	1	0	-1	0	0	1	-1
Bergmann glia	Fam181b	family with sequence similarity 181, member B [Source:MGI Symbol;Acc:MGI:1930951]	chr7	+	-0.333345	-0.0869738	-0.174352	0.367202	-0.206123	-0.573325	0.613573	-0.0471303	-0.660703	0.246371	0.158993	-0.0873785	0.0927171	0.617067	0.401049	0.0672952	0.312071	0.00641409	0.001375	0.811146	0.00145062	0.346248	0.574242	0.745965	0.334706	0.90091	0.725866	0.355947	0.705101	0.076344	0.00848754	0.936975	0.0104474	0.67638	0.824982	0.929793	5.90639	0.000992035	0	0	0	0	0	0	1
Bergmann glia	Rhoj	ras homolog gene family, member J [Source:MGI Symbol;Acc:MGI:1931551]	chr12	+	0.150354	0.22253	0.218574	0.253511	0.101921	-0.151591	0.325688	0.170141	-0.155547	0.0721763	0.0682207	-0.00395564	0.437241	0.226101	0.265153	0.221154	0.618777	0.448513	0.0612375	0.351508	0.378956	0.784852	0.802762	0.988097	0.71277	0.669814	0.609472	0.591004	0.880657	0.720677	0.150618	0.693616	0.56616	0.922322	0.928642	0.996584	1.73087	0.164547	0	0	0	0	0	0	0
Bergmann glia	Stom	stomatin [Source:MGI Symbol;Acc:MGI:95403]	chr2	-	0.233303	0.271036	-0.117321	0.193324	0.178249	-0.0150746	0.231057	-0.172375	-0.403432	0.0377333	-0.350624	-0.388358	0.133473	0.0718017	0.451081	0.241958	0.275135	0.923953	0.0919772	0.240862	0.008337	0.85772	0.115058	0.0768123	0.402667	0.444182	0.758368	0.61426	0.671837	0.972075	0.202182	0.594386	0.0399504	0.949162	0.414395	0.419513	2.54595	0.0541607	0	0	0	0	0	0	0
Bergmann glia	Hnmt	histamine N-methyltransferase [Source:MGI Symbol;Acc:MGI:2153181]	chr2	-	-0.66219	0.603037	-0.151861	-0.126647	-0.600164	-0.473517	1.13858	-0.0898346	-1.22841	1.26523	0.510329	-0.754898	0.00567989	0.00558809	0.542036	0.574821	0.015846	0.0532054	4.18594e-06	0.703556	5.37007e-06	0.000242967	0.133415	0.0248059	0.076978	0.115367	0.810846	0.849179	0.225613	0.242282	9.04003e-05	0.893702	0.000129287	0.0162706	0.44468	0.24908	10.6066	1.54324e-05	0	0	0	0	0	0	1
Bergmann glia	Ttyh2	tweety homolog 2 (Drosophila) [Source:MGI Symbol;Acc:MGI:2157091]	chr11	+	0.258643	0.158695	-0.178907	0.780833	0.394518	-0.386314	0.680884	-0.0430321	-0.723917	-0.0999481	-0.43755	-0.337602	0.0604843	0.191549	0.181936	5.83448e-06	0.00850582	0.00652758	2.66937e-06	0.730082	2.22031e-06	0.576982	0.0262308	0.0665183	0.269189	0.638844	0.518385	0.004318	0.180007	0.0771199	6.40563e-05	0.90442	6.66388e-05	0.823079	0.203538	0.393383	16.8078	2.84237e-07	0	0	0	1	0	0	1
Bergmann glia	Sox8	SRY-box containing gene 8 [Source:MGI Symbol;Acc:MGI:98370]	chr17	-	-0.401098	0.326569	-0.307368	0.14973	-0.392804	-0.542535	0.877397	-0.299074	-1.17647	0.727667	0.0937303	-0.633937	0.0228471	0.0416656	0.110456	0.38652	0.0352122	0.0046403	3.17778e-06	0.100367	1.83446e-07	0.00338653	0.709367	0.0140695	0.164842	0.346952	0.411511	0.737003	0.307177	0.0633194	7.28601e-05	0.404662	1.01168e-05	0.0691028	0.888204	0.189791	14.3515	1.1935e-06	0	0	0	0	0	0	1
Bergmann glia	Gm7694	predicted gene 7694 [Source:MGI Symbol;Acc:MGI:3649135]	chr1	-	-0.383411	-0.394118	-0.148283	-0.271312	-0.355295	-0.0839825	-0.282019	-0.120166	0.161853	-0.010707	0.235129	0.245835	0.0138284	0.0145711	0.347752	0.0916543	0.029399	0.596232	0.0546924	0.418398	0.286113	0.959455	0.278061	0.265279	0.127104	0.201068	0.685438	0.408453	0.287991	0.814385	0.138605	0.738393	0.473429	0.985946	0.619044	0.683783	4.53525	0.00447818	0	0	0	0	0	0	0
Bergmann glia	Gsap	gamma-secretase activating protein [Source:MGI Symbol;Acc:MGI:2442259]	chr5	+	-0.484556	-0.199628	0.152326	0.275945	-0.256712	-0.532656	0.560872	0.38017	-0.180703	0.284928	0.636882	0.351954	0.00675477	0.203659	0.370678	0.109851	0.146904	0.00401213	0.000988728	0.0250393	0.245418	0.215574	0.0117259	0.13283	0.0857829	0.648153	0.701646	0.442121	0.542084	0.0577646	0.00653602	0.216815	0.42725	0.55488	0.135328	0.527321	5.56442	0.0014232	0	0	0	0	0	0	1
Bergmann glia	Rasa3	RAS p21 protein activator 3 [Source:MGI Symbol;Acc:MGI:1197013]	chr8	-	0.0024672	-0.321407	0.20723	0.463023	-0.268343	-0.731366	0.139149	-0.0635802	-0.202729	-0.323874	0.204763	0.528637	0.986298	0.0255175	0.177471	0.00446475	0.0938899	4.88087e-05	0.290415	0.646791	0.146852	0.111501	0.330273	0.0146427	0.995353	0.275354	0.511709	0.0981505	0.457061	0.00607745	0.456923	0.867137	0.304517	0.406601	0.666822	0.192949	5.41736	0.00166709	0	0	0	0	0	-1	0
Bergmann glia	Gabra4	gamma-aminobutyric acid (GABA) A receptor, subunit alpha 4 [Source:MGI Symbol;Acc:MGI:95616]	chr5	-	-0.406152	-0.0591824	-0.0100723	0.731548	0.0044861	-0.727062	1.07852	0.400566	-0.677952	0.346969	0.39608	0.0491102	0.0163546	0.675589	0.949366	9.70625e-05	0.978285	8.85704e-05	4.62597e-08	0.0138911	6.37281e-05	0.112225	0.0873409	0.817184	0.139019	0.921547	0.987346	0.0164573	0.995144	0.00797534	3.09784e-06	0.162996	0.000894126	0.408301	0.365269	0.951139	18.3793	1.22856e-07	0	0	0	1	0	-1	1
Bergmann glia	Fam81a	family with sequence similarity 81, member A [Source:MGI Symbol;Acc:MGI:1924136]	chr9	-	-0.207009	-0.750214	-0.144744	0.0543015	0.0143525	-0.0399489	-0.488904	0.0766167	0.565521	-0.543206	0.0622642	0.60547	0.211458	0.000128678	0.386005	0.751522	0.932813	0.812976	0.00467365	0.629155	0.00188361	0.0271319	0.788952	0.0155861	0.506951	0.00962847	0.715265	0.929932	0.983865	0.925223	0.0218634	0.860704	0.0128459	0.201087	0.92343	0.19857	6.01356	0.00088766	0	-1	0	0	0	0	-1
Bergmann glia	Spred2	sprouty-related, EVH1 domain containing 2 [Source:MGI Symbol;Acc:MGI:2150019]	chr11	+	-0.148241	0.176177	-0.0238689	-0.0254553	-0.0174328	0.0080225	0.298963	0.106939	-0.192024	0.324418	0.124372	-0.200046	0.269356	0.181909	0.859483	0.85706	0.90054	0.954139	0.0186735	0.405346	0.131882	0.0893525	0.512435	0.290186	0.566367	0.627413	0.952265	0.961325	0.974568	0.984194	0.0620695	0.728974	0.282063	0.36751	0.789939	0.703129	1.27194	0.307165	0	0	0	0	0	0	0
Bergmann glia	Cyp51	cytochrome P450, family 51 [Source:MGI Symbol;Acc:MGI:106040]	chr5	-	-0.101743	-1.37163	0.557576	1.09961	-0.0187292	-1.11833	-0.170278	0.64059	0.810868	-1.26988	0.659319	1.9292	0.722174	2.42376e-05	0.0556681	0.000708882	0.950559	0.000525857	0.523768	0.0211597	0.00478008	0.0031056	0.108867	3.55656e-05	0.883144	0.00284043	0.292369	0.0377865	0.987985	0.0192227	0.677349	0.200263	0.0264807	0.0659961	0.403612	0.00583669	7.07506	0.000309361	0	-1	0	1	0	-1	0
Bergmann glia	Hmgcs1	3-hydroxy-3-methylglutaryl-Coenzyme A synthase 1 [Source:MGI Symbol;Acc:MGI:107592]	chr13	+	-0.180273	-1.04596	0.304626	0.828777	-0.0963736	-0.925151	-0.0369054	0.388525	0.42543	-0.865683	0.484899	1.35058	0.399796	1.86306e-05	0.160036	0.000665952	0.668574	0.000190166	0.851656	0.0605145	0.0407383	0.00614605	0.11576	8.82687e-05	0.68464	0.0023855	0.488726	0.0365998	0.901065	0.0114372	0.912702	0.320282	0.125418	0.0973715	0.415629	0.0100488	7.18151	0.000279575	0	-1	0	1	0	-1	0
Bergmann glia	Fgfr1	fibroblast growth factor receptor 1 [Source:MGI Symbol;Acc:MGI:95522]	chr8	+	0.164395	0.33631	-0.280189	-0.143014	-0.020139	0.122875	0.0289008	-0.464723	-0.493624	0.171915	-0.444584	-0.616499	0.154192	0.00610929	0.0244248	0.251986	0.868077	0.318674	0.777512	0.000242995	0.000116255	0.288338	0.0110148	0.00082512	0.433212	0.122017	0.190086	0.624303	0.965216	0.610011	0.865967	0.0200756	0.00146011	0.629575	0.131304	0.0404458	5.90753	0.000990856	0	0	0	0	0	0	0
Bergmann glia	Add1	adducin 1 (alpha) [Source:MGI Symbol;Acc:MGI:87918]	chr5	+	0.0636864	-0.170326	0.217478	0.00936508	-0.23865	-0.248016	-0.224648	-0.0848588	0.139789	-0.234013	0.153792	0.387804	0.613266	0.184323	0.103325	0.944691	0.0881581	0.0757494	0.0617075	0.479027	0.251692	0.196161	0.398298	0.0402276	0.826924	0.629748	0.398931	0.985243	0.444878	0.29439	0.151493	0.780317	0.434404	0.528969	0.721782	0.316304	1.68167	0.176043	0	0	0	0	0	0	0
Bergmann glia	Sat1	spermidine/spermine N1-acetyl transferase 1 [Source:MGI Symbol;Acc:MGI:98233]	chrX	-	-0.0163257	-0.0732768	0.112354	0.403318	-0.203524	-0.606841	0.346366	-0.0748442	-0.421211	-0.0569511	0.128679	0.185631	0.907942	0.576457	0.449347	0.0101183	0.188589	0.000304486	0.00973786	0.584328	0.00361341	0.767459	0.530393	0.350916	0.965629	0.885805	0.757221	0.146074	0.595809	0.0140243	0.0380474	0.83759	0.021457	0.91575	0.80127	0.7507	6.06324	0.000843335	0	0	0	0	0	-1	1
Bergmann glia	Mt3	metallothionein 3 [Source:MGI Symbol;Acc:MGI:97173]	chr8	+	-0.726666	0.49923	-0.200591	-0.694901	-0.489588	0.205313	0.530995	0.036487	-0.494508	1.2259	0.526075	-0.699821	0.00435303	0.0494038	0.442035	0.0110756	0.0511211	0.442168	0.0229329	0.885146	0.0456109	0.00118117	0.140802	0.058307	0.0672992	0.372469	0.752124	0.153499	0.351042	0.714313	0.0722628	0.964699	0.135827	0.0378023	0.455169	0.370688	3.24587	0.0216082	0	0	0	0	0	0	0
Bergmann glia	Tubb2a	tubulin, beta 2A class IIA [Source:MGI Symbol;Acc:MGI:107861]	chr13	-	0.100072	-0.359278	-0.276189	0.661983	-0.0513801	-0.713364	0.202634	-0.427641	-0.630275	-0.459349	-0.376261	0.0830885	0.617986	0.058969	0.214665	0.00320763	0.81155	0.00159932	0.260953	0.044543	0.00397866	0.0998454	0.212103	0.771368	0.830057	0.407213	0.557219	0.084641	0.948501	0.0346414	0.423185	0.28329	0.0229614	0.386078	0.545192	0.938881	5.71788	0.00120898	0	0	0	0	0	-1	0
Bergmann glia	Smpdl3a	sphingomyelin phosphodiesterase, acid-like 3A [Source:MGI Symbol;Acc:MGI:1931437]	chr10	+	-0.0077334	0.0626368	-0.369722	0.70651	0.486212	-0.220298	0.77688	0.124223	-0.652657	0.0703702	-0.361989	-0.432359	0.968259	0.71872	0.0614622	0.001421	0.0211883	0.249083	9.1936e-05	0.50418	0.000955346	0.787323	0.191401	0.102893	0.989428	0.930994	0.306695	0.0552388	0.256621	0.541519	0.00100293	0.797106	0.00751175	0.923216	0.525142	0.477552	7.72269	0.000169068	0	0	0	0	0	0	1
Bergmann glia	Ugp2	UDP-glucose pyrophosphorylase 2 [Source:MGI Symbol;Acc:MGI:2183447]	chr11	-	-0.150903	-0.174856	-0.157396	0.328545	0.0657102	-0.262835	0.304592	0.0592171	-0.245375	-0.0239533	-0.00649317	0.0174601	0.14314	0.0784787	0.131311	0.00415183	0.536203	0.0165852	0.00250255	0.541749	0.0148602	0.863587	0.963867	0.900875	0.418292	0.460044	0.447508	0.0943963	0.838647	0.127023	0.0135804	0.816414	0.0609474	0.950695	0.989317	0.97422	6.33616	0.00063866	0	0	0	0	0	0	1
Bergmann glia	Ecm2	extracellular matrix protein 2, female organ and adipocyte specific [Source:MGI Symbol;Acc:MGI:3039578]	chr13	+	0.493708	-0.26532	0.121081	-0.0695643	0.454795	0.524359	-0.828593	0.0821678	0.910761	-0.759029	-0.372627	0.386401	0.00239827	0.0912211	0.404286	0.668299	0.00712596	0.00235984	2.25984e-06	0.541902	7.10714e-07	0.00133868	0.0801026	0.0747948	0.0489107	0.489141	0.727886	0.897279	0.165078	0.0427886	5.6914e-05	0.816472	2.80088e-05	0.0404855	0.350254	0.414492	13.8972	1.58588e-06	1	0	0	0	0	1	-1
Bergmann glia	Slc9a3r1	solute carrier family 9 (sodium/hydrogen exchanger), member 3 regulator 1 [Source:MGI Symbol;Acc:MGI:1349482]	chr11	+	0.44933	0.159205	-0.0353653	0.388554	0.140096	-0.248458	0.0984295	-0.344599	-0.443029	-0.290124	-0.484695	-0.19457	0.0145206	0.339341	0.844089	0.0442928	0.455496	0.177814	0.516002	0.0454346	0.0113888	0.231478	0.0608189	0.428274	0.130032	0.761749	0.947368	0.295002	0.791766	0.460738	0.671021	0.285318	0.0501975	0.574209	0.308312	0.791926	3.37354	0.0183604	0	0	0	0	0	0	0
Bergmann glia	Etv5	ets variant gene 5 [Source:MGI Symbol;Acc:MGI:1096867]	chr16	-	-0.0856947	-0.0587899	-0.11684	0.211231	-0.254148	-0.465379	0.238136	-0.285293	-0.523429	0.0269047	-0.0311454	-0.0580501	0.491802	0.62577	0.372964	0.115656	0.0655339	0.00145394	0.0430218	0.0248352	0.000158425	0.876282	0.862481	0.743417	0.752885	0.903864	0.703877	0.452015	0.389485	0.0325462	0.116842	0.216297	0.00184439	0.956606	0.951659	0.928824	6.86019	0.000380413	0	0	0	0	0	-1	0
Bergmann glia	Tubb2b	tubulin, beta 2B class IIB [Source:MGI Symbol;Acc:MGI:1920960]	chr13	-	-0.36408	-0.528734	-0.0178298	0.399647	-0.401431	-0.801079	0.234993	-0.0551815	-0.290174	-0.164654	0.34625	0.510904	0.0864515	0.0112132	0.936204	0.0651704	0.0776453	0.000885551	0.226696	0.791536	0.163621	0.562889	0.259979	0.0936096	0.322994	0.172839	0.983991	0.349098	0.420618	0.0251137	0.38384	0.928695	0.32652	0.814464	0.601724	0.459203	4.70475	0.00368381	0	0	0	0	0	-1	0
Bergmann glia	Gucy1a3	guanylate cyclase 1, soluble, alpha 3 [Source:MGI Symbol;Acc:MGI:1926562]	chr3	-	0.0567012	-0.0647021	0.238222	0.184622	0.0451964	-0.139426	0.0632187	0.226717	0.163498	-0.121403	0.181521	0.302924	0.625929	0.570895	0.0480785	0.143614	0.71462	0.259004	0.551069	0.0437837	0.135852	0.457609	0.273924	0.0711412	0.834876	0.882766	0.270291	0.497374	0.917471	0.55202	0.700055	0.281608	0.287964	0.75485	0.615302	0.406106	1.73617	0.163354	0	0	0	0	0	0	0
Bergmann glia	Tagln2	transgelin 2 [Source:MGI Symbol;Acc:MGI:1312985]	chr1	+	0.845157	-0.142856	0.323235	-0.604968	0.31777	0.922738	-1.59298	-0.204152	1.38883	-0.988013	-0.521922	0.466091	0.000336994	0.541037	0.121855	0.0171577	0.16229	0.000469772	1.84919e-08	0.274946	3.7673e-07	0.00361244	0.0806331	0.140777	0.0200411	0.869487	0.432018	0.191521	0.564632	0.0179418	1.63381e-06	0.628552	1.73035e-05	0.0717893	0.35115	0.537301	20.2276	4.89763e-08	1	0	0	0	0	1	-1
Bergmann glia	Fbxo2	F-box protein 2 [Source:MGI Symbol;Acc:MGI:2446216]	chr4	+	-0.182615	0.385459	-0.190362	0.189339	-0.214614	-0.403953	0.757413	-0.22236	-0.979773	0.568074	-0.00774616	-0.57582	0.320182	0.0294296	0.341815	0.322219	0.274535	0.0428299	6.6622e-05	0.239876	8.11346e-06	0.029188	0.977039	0.0346846	0.61542	0.295371	0.680816	0.686567	0.67138	0.215815	0.000782186	0.593078	0.000179215	0.208838	0.99432	0.294358	8.39847	9.25963e-05	0	0	0	0	0	0	1
Bergmann glia	Nkain4	Na+/K+ transporting ATPase interacting 4 [Source:MGI Symbol;Acc:MGI:1915372]	chr2	-	-0.240822	0.0957171	-0.63129	0.483361	-0.021911	-0.505272	0.8199	-0.412379	-1.23228	0.33654	-0.390468	-0.727007	0.184196	0.548277	0.00336423	0.0121299	0.906228	0.00841688	1.73749e-05	0.0372095	2.88456e-07	0.166741	0.149693	0.00760686	0.473809	0.872839	0.0696777	0.161516	0.976647	0.0879689	0.000269379	0.259425	1.41895e-05	0.489465	0.470852	0.141098	14.1607	1.3438e-06	0	0	0	0	0	0	1
Bergmann glia	Lgi4	leucine-rich repeat LGI family, member 4 [Source:MGI Symbol;Acc:MGI:2180197]	chr7	+	-0.0337201	-0.189746	0.237354	0.50076	-0.0709044	-0.571665	0.344735	0.20017	-0.144565	-0.156026	0.271074	0.4271	0.781206	0.108245	0.0615901	0.000496217	0.584578	0.000107066	0.00391048	0.0883964	0.202774	0.354903	0.124832	0.0166478	0.912753	0.522038	0.306853	0.0308949	0.862901	0.00870621	0.0191308	0.38489	0.37768	0.683311	0.431196	0.205525	6.97361	0.000340946	0	0	0	1	0	-1	1
Bergmann glia	Shisa9	shisa homolog 9 (Xenopus laevis) [Source:MGI Symbol;Acc:MGI:1919805]	chr16	+	-0.416624	-0.329575	-0.382571	0.587817	0.0864945	-0.501322	0.674865	0.120547	-0.554318	0.0870485	0.0340526	-0.0529959	0.0356607	0.0719587	0.0537589	0.00521358	0.661275	0.0138001	0.000558088	0.511961	0.0040586	0.737429	0.899246	0.838787	0.20511	0.444182	0.286846	0.105071	0.89804	0.113374	0.00417859	0.800339	0.023312	0.901107	0.964967	0.958353	8.20118	0.000110075	0	0	0	0	0	0	1
Bergmann glia	Gabrb1	gamma-aminobutyric acid (GABA) A receptor, subunit beta 1 [Source:MGI Symbol;Acc:MGI:95619]	chr5	+	-0.304225	0.372245	-0.305657	0.566118	0.112498	-0.45362	1.24259	0.111066	-1.13152	0.676471	-0.00143198	-0.677903	0.0588288	0.0121749	0.0605042	0.00132652	0.486544	0.00675213	1.59434e-09	0.464888	1.98553e-08	0.00307159	0.994824	0.00318335	0.265577	0.180112	0.303815	0.0534829	0.810034	0.0782223	3.13711e-07	0.770527	1.99028e-06	0.0657114	0.998395	0.0870722	23.39	1.16981e-08	0	0	0	0	0	0	1
Bergmann glia	Mcc	mutated in colorectal cancers [Source:MGI Symbol;Acc:MGI:96930]	chr18	-	-0.198022	0.512281	0.000160088	0.0770546	-0.243432	-0.320486	0.787358	-0.0452495	-0.832608	0.710303	0.198182	-0.512121	0.0834671	5.66218e-05	0.998877	0.513865	0.0483578	0.0109887	2.49931e-08	0.669623	1.49111e-08	9.1343e-05	0.219267	0.00280838	0.317494	0.00531842	0.99919	0.813505	0.345696	0.100654	2.03235e-06	0.877481	1.64267e-06	0.00921524	0.553744	0.0821283	19.7939	6.04088e-08	0	1	0	0	0	0	1
Bergmann glia	Cpne2	copine II [Source:MGI Symbol;Acc:MGI:2387578]	chr8	+	0.0779713	-0.451506	-0.266988	0.617891	0.227723	-0.390169	0.0884144	-0.117237	-0.205651	-0.529477	-0.344959	0.184518	0.514102	0.000465399	0.0341724	3.41635e-05	0.0786434	0.00320012	0.415717	0.307224	0.0773209	0.00325306	0.0500994	0.270041	0.766704	0.0233992	0.226453	0.0104711	0.423309	0.0505486	0.582991	0.657694	0.196326	0.0675096	0.28065	0.687531	8.02698	0.000128478	0	-1	0	1	0	0	0
Bergmann glia	Tril	TLR4 interactor with leucine-rich repeats [Source:MGI Symbol;Acc:MGI:1914123]	chr6	-	-0.0359085	0.0715411	-0.0390558	0.638442	0.0774706	-0.560971	0.745891	0.0743233	-0.671568	0.10745	-0.00314728	-0.110597	0.808784	0.606622	0.793743	0.000312943	0.622655	0.00101316	6.17024e-06	0.596677	3.67328e-05	0.597563	0.988066	0.588245	0.925827	0.897885	0.928232	0.0258871	0.881817	0.026666	0.000121259	0.843998	0.000570612	0.83297	0.997032	0.868579	11.9497	5.80068e-06	0	0	0	1	0	-1	1
Bergmann glia	Grid2	glutamate receptor, ionotropic, delta 2 [Source:MGI Symbol;Acc:MGI:95813]	chr6	+	-0.202466	0.162328	0.0703667	0.321332	0.0273272	-0.294004	0.686126	0.30016	-0.385966	0.364794	0.272833	-0.0919612	0.139185	0.207872	0.598991	0.0288176	0.846293	0.0416807	5.29758e-06	0.0238423	0.00365746	0.0567219	0.157336	0.618264	0.411793	0.652434	0.841514	0.244458	0.958651	0.213337	0.000107012	0.210876	0.0216379	0.294954	0.483	0.886141	7.92808	0.000140381	0	0	0	0	0	0	1
Bergmann glia	Prex1	phosphatidylinositol-3,4,5-trisphosphate-dependent Rac exchange factor 1 [Source:MGI Symbol;Acc:MGI:3040696]	chr2	-	-0.0814351	-0.355767	0.110576	0.405	-0.079536	-0.484536	0.130668	0.112476	-0.0181922	-0.274332	0.192012	0.466344	0.486747	0.00391749	0.352696	0.00258999	0.523172	0.000469684	0.228293	0.311482	0.867505	0.100227	0.253119	0.0079901	0.749682	0.0948889	0.689803	0.0781804	0.831752	0.0179418	0.385728	0.660645	0.92707	0.386504	0.594227	0.144832	4.62075	0.00405678	0	0	0	0	0	-1	0
Bergmann glia	Mybpc1	myosin binding protein C, slow-type [Source:MGI Symbol;Acc:MGI:1336213]	chr10	-	-0.434394	0.279749	-0.0408092	0.197427	-0.0887253	-0.286153	0.911571	0.304859	-0.606711	0.714143	0.393584	-0.320559	0.00239981	0.0302308	0.75457	0.15262	0.516252	0.0416955	3.3462e-08	0.0200056	2.39417e-05	0.000458076	0.0405888	0.0829413	0.0489107	0.298688	0.912525	0.51096	0.826978	0.213337	2.45619e-06	0.194896	0.000409863	0.0226733	0.252106	0.432423	13.764	1.72588e-06	-1	0	0	0	0	0	1
Bergmann glia	Cacng5	calcium channel, voltage-dependent, gamma subunit 5 [Source:MGI Symbol;Acc:MGI:2157946]	chr11	-	0.13048	-0.0840822	-0.0539641	0.885605	0.0522138	-0.833391	0.671042	-0.132231	-0.803273	-0.214563	-0.184444	0.0301181	0.393045	0.549861	0.726548	6.32002e-06	0.747175	1.25557e-05	3.29242e-05	0.360593	4.49478e-06	0.3039	0.397068	0.885045	0.680022	0.872965	0.900751	0.0043795	0.929032	0.00357345	0.000447735	0.700102	0.000113172	0.643662	0.721069	0.970423	16.3407	3.68829e-07	0	0	0	1	0	-1	1
Bergmann glia	Lxn	latexin [Source:MGI Symbol;Acc:MGI:107633]	chr3	-	-0.396932	-0.375651	-0.21776	0.884051	0.246214	-0.637837	0.905332	0.425386	-0.479946	0.0212809	0.179172	0.157891	0.0833112	0.0656493	0.32365	0.000445817	0.283153	0.0059942	0.000105496	0.0553942	0.0238384	0.942878	0.566588	0.592543	0.317191	0.428909	0.664182	0.0299807	0.680197	0.0735736	0.00112168	0.309393	0.085939	0.977977	0.820848	0.87097	9.17326	4.79775e-05	0	0	0	1	0	0	1
Bergmann glia	Acsbg1	acyl-CoA synthetase bubblegum family member 1 [Source:MGI Symbol;Acc:MGI:2385656]	chr9	-	-0.207512	0.178788	-0.386377	0.344039	-0.0485227	-0.392562	0.730339	-0.227387	-0.957727	0.3863	-0.178865	-0.565165	0.136468	0.175091	0.0101388	0.0222181	0.736581	0.00973724	2.77306e-06	0.0945514	6.67577e-08	0.0482824	0.364289	0.00618047	0.407461	0.619511	0.120599	0.21374	0.9254	0.0947449	6.55742e-05	0.394723	4.72882e-06	0.273345	0.693011	0.125324	15.362	6.4833e-07	0	0	0	0	0	0	1
Bergmann glia	Abat	4-aminobutyrate aminotransferase [Source:MGI Symbol;Acc:MGI:2443582]	chr16	+	-0.191732	0.118298	-0.207345	-0.36009	-0.26192	0.0981709	-0.0500607	-0.277532	-0.227472	0.31003	-0.0156129	-0.325643	0.0282658	0.169723	0.0226527	0.000442927	0.00642187	0.282069	0.519033	0.00180243	0.00836896	0.0140581	0.896283	0.0115944	0.180344	0.611439	0.182067	0.0299807	0.158913	0.575845	0.673712	0.0602505	0.0400554	0.143168	0.964182	0.173455	7.06507	0.000312327	0	0	0	-1	0	0	0
Bergmann glia	Fabp7	fatty acid binding protein 7, brain [Source:MGI Symbol;Acc:MGI:101916]	chr10	+	-0.280201	-2.72163	0.771291	1.11362	-0.653777	-1.7674	-1.32781	0.397715	1.72552	-2.44143	1.05149	3.49292	0.307661	4.6963e-10	0.0106391	0.000353501	0.0348154	1.17051e-06	6.23751e-05	0.130286	1.79972e-06	1.3042e-06	0.0119622	3.44789e-09	0.603268	1.25633e-06	0.123391	0.0265759	0.304744	0.00175315	0.000743556	0.456653	5.68e-05	0.000670528	0.136377	2.74763e-05	21.3321	2.91479e-08	0	-1	0	1	0	-1	-1
Bergmann glia	Ddah1	dimethylarginine dimethylaminohydrolase 1 [Source:MGI Symbol;Acc:MGI:1916469]	chr3	+	-0.339757	-0.034733	0.0178865	-0.0314777	-0.332528	-0.30105	0.273546	0.0251157	-0.24843	0.305024	0.357643	0.0526195	0.00292196	0.735373	0.866928	0.775224	0.00565569	0.0111173	0.00811674	0.800912	0.0170855	0.0452397	0.0229481	0.722651	0.0542145	0.937513	0.955444	0.936095	0.153561	0.100846	0.0332215	0.932495	0.0676374	0.264347	0.190434	0.920409	5.01436	0.00259603	0	0	0	0	0	0	1
Bergmann glia	Hopx	HOP homeobox [Source:MGI Symbol;Acc:MGI:1916782]	chr5	-	-0.389538	-0.903895	0.224682	0.637288	-0.14214	-0.779428	0.12293	0.472079	0.349149	-0.514357	0.61422	1.12858	0.0048877	7.82694e-08	0.0869662	4.33497e-05	0.294697	2.53659e-06	0.306207	0.000544441	0.0066468	0.00686061	0.00204017	9.2133e-07	0.072063	5.42373e-05	0.36632	0.0110105	0.69082	0.00202141	0.473956	0.0316462	0.0336628	0.102778	0.0541447	0.000639396	16.8816	2.72902e-07	0	-1	0	1	0	-1	0
Bergmann glia	Serpine2	serine (or cysteine) peptidase inhibitor, clade E, member 2 [Source:MGI Symbol;Acc:MGI:101780]	chr1	-	0.00792182	-0.167551	-0.315455	-0.308592	-0.171291	0.137301	-0.484065	-0.494668	-0.010603	-0.175472	-0.323376	-0.147904	0.943094	0.151601	0.010827	0.0160407	0.158734	0.260699	8.35154e-05	9.20304e-05	0.922729	0.276746	0.0523527	0.367274	0.979316	0.589195	0.124592	0.185528	0.558948	0.554298	0.000934739	0.0125091	0.95923	0.620959	0.286811	0.760309	8.35087	9.65208e-05	0	0	0	0	0	0	-1
Bergmann glia	Gdf10	growth differentiation factor 10 [Source:MGI Symbol;Acc:MGI:95684]	chr14	+	-0.054965	0.602676	-0.196434	0.850529	0.255718	-0.59481	1.50817	0.114249	-1.39392	0.657641	-0.141469	-0.79911	0.717818	0.000163348	0.201133	1.10379e-05	0.118257	0.000624465	1.70141e-11	0.42702	1.36417e-10	0.00334799	0.510942	0.000562731	0.880384	0.0114689	0.541568	0.00602472	0.496258	0.0209973	1.73593e-08	0.744867	7.76506e-08	0.0688289	0.789164	0.031931	39.426	4.94503e-11	0	1	0	1	0	-1	1
Bergmann glia	Luzp2	leucine zipper protein 2 [Source:MGI Symbol;Acc:MGI:1889615]	chr7	+	-0.112665	-0.59717	-0.11891	0.708504	0.0103313	-0.698172	0.223999	0.00408599	-0.219913	-0.484505	-0.00624532	0.478259	0.365534	2.83876e-05	0.344354	8.35941e-06	0.937087	9.10093e-06	0.0563136	0.972092	0.0659528	0.00834915	0.971599	0.00940321	0.656477	0.00325498	0.682129	0.00512432	0.984428	0.00315597	0.14141	0.993281	0.175867	0.111561	0.992069	0.155633	12.5316	3.88193e-06	0	-1	0	1	0	-1	0
Bergmann glia	Kcnj10	potassium inwardly-rectifying channel, subfamily J, member 10 [Source:MGI Symbol;Acc:MGI:1194504]	chr1	+	-0.162839	-0.198087	0.0532082	0.0475758	0.0347139	-0.0128618	0.0123287	0.250762	0.238433	-0.0352471	0.216048	0.251295	0.121134	0.0605607	0.604038	0.662785	0.748915	0.905134	0.896641	0.0142455	0.0188183	0.807315	0.144433	0.090903	0.380247	0.412426	0.843809	0.894905	0.929578	0.964693	0.940608	0.164764	0.0724108	0.930003	0.461316	0.451933	2.44467	0.0620671	0	0	0	0	0	0	0
Bergmann glia	Ptn	pleiotrophin [Source:MGI Symbol;Acc:MGI:97804]	chr6	-	0.382863	-0.719176	0.147641	0.623162	0.239545	-0.383616	-0.478877	0.00432323	0.483201	-1.10204	-0.235222	0.866817	0.0402315	0.000353816	0.411073	0.0027193	0.216785	0.047132	0.00696641	0.979119	0.00764261	0.000160032	0.355696	0.00178939	0.218321	0.0193784	0.732932	0.079088	0.620397	0.227014	0.029624	0.995547	0.0373072	0.0126895	0.687253	0.0625422	4.65475	0.00390119	0	-1	0	0	0	0	-1
Bergmann glia	Pea15a	phosphoprotein enriched in astrocytes 15A [Source:MGI Symbol;Acc:MGI:104799]	chr1	-	-0.170961	-0.444913	0.0672384	0.132433	-0.0974128	-0.229846	-0.14152	0.140786	0.282306	-0.273953	0.238199	0.512152	0.078294	6.28761e-05	0.481241	0.190964	0.334116	0.0275467	0.115782	0.121921	0.00373292	0.0473889	0.0839912	0.000678944	0.308797	0.00566169	0.777762	0.556415	0.719638	0.168799	0.238816	0.442034	0.0219297	0.2711	0.358311	0.0354787	5.52438	0.00148556	0	-1	0	0	0	0	0
Bergmann glia	Ptprz1	protein tyrosine phosphatase, receptor type Z, polypeptide 1 [Source:MGI Symbol;Acc:MGI:97816]	chr6	+	0.0983155	0.00695404	0.0722406	0.300191	0.0273981	-0.272793	0.20883	0.00132325	-0.207506	-0.0913614	-0.0260749	0.0652866	0.24766	0.932239	0.395968	0.00225562	0.759826	0.00451948	0.0104026	0.986545	0.0123356	0.438296	0.826716	0.579902	0.547007	0.988821	0.721665	0.0731429	0.933846	0.0620961	0.0400143	0.997624	0.0532084	0.743856	0.938971	0.865305	5.15596	0.00221834	0	0	0	0	0	0	1
Bergmann glia	Metrn	meteorin, glial cell differentiation regulator [Source:MGI Symbol;Acc:MGI:1917333]	chr17	-	-0.172679	-0.438152	0.181536	-0.287047	-0.332881	-0.0458332	-0.552519	0.0213352	0.573855	-0.265472	0.354216	0.619688	0.454379	0.0745854	0.445633	0.252259	0.184956	0.854321	0.0174489	0.922294	0.0159758	0.424821	0.28812	0.0738841	0.726806	0.451821	0.754998	0.624484	0.593364	0.943276	0.059095	0.976518	0.0645267	0.735445	0.627162	0.413175	2.43081	0.0632381	0	0	0	0	0	0	0
Bergmann glia	Timp4	tissue inhibitor of metalloproteinase 4 [Source:MGI Symbol;Acc:MGI:109125]	chr6	-	-0.0983801	0.0284454	-0.206814	0.526255	-0.00927501	-0.53553	0.653081	-0.117709	-0.77079	0.126825	-0.108434	-0.23526	0.394846	0.793389	0.086296	0.000160522	0.939295	0.000119761	1.09351e-06	0.288582	1.22184e-07	0.425053	0.510031	0.148982	0.681503	0.956799	0.365794	0.0208	0.984779	0.00929045	3.28219e-05	0.641929	7.32091e-06	0.735445	0.788562	0.550313	18.5411	1.13036e-07	0	0	0	1	0	-1	1
Bergmann glia	Pla2g7	phospholipase A2, group VII (platelet-activating factor acetylhydrolase, plasma) [Source:MGI Symbol;Acc:MGI:1351327]	chr17	+	-0.150967	0.249888	-0.323261	0.118878	-0.0371063	-0.155985	0.519733	-0.2094	-0.729134	0.400855	-0.172294	-0.573149	0.161224	0.0212311	0.00568285	0.293775	0.740761	0.16911	1.08252e-05	0.0469701	8.89158e-08	0.0109587	0.259936	0.000665524	0.443644	0.248406	0.090741	0.662167	0.927214	0.450037	0.000187331	0.28974	5.80795e-06	0.126098	0.601723	0.0352396	12.733	3.38814e-06	0	0	0	0	0	0	1
Bergmann glia	Paqr8	progestin and adipoQ receptor family member VIII [Source:MGI Symbol;Acc:MGI:1921479]	chr1	+	-0.2019	0.0976301	0.262676	-0.385935	-0.318594	0.0673413	-0.0864048	0.145982	0.232387	0.299531	0.464577	0.165046	0.12229	0.453813	0.0515484	0.00905805	0.0266384	0.627389	0.468941	0.231152	0.062348	0.108593	0.0161817	0.371973	0.382047	0.82787	0.280689	0.139409	0.27987	0.83202	0.630982	0.584556	0.169365	0.401195	0.15999	0.762059	2.71924	0.0429747	0	0	0	0	0	0	0
Bergmann glia	Cst3	cystatin C [Source:MGI Symbol;Acc:MGI:102519]	chr2	-	-0.0748785	0.831793	-0.0623787	-0.129344	0.145688	0.275032	0.777327	0.158188	-0.619139	0.906671	0.0124998	-0.894171	0.518749	8.62662e-08	0.589719	0.302697	0.238835	0.0321626	6.00172e-08	0.153612	3.29654e-06	6.73934e-06	0.938974	8.1123e-06	0.769577	5.72879e-05	0.837355	0.669681	0.641455	0.184171	3.70758e-06	0.493309	9.01206e-05	0.00162921	0.98146	0.00219142	16.3109	3.75094e-07	0	1	0	0	0	0	1
Bergmann glia	Atp1a2	ATPase, Na+/K+ transporting, alpha 2 polypeptide [Source:MGI Symbol;Acc:MGI:88106]	chr1	-	0.0490359	0.203177	-0.0203337	-0.440439	-0.16435	0.27609	-0.286298	-0.233719	0.0525785	0.154141	-0.0693696	-0.223511	0.596856	0.0402634	0.830048	0.000174528	0.106925	0.0105422	0.00244566	0.0123802	0.552926	0.250862	0.601152	0.104564	0.817263	0.34007	0.942964	0.0212338	0.477907	0.0984883	0.0133535	0.156973	0.714839	0.596128	0.83706	0.480132	6.93669	0.000353286	0	0	0	-1	0	0	-1
Bergmann glia	Gstm1	glutathione S-transferase, mu 1 [Source:MGI Symbol;Acc:MGI:95860]	chr3	-	-0.129217	0.404373	-0.540408	-0.00993445	-0.110207	-0.100273	0.523656	-0.521398	-1.04505	0.53359	-0.411191	-0.944781	0.276808	0.00154488	0.000148279	0.936756	0.381857	0.425127	4.0338e-05	0.000103381	1.06546e-09	0.00305573	0.0215528	6.41388e-06	0.574	0.0511899	0.0153648	0.983209	0.748497	0.70127	0.000528272	0.0130816	2.83022e-07	0.0657011	0.186184	0.00189304	18.6205	1.08537e-07	0	0	-1	0	0	0	1
Bergmann glia	S100b	S100 protein, beta polypeptide, neural [Source:MGI Symbol;Acc:MGI:98217]	chr10	+	-0.437556	-0.206996	0.0652188	-0.490778	-0.213682	0.277095	-0.260217	0.289092	0.54931	0.23056	0.502775	0.272215	0.00125347	0.106869	0.59553	0.000849227	0.105382	0.0425013	0.0314325	0.017904	6.75103e-05	0.19355	0.00693375	0.128787	0.0373167	0.520925	0.839812	0.041904	0.475548	0.214839	0.0919213	0.185415	0.000936449	0.52506	0.101963	0.522082	9.03535	5.38038e-05	-1	0	0	-1	0	0	0
Bergmann glia	Slc1a2	solute carrier family 1 (glial high affinity glutamate transporter), member 2 [Source:MGI Symbol;Acc:MGI:101931]	chr2	+	-0.0686553	0.265944	-0.100961	3.55271e-15	-0.0876746	-0.0876746	0.334599	-0.11998	-0.45458	0.334599	-0.0323055	-0.366905	0.356901	0.00110635	0.186755	1	0.271699	0.270849	3.58618e-05	0.0955651	5.86625e-07	0.00324007	0.759342	0.00159832	0.649052	0.0417301	0.522789	1	0.668778	0.564803	0.0004791	0.396438	2.42218e-05	0.0674155	0.910982	0.0599605	10.1473	2.19571e-05	0	1	0	0	0	0	1
Bergmann glia	Atp1b2	ATPase, Na+/K+ transporting, beta 2 polypeptide [Source:MGI Symbol;Acc:MGI:88109]	chr11	-	0.159589	0.184341	-0.265039	-0.148244	-0.212838	-0.0645944	-0.123491	-0.637466	-0.513974	0.0247522	-0.424628	-0.44938	0.0613814	0.0336765	0.00451526	0.105397	0.0231779	0.471263	0.11071	1.71684e-08	7.32125e-07	0.832159	0.00135009	0.000817266	0.271071	0.315541	0.0810408	0.435179	0.263885	0.734436	0.230895	8.14875e-05	2.85296e-05	0.940403	0.0442753	0.0404458	16.3826	3.60229e-07	0	0	0	0	0	0	0
Bergmann glia	Mt2	metallothionein 2 [Source:MGI Symbol;Acc:MGI:97172]	chr8	+	-0.604021	1.31966	-0.124365	-0.940718	-0.932726	0.00799191	0.982962	-0.45307	-1.43603	1.92368	0.479656	-1.44402	0.00307308	2.0992e-07	0.537129	8.98846e-05	9.00138e-05	0.969673	4.08313e-06	0.0203827	1.69297e-08	1.12897e-07	0.0889515	1.75235e-05	0.0560397	0.000111523	0.80884	0.0162793	0.0464668	0.98994	8.84197e-05	0.196409	1.79883e-06	0.000119957	0.368771	0.00382589	20.6917	3.92767e-08	0	1	0	-1	-1	0	1
Bergmann glia	Dbi	diazepam binding inhibitor [Source:MGI Symbol;Acc:MGI:94865]	chr1	-	0.21337	-0.516964	-0.0100717	0.0408091	0.0515042	0.0106951	-0.689525	-0.171937	0.517588	-0.730334	-0.223441	0.506892	0.0737574	0.000160005	0.931365	0.742986	0.677378	0.930745	9.85019e-07	0.12144	8.11627e-05	0.000146121	0.181848	0.00490245	0.298688	0.0113847	0.982481	0.926952	0.903979	0.974204	3.04632e-05	0.440891	0.00107978	0.0117872	0.513729	0.111227	9.37985	4.0485e-05	0	-1	0	0	0	0	-1
Bergmann glia	Sparcl1	SPARC-like 1 [Source:MGI Symbol;Acc:MGI:108110]	chr5	-	0.012638	0.0453189	0.075315	0.378939	0.0885841	-0.290355	0.41162	0.151261	-0.260359	0.0326809	0.0626771	0.0299961	0.929866	0.744257	0.600743	0.0183898	0.562587	0.0618741	0.00372011	0.265163	0.0569703	0.870029	0.757742	0.880588	0.973793	0.939806	0.841966	0.197505	0.85377	0.264242	0.0184556	0.618717	0.158874	0.953746	0.910158	0.969553	3.53531	0.0149696	0	0	0	0	0	0	1
Bergmann glia	Fam107a	family with sequence similarity 107, member A [Source:MGI Symbol;Acc:MGI:3041256]	chr14	-	-0.0263256	0.120145	-0.0491687	0.148824	-0.274635	-0.42346	0.295295	-0.297478	-0.592774	0.146471	-0.0228431	-0.169314	0.79123	0.224262	0.632347	0.167353	0.0156429	0.000461633	0.00294629	0.00397627	1.0757e-06	0.297828	0.872931	0.237849	0.91707	0.667968	0.857706	0.531219	0.224004	0.0178553	0.0154213	0.0899019	3.84407e-05	0.637667	0.95464	0.659154	11.6266	7.29015e-06	0	0	0	0	0	-1	1
Bergmann glia	Gpm6b	glycoprotein m6b [Source:MGI Symbol;Acc:MGI:107672]	chrX	+	-0.193357	-0.459672	0.184265	0	-0.244077	-0.244077	-0.266315	0.133546	0.399861	-0.266315	0.377623	0.643938	0.146019	0.00156235	0.170894	1	0.0883665	0.0878341	0.0367654	0.281872	0.00315168	0.157304	0.0502443	0.00177215	0.422368	0.0515544	0.503179	1	0.444878	0.317438	0.103236	0.635288	0.0193869	0.475447	0.28065	0.0625422	3.97393	0.00871438	0	0	0	0	0	0	0
Immune cells - B cells	H2-DMb2	histocompatibility 2, class II, locus Mb2 [Source:MGI Symbol;Acc:MGI:95923]	chr17	+	0.50355	-1.71425	3.17017	1.81815	0.0400385	-1.77811	-0.399655	2.70666	3.10631	-2.2178	2.66662	4.88442	0.629266	0.07853	0.00189021	0.0852589	0.971818	0.0924347	0.678042	0.00229181	0.000861045	0.12342	0.0640726	0.000968731	0.836201	0.460044	0.0514977	0.397094	0.994085	0.32667	0.799124	0.0675174	0.00693799	0.425902	0.316255	0.0442396	4.50699	0.00462756	0	0	0	0	0	0	0
Immune cells - B cells	Cd19	CD19 antigen [Source:MGI Symbol;Acc:MGI:88319]	chr7	-	1.08983	0.248166	2.96026	1.06592	0.0400385	-1.02588	0.224259	1.91047	1.68621	-0.841659	1.87043	2.71209	0.384563	0.825167	0.0146421	0.417467	0.977038	0.435612	0.830949	0.053991	0.0765096	0.616354	0.273395	0.0992763	0.6725	0.96495	0.149522	0.757103	0.995074	0.709388	0.900379	0.307301	0.194607	0.842275	0.615099	0.470379	2.05167	0.105935	0	0	0	0	0	0	0
Immune cells - B cells	Igj	immunoglobulin joining chain [Source:MGI Symbol;Acc:MGI:96493]	chr5	-	-0.155021	1.13754	0.460369	0.199213	1.45746	1.25825	1.49178	2.07285	0.581075	1.29257	0.61539	-0.677175	0.889539	0.27698	0.619673	0.86628	0.19004	0.251903	0.127857	0.0374856	0.504408	0.398926	0.671756	0.626309	0.959038	0.714563	0.852372	0.963968	0.59758	0.544532	0.25639	0.260555	0.677225	0.717058	0.872187	0.889831	1.60851	0.194612	0	0	0	0	0	0	0
Immune cells - B cells	Cd79a	CD79A antigen (immunoglobulin-associated alpha) [Source:MGI Symbol;Acc:MGI:101774]	chr7	+	0.793118	-1.16576	3.31533	1.68816	-0.372725	-2.06088	-0.270715	2.14949	2.4202	-1.95887	2.52221	4.48109	0.533248	0.295572	0.00844656	0.187748	0.796403	0.118708	0.807832	0.0303532	0.0176826	0.250017	0.152411	0.00939888	0.778092	0.730713	0.109537	0.554276	0.942655	0.37498	0.885506	0.236096	0.0692617	0.595076	0.475259	0.155633	2.47545	0.0595446	0	0	0	0	0	0	0
Immune cells - B cells	Btk	Bruton agammaglobulinemia tyrosine kinase [Source:MGI Symbol;Acc:MGI:88216]	chrX	-	0.375823	0.168669	2.33862	0.331034	0.511597	0.180563	0.12388	2.4744	2.35052	-0.207154	1.9628	2.16995	0.721047	0.869531	0.0151689	0.767848	0.644878	0.868429	0.896326	0.00619415	0.00835234	0.887903	0.165466	0.121981	0.882538	0.976211	0.152051	0.933966	0.892389	0.94834	0.940469	0.111677	0.0400119	0.960919	0.492843	0.510205	2.93267	0.0324279	0	0	0	0	0	0	0
Immune cells - B cells	Cd79b	CD79B antigen [Source:MGI Symbol;Acc:MGI:96431]	chr11	-	0.745494	-1.70913	3.81258	2.20883	-0.22394	-2.43277	-0.245791	2.84315	3.08894	-2.45463	3.06709	5.52172	0.515596	0.0895816	0.000794956	0.0523653	0.858442	0.0345031	0.811382	0.00273398	0.00150455	0.111562	0.0527903	0.000537761	0.767892	0.486193	0.0321893	0.318792	0.962401	0.192859	0.887695	0.0744856	0.0107628	0.406601	0.288157	0.031395	4.77048	0.00341757	0	0	1	0	0	0	0
Immune cells - B cells	Cd22	CD22 antigen [Source:MGI Symbol;Acc:MGI:88322]	chr7	-	0.874965	-1.2497	2.96859	2.03749	-0.22394	-2.26143	-0.0871741	1.86968	1.95686	-2.12466	2.09362	4.21828	0.509056	0.275076	0.0200076	0.123996	0.878082	0.0904431	0.940165	0.0792753	0.065554	0.228361	0.247967	0.0163033	0.763465	0.713091	0.171395	0.465041	0.968835	0.322136	0.966632	0.366017	0.17517	0.570652	0.588899	0.203002	1.94116	0.123268	0	0	0	0	0	0	0
Immune cells - B cells	Spib	Spi-B transcription factor (Spi-1/PU.1 related) [Source:MGI Symbol;Acc:MGI:892986]	chr7	-	1.07605	-1.56598	4.43398	1.4179	-2.13992	-3.55782	-1.22413	1.21801	2.44215	-2.64203	3.35793	5.99996	0.242058	0.0666809	0.00028411	0.13143	0.0919541	0.00353338	0.140563	0.0719083	0.00301073	0.0391921	0.0226837	0.000134736	0.541447	0.43154	0.0201712	0.478008	0.451916	0.0536073	0.274546	0.349519	0.0186857	0.242502	0.189801	0.0134214	4.9493	0.00279214	0	0	1	0	0	0	0
Immune cells - B cells	Cd86	CD86 antigen [Source:MGI Symbol;Acc:MGI:101773]	chr16	-	-0.296526	-0.575211	4.11847	0.676264	-0.873361	-1.54962	0.397579	3.54164	3.14406	-0.278685	4.415	4.69368	0.773679	0.537853	0.00012002	0.512116	0.444767	0.158575	0.670791	0.000107109	0.000218547	0.840932	0.00339645	0.00126018	0.909327	0.868081	0.0135909	0.813234	0.785949	0.435408	0.792694	0.0132251	0.00236791	0.943703	0.0714151	0.0524405	6.29023	0.000668986	0	0	1	0	0	0	0
Immune cells - B cells	Syk	spleen tyrosine kinase [Source:MGI Symbol;Acc:MGI:99515]	chr13	+	0.50167	-0.612837	2.01314	1.2582	-1.1265	-2.3847	0.143692	0.384972	0.241279	-1.11451	1.51147	2.62598	0.523276	0.343287	0.0261238	0.108397	0.244085	0.0091908	0.828721	0.563892	0.710838	0.276366	0.201093	0.0205503	0.772935	0.765238	0.197747	0.439311	0.645468	0.0920801	0.898964	0.827409	0.828956	0.620696	0.534974	0.229203	1.99112	0.115102	0	0	0	0	0	0	0
Immune cells - B cells	Irf4	interferon regulatory factor 4 [Source:MGI Symbol;Acc:MGI:1096873]	chr13	+	0.491788	-0.533297	4.79256	1.79294	-0.426108	-2.21905	0.76786	3.87467	3.10681	-1.02508	4.30078	5.32586	0.635363	0.501829	1.25175e-05	0.0753009	0.715532	0.0381702	0.37703	9.84452e-06	2.56752e-05	0.434007	0.00391242	0.000132415	0.839322	0.849395	0.00350007	0.375163	0.917606	0.203352	0.54539	0.00343211	0.000434234	0.740284	0.0779452	0.0132731	9.80407	2.87641e-05	0	0	1	0	0	0	0
Immune cells - B cells	Cebpb	CCAAT/enhancer binding protein (C/EBP), beta [Source:MGI Symbol;Acc:MGI:88373]	chr2	+	0.583647	0.422037	-0.536207	-0.0142971	0.72721	0.741508	-0.175907	-0.392643	-0.216736	-0.16161	-1.11985	-0.958243	0.398324	0.540003	0.428698	0.985066	0.312207	0.297819	0.7689	0.544532	0.740633	0.867739	0.250374	0.323624	0.682993	0.869087	0.743862	0.996527	0.70521	0.591334	0.860353	0.817285	0.849408	0.952612	0.592148	0.732524	0.396239	0.846654	0	0	0	0	0	0	0
Immune cells - B cells	H2-DMa	histocompatibility 2, class II, locus DMa [Source:MGI Symbol;Acc:MGI:95921]	chr17	+	3.34072	0.211024	2.25428	2.90791	1.98643	-0.921481	-0.221782	0.899989	1.12177	-3.12969	-1.08644	2.04325	5.70405e-05	0.654802	0.000186474	0.000504412	0.0171867	0.12628	0.588999	0.0219078	0.00651881	0.000926981	0.218508	0.00694409	0.0111	0.914268	0.0167837	0.0310399	0.233945	0.387273	0.731852	0.203026	0.0332052	0.0327588	0.552949	0.134017	11.5667	7.60932e-06	1	0	1	1	0	0	0
Immune cells - B cells	Cd72	CD72 antigen [Source:MGI Symbol;Acc:MGI:88345]	chr4	-	-0.0897777	-0.756698	0.348319	0.962809	-0.23689	-1.1997	0.295889	0.201206	-0.0946827	-0.66692	0.438096	1.10502	0.866439	0.0958718	0.538566	0.0644339	0.682952	0.0275252	0.536365	0.697894	0.848507	0.340144	0.573913	0.131901	0.949524	0.497136	0.809654	0.348496	0.90549	0.168794	0.687904	0.890841	0.914624	0.672357	0.824782	0.525955	1.42307	0.2506	0	0	0	0	0	0	0
Immune cells - B cells	Stat6	signal transducer and activator of transcription 6 [Source:MGI Symbol;Acc:MGI:103034]	chr10	+	0.408864	0.295996	0.360496	-1.04125	0.346517	1.38777	-1.15412	0.298149	1.45227	-0.112868	-0.048368	0.0644996	0.0711001	0.302165	0.0845344	0.00104418	0.141714	2.18673e-05	1.69904e-05	0.124385	6.56596e-07	0.753102	0.871271	0.853299	0.294436	0.736017	0.362907	0.047597	0.532195	0.00455729	0.000264657	0.446443	2.64933e-05	0.909176	0.954127	0.962404	17.1528	2.35288e-07	0	0	0	-1	0	1	-1
Immune cells - B cells	Lyn	Yamaguchi sarcoma viral (v-yes-1) oncogene homolog [Source:MGI Symbol;Acc:MGI:96892]	chr4	+	0.136618	-0.673917	0.210473	0.312615	-0.188224	-0.500839	-0.49792	-0.114369	0.383551	-0.810535	0.0738548	0.88439	0.365096	0.000122371	0.186466	0.0566305	0.25374	0.0037307	0.00149024	0.426058	0.014882	0.00070005	0.733275	0.000363051	0.656315	0.00921514	0.522789	0.328241	0.654822	0.0553115	0.00903097	0.74384	0.061021	0.0286823	0.899203	0.0248686	5.14141	0.00225428	0	-1	0	0	0	0	-1
Immune cells - B cells	Cd200	CD200 antigen [Source:MGI Symbol;Acc:MGI:1196990]	chr16	-	0.638276	0.0624574	1.24492	-1.10839	-0.379352	0.729034	-1.6842	0.227294	1.9115	-0.575819	0.606646	1.18246	0.0210382	0.849031	8.7766e-05	0.00205146	0.208793	0.0341926	1.0495e-06	0.326762	1.58521e-07	0.178016	0.11513	0.0093885	0.158223	0.971902	0.0120587	0.0704658	0.614884	0.191956	3.18003e-05	0.674428	8.95926e-06	0.503649	0.414395	0.155633	18.513	1.14681e-07	0	0	1	0	0	0	-1
Immune cells - T cells	Cd3e	CD3 antigen, epsilon polypeptide [Source:MGI Symbol;Acc:MGI:88332]	chr9	-	0.173807	0.657111	5.59196	3.12889	0.819022	-2.30986	3.61219	6.23718	2.62499	0.483303	5.41816	4.93485	0.841547	0.215117	2.52714e-09	0.000440787	0.363297	0.00389187	7.3181e-06	9.0393e-11	8.2824e-08	0.634296	2.83911e-05	2.18552e-06	0.939651	0.659967	4.02775e-05	0.0299807	0.739776	0.0568548	0.000138687	1.44068e-06	5.54643e-06	0.851893	0.00769268	0.0010596	35.3267	1.61862e-10	0	0	1	1	0	0	1
Immune cells - T cells	Cd3g	CD3 antigen, gamma polypeptide [Source:MGI Symbol;Acc:MGI:88333]	chr9	-	-0.0390279	-1.64643	4.62649	2.58545	0.0024835	-2.58296	0.978044	4.668	3.68996	-1.6074	4.66552	6.27292	0.964636	0.0242037	9.78255e-07	0.00349592	0.9979	0.00361714	0.213932	1.08074e-07	1.29214e-06	0.159731	0.000356048	1.33907e-06	0.987835	0.266961	0.00129929	0.0872898	0.999208	0.0542843	0.36873	0.000215311	4.42884e-05	0.477708	0.0239438	0.00076222	15.8977	4.74621e-07	0	0	1	0	0	0	0
Immune cells - T cells	Cd3d	CD3 antigen, delta polypeptide [Source:MGI Symbol;Acc:MGI:88331]	chr9	+	-0.155021	2.169	3.5174	-0.22394	-0.22394	0	2.10008	3.44848	1.3484	2.32402	3.67242	1.3484	0.86399	0.0135178	0.000149762	0.817168	0.817168	1	0.0089933	5.42915e-05	0.0342079	0.0666293	0.00500345	0.245514	0.948562	0.190661	0.0153677	0.948479	0.949398	1	0.0359507	0.00865297	0.11041	0.316772	0.0877282	0.667836	7.93612	0.00013937	0	0	1	0	0	0	1
Immune cells - T cells	Cd8a	CD8 antigen, alpha chain [Source:MGI Symbol;Acc:MGI:88346]	chr6	+	0.780125	-0.650859	2.87851	1.67927	-0.704201	-2.38347	0.248281	1.39418	1.1459	-1.43098	2.09839	3.52937	0.44421	0.44883	0.0071822	0.104424	0.544274	0.0287542	0.773694	0.0987256	0.160369	0.285983	0.147749	0.0116827	0.717961	0.825554	0.10157	0.433053	0.842689	0.173134	0.863585	0.401516	0.322032	0.627909	0.467783	0.173813	2.37515	0.0681799	0	0	0	0	0	0	0
Immune cells - T cells	Cd8b1	CD8 antigen, beta chain 1 [Source:MGI Symbol;Acc:MGI:88347]	chr6	+	0.204343	-2.08054	0.934888	1.70417	-0.704201	-2.40837	-0.58071	0.0263437	0.607053	-2.28488	0.730544	3.01543	0.808893	0.0114867	0.29152	0.0454969	0.451288	0.00788335	0.469476	0.973246	0.454777	0.0543275	0.549747	0.0150777	0.925827	0.174689	0.635107	0.299726	0.788839	0.0850676	0.631382	0.993568	0.634972	0.288675	0.811991	0.19601	2.03994	0.107651	0	0	0	0	0	0	0
Immune cells - T cells	Cd4	CD4 antigen [Source:MGI Symbol;Acc:MGI:88335]	chr6	-	0.804349	0.220501	4.54407	2.49002	0.148013	-2.34201	1.90617	3.88774	1.98156	-0.583848	3.73972	4.32357	0.386529	0.725661	2.00431e-06	0.00854328	0.883931	0.0105381	0.00940727	1.13158e-06	0.00024275	0.601595	0.00386296	0.000144857	0.673686	0.933763	0.00184351	0.135082	0.970156	0.0984883	0.0370674	0.000949221	0.00255544	0.835129	0.0775414	0.014164	13.8069	1.67941e-06	0	0	1	0	0	0	1
Immune cells - T cells	Cd2	CD2 antigen [Source:MGI Symbol;Acc:MGI:88320]	chr3	-	1.35787	-0.0466844	4.13021	2.22086	1.29807	-0.922787	0.8163	4.0704	3.2541	-1.40456	2.77233	4.17689	0.287126	0.962383	0.000145341	0.0863511	0.332968	0.421471	0.41552	4.46653e-05	0.000158743	0.38461	0.0862335	0.00471342	0.584372	0.993845	0.0152397	0.399373	0.719182	0.698574	0.582787	0.00765457	0.00184675	0.707519	0.363313	0.109599	8.25575	0.00010491	0	0	1	0	0	0	0
Immune cells - T cells	Cd28	CD28 antigen [Source:MGI Symbol;Acc:MGI:88327]	chr1	+	0.891886	0.28197	3.60928	1.49447	1.2481	-0.246366	0.884553	3.96549	3.08094	-0.609916	2.71739	3.32731	0.373269	0.717271	1.05484e-05	0.145912	0.227533	0.776133	0.252128	1.02915e-06	5.8578e-06	0.62963	0.0302706	0.00300372	0.662786	0.930874	0.0033624	0.501058	0.630353	0.907758	0.413204	0.000911251	0.000139554	0.849348	0.216541	0.0847314	12.9817	2.8697e-06	0	0	1	0	0	0	0
Immune cells - T cells	Lat	linker for activation of T cells [Source:MGI Symbol;Acc:MGI:1342293]	chr7	-	0.162594	1.27557	4.22678	0.19019	-0.949676	-1.13987	1.30316	3.11451	1.81135	1.11297	4.06419	2.95121	0.886236	0.218823	0.000393063	0.874299	0.457766	0.364809	0.175169	0.00136303	0.0235538	0.468712	0.0134275	0.0518799	0.957616	0.664462	0.0241878	0.966471	0.793882	0.651292	0.32035	0.0513058	0.0852409	0.760531	0.145147	0.353511	4.77751	0.00339035	0	0	1	0	0	0	0
Immune cells - T cells	Cd6	CD6 antigen [Source:MGI Symbol;Acc:MGI:103566]	chr19	-	-0.635282	0.634565	4.06404	0.972073	-0.704201	-1.67627	2.24192	3.99512	1.7532	1.26985	4.69932	3.42947	0.442506	0.352037	6.1966e-06	0.237319	0.427887	0.0529125	0.0030328	1.51825e-06	0.00260908	0.239499	0.000205796	0.00173355	0.716807	0.769766	0.00245385	0.609362	0.77664	0.241569	0.0157654	0.00109342	0.0166069	0.584799	0.0173544	0.0620884	10.9171	1.2225e-05	0	0	1	0	0	0	1
Immune cells - T cells	Stat4	signal transducer and activator of transcription 4 [Source:MGI Symbol;Acc:MGI:103062]	chr1	+	0.178128	-0.823525	3.73384	0.971938	0.156051	-0.815887	-0.0297148	3.71177	3.74148	-1.00165	3.55571	4.55737	0.874092	0.430453	0.000272079	0.399735	0.89543	0.465223	0.976611	9.03142e-05	7.36616e-05	0.514446	0.0191632	0.00247697	0.952883	0.812862	0.0201114	0.745493	0.974042	0.730285	0.988708	0.0125091	0.00100491	0.787219	0.175531	0.0771439	6.66096	0.000462144	0	0	1	0	0	0	0
Immune cells - T cells	Gata3	GATA binding protein 3 [Source:MGI Symbol;Acc:MGI:95663]	chr2	-	-0.155021	-0.597208	3.31546	0.701102	-0.22394	-0.925042	0.258916	3.24654	2.98762	-0.442186	3.47048	3.91266	0.88685	0.567053	0.00190232	0.532136	0.847698	0.41238	0.797647	0.000906392	0.00190274	0.769234	0.0237076	0.0100484	0.957786	0.881075	0.0516511	0.825096	0.959304	0.691268	0.878355	0.0402398	0.0129542	0.915988	0.193391	0.161858	4.06079	0.00784603	0	0	0	0	0	0	0
Immune cells - T cells	Lck	lymphocyte protein tyrosine kinase [Source:MGI Symbol;Acc:MGI:96756]	chr4	-	0.131196	1.8183	3.42431	0.106567	-0.256867	-0.363435	1.79367	3.03625	1.24258	1.6871	3.29312	1.60602	0.887501	0.0332311	0.000249087	0.914574	0.801057	0.715957	0.0205922	0.000162247	0.0370929	0.179662	0.0122382	0.170282	0.958009	0.313766	0.0190863	0.978812	0.944812	0.879658	0.0667886	0.0163644	0.11716	0.505806	0.138041	0.581611	6.81462	0.000397628	0	0	1	0	0	0	0
Immune cells - T cells	Cd5	CD5 antigen [Source:MGI Symbol;Acc:MGI:88340]	chr19	-	0.109133	1.08015	4.41759	0.227303	-0.723252	-0.950555	1.19832	3.5852	2.38688	0.971016	4.30845	3.33744	0.905424	0.205874	1.22089e-05	0.815841	0.481041	0.351625	0.13001	1.91798e-05	0.000444052	0.438099	0.00162972	0.00822985	0.964783	0.650497	0.00350007	0.947869	0.806525	0.640295	0.259401	0.00501128	0.00409719	0.74384	0.0479872	0.146345	9.04216	5.34988e-05	0	0	1	0	0	0	0
Immune cells - T cells	Klrg1	killer cell lectin-like receptor subfamily G, member 1 [Source:MGI Symbol;Acc:MGI:1355294]	chr6	-	-0.155021	-0.0251581	3.31884	-0.22394	-0.22394	0	-0.0940767	3.24992	3.34399	0.129863	3.47386	3.34399	0.841317	0.974159	4.71595e-05	0.787016	0.787016	1	0.895848	1.59104e-05	1.08617e-05	0.905733	0.00227206	0.00316099	0.939563	0.996595	0.00808203	0.939161	0.941083	1	0.940334	0.00452822	0.000226588	0.96669	0.0564854	0.087012	9.03024	5.40338e-05	0	0	1	0	0	0	0
Immune cells - T cells	Klrc1	killer cell lectin-like receptor subfamily C, member 1 [Source:MGI Symbol;Acc:MGI:1336161]	chr6	-	0.173807	-0.0961673	2.83104	0.331034	-0.22394	-0.554974	0.0610594	2.43329	2.37223	-0.269974	2.65723	2.9272	0.858396	0.919948	0.00333751	0.747973	0.830837	0.591763	0.945734	0.00471009	0.00569497	0.843302	0.0517032	0.0319141	0.946201	0.985889	0.0693524	0.928447	0.953802	0.812011	0.969768	0.0984208	0.0302757	0.944982	0.284546	0.28071	3.23447	0.0219265	0	0	0	0	0	0	0
Immune cells - T cells	Cst7	cystatin F (leukocystatin) [Source:MGI Symbol;Acc:MGI:1298217]	chr2	+	0.120973	1.01915	2.28981	0.0836431	-0.209266	-0.292909	0.981821	1.95957	0.977752	0.898177	2.16884	1.27066	0.908558	0.306547	0.0285889	0.940754	0.855354	0.796859	0.282496	0.0344493	0.238847	0.535181	0.143152	0.368393	0.965629	0.739172	0.205419	0.983745	0.961299	0.918396	0.448046	0.250972	0.419879	0.79872	0.458789	0.760975	1.81263	0.147067	0	0	0	0	0	0	0
Immune cells - T cells	Zap70	zeta-chain (TCR) associated protein kinase [Source:MGI Symbol;Acc:MGI:99613]	chr1	+	-0.371671	-0.515823	2.62729	1.73322	-0.440978	-2.1742	1.58907	2.55798	0.968916	-0.144152	2.99896	3.14311	0.660116	0.426657	0.00212544	0.0339496	0.626698	0.0118289	0.0351271	0.00112668	0.11613	0.892017	0.0139253	0.00420369	0.850459	0.811019	0.0550816	0.264333	0.88351	0.10461	0.0996894	0.0462812	0.259009	0.962657	0.148158	0.103074	4.76047	0.00345674	0	0	0	0	0	0	0
Immune cells - T cells	Prf1	perforin 1 (pore forming protein) [Source:MGI Symbol;Acc:MGI:97551]	chr10	+	0.0559332	-0.61075	2.08982	-0.868878	-1.62099	-0.752107	-1.53556	0.412898	1.94846	-0.666683	2.03388	2.70057	0.947073	0.54345	0.0387643	0.376615	0.118999	0.487877	0.0878845	0.600272	0.0345514	0.611392	0.121905	0.0613971	0.980684	0.870199	0.241716	0.730853	0.497253	0.745902	0.195442	0.846086	0.11119	0.839912	0.426642	0.380019	1.81404	0.146783	0	0	0	0	0	0	0
Immune cells - T cells	Fyb	FYN binding protein [Source:MGI Symbol;Acc:MGI:1346327]	chr15	+	0.398504	-0.558362	1.27112	0.269631	1.08639	0.816758	-0.687235	1.95901	2.64624	-0.956866	0.872618	1.82948	0.417991	0.263604	0.000560453	0.60381	0.0288521	0.0685156	0.145622	6.30012e-06	5.69629e-07	0.176206	0.145614	0.00442619	0.698646	0.703391	0.0284474	0.86488	0.286488	0.279771	0.280949	0.00286889	2.38024e-05	0.501553	0.463603	0.105764	12.8144	3.20805e-06	0	0	1	0	0	0	0
Immune cells - T cells	Runx2	runt related transcription factor 2 [Source:MGI Symbol;Acc:MGI:99829]	chr17	-	1.02565	-0.557038	1.24415	0.474099	0.547944	0.0738445	-1.10859	0.766446	1.87503	-1.58269	0.218502	1.80119	0.058828	0.292046	0.00753258	0.410426	0.338171	0.884344	0.0248099	0.0484127	0.000290331	0.0404632	0.747662	0.0127856	0.265577	0.727493	0.104123	0.753845	0.723071	0.955636	0.0769599	0.292796	0.00293052	0.246709	0.905794	0.18035	4.90416	0.0029375	0	0	0	0	0	0	0
Immune cells - T cells	Pim1	proviral integration site 1 [Source:MGI Symbol;Acc:MGI:97584]	chr17	+	-0.479885	0.586308	1.96222	-0.408327	-0.376051	0.0322758	0.657866	2.06605	1.40819	1.06619	2.44211	1.37591	0.379912	0.266218	0.000282207	0.480433	0.511069	0.956199	0.181476	6.50689e-05	0.00101868	0.164428	0.00206609	0.0585795	0.668367	0.706122	0.0201712	0.793485	0.824769	0.98491	0.327971	0.00986771	0.00787401	0.485168	0.0544853	0.371793	6.40724	0.000594612	0	0	1	0	0	0	0
Immune cells - T cells	Tcf7	transcription factor 7, T cell specific [Source:MGI Symbol;Acc:MGI:98507]	chr11	-	0.525798	-0.178478	0.736002	-0.0238738	0.375749	0.399623	-0.72815	0.585953	1.3141	-0.704276	0.210204	0.91448	0.0889943	0.575533	0.00936547	0.944033	0.244196	0.20799	0.0128918	0.0217703	4.79097e-05	0.11618	0.599908	0.034551	0.327565	0.885495	0.1158	0.985121	0.645609	0.495879	0.0470506	0.202554	0.000706369	0.414845	0.836259	0.294107	6.45518	0.00056675	0	0	0	0	0	0	-1
Immune cells - T cells	Lef1	lymphoid enhancer binding factor 1 [Source:MGI Symbol;Acc:MGI:96770]	chr3	+	0.188899	-0.327658	0.722469	-0.47716	0.230515	0.707675	-0.993717	0.764085	1.7578	-0.516557	0.53357	1.05013	0.542182	0.380305	0.0158761	0.192033	0.478936	0.0492008	0.00452837	0.00734641	6.4337e-06	0.289706	0.209236	0.0315777	0.782947	0.787844	0.154494	0.557795	0.805368	0.231709	0.0213497	0.123856	0.000148835	0.630095	0.54198	0.280199	8.05731	0.000125049	0	0	0	0	0	0	-1
Immune cells - T cells	Satb1	special AT-rich sequence binding protein 1 [Source:MGI Symbol;Acc:MGI:105084]	chr17	-	-0.330256	0.0605614	0.446521	-0.179737	-0.288786	-0.109049	0.21108	0.487991	0.276911	0.390817	0.776777	0.38596	0.0526019	0.711475	0.0116967	0.308593	0.105904	0.538227	0.172933	0.0039684	0.0774009	0.100625	0.00247878	0.106555	0.250968	0.928718	0.130343	0.674532	0.47616	0.777017	0.317791	0.0899019	0.196436	0.387196	0.0590813	0.484208	2.71318	0.0433218	0	0	0	0	0	0	0
Immune cells - Granulocytes	Mnda	myeloid cell nuclear differentiation antigen [Source:MGI Symbol;Acc:MGI:3041120]	chr1	-	2.22662	0.808966	1.48502	0.916425	1.45939	0.542966	-0.501232	0.717784	1.21902	-1.41766	-0.741608	0.67605	0.00911225	0.270931	0.0278275	0.31287	0.0998219	0.489376	0.401253	0.198229	0.0414568	0.195545	0.470417	0.487492	0.101348	0.709165	0.202658	0.6777	0.466637	0.746881	0.569371	0.549607	0.126967	0.527969	0.767322	0.820882	4.16556	0.00691951	0	0	0	0	0	0	0
Immune cells - Granulocytes	Il1rn	interleukin 1 receptor antagonist [Source:MGI Symbol;Acc:MGI:96547]	chr2	+	-0.530917	-1.81724	1.66773	-0.116013	-1.50791	-1.39189	-1.40234	0.690738	2.09307	-1.28632	2.19865	3.48497	0.648781	0.167201	0.209172	0.923472	0.273318	0.309034	0.267427	0.531959	0.100767	0.461473	0.216014	0.0667851	0.845642	0.609249	0.550128	0.980171	0.670279	0.601508	0.430907	0.811404	0.235523	0.757344	0.550283	0.394167	0.958333	0.461851	0	0	0	0	0	0	0
Immune cells - Granulocytes	Ctss	cathepsin S [Source:MGI Symbol;Acc:MGI:107341]	chr3	+	0.286525	-0.541443	5.38163	0.757945	-2.83573	-3.59367	-0.0700231	2.25937	2.3294	-0.827968	5.0951	5.92307	0.715092	0.414902	8.75376e-06	0.327792	0.0170019	0.00188067	0.917893	0.000407572	0.000222468	0.422048	0.000375151	3.08363e-05	0.879127	0.806134	0.00290661	0.690229	0.232651	0.0378002	0.95293	0.0271	0.00240061	0.733305	0.0244047	0.00522839	8.05164	0.000125683	0	0	1	0	0	-1	0
Immune cells - Granulocytes	Il1r2	interleukin 1 receptor, type II [Source:MGI Symbol;Acc:MGI:96546]	chr1	+	-0.245959	0.89675	3.38969	-0.994716	-1.46657	-0.471856	0.147993	2.16908	2.02108	1.14271	3.63565	2.49294	0.823379	0.445903	0.00589762	0.421014	0.26244	0.731081	0.886399	0.0244699	0.0293747	0.479141	0.0288526	0.135256	0.931172	0.823787	0.0924664	0.759838	0.661831	0.886352	0.934067	0.214877	0.0992104	0.767393	0.211481	0.530867	2.4936	0.0581079	0	0	0	0	0	0	0
Immune cells - Granulocytes	Ctsc	cathepsin C [Source:MGI Symbol;Acc:MGI:109553]	chr7	+	0.846351	-0.506777	1.26374	0.321641	0.0688231	-0.252818	-1.03149	0.486216	1.5177	-1.35313	0.417393	1.77052	0.0586124	0.263694	0.00459968	0.502385	0.88864	0.585173	0.0148845	0.155673	0.000658834	0.0374171	0.485152	0.00688771	0.264974	0.703391	0.0818188	0.808377	0.971809	0.808254	0.0524147	0.495279	0.00560924	0.237496	0.77525	0.133874	4.34446	0.00559675	0	0	0	0	0	0	0
Immune cells - Granulocytes	Il13ra1	interleukin 13 receptor, alpha 1 [Source:MGI Symbol;Acc:MGI:105052]	chrX	+	0.302958	0.284902	0.722672	-1.13617	-0.392208	0.743961	-1.15423	0.0275055	1.18173	-0.0180561	0.419714	0.43777	0.0969132	0.211098	0.000644501	2.75603e-05	0.0592763	0.00282865	7.3044e-07	0.865399	8.75553e-07	0.949641	0.112726	0.142585	0.342423	0.655289	0.0291394	0.00901283	0.374453	0.0473561	2.4509e-05	0.956785	3.26954e-05	0.981457	0.410938	0.54069	19.9869	5.49998e-08	0	0	1	-1	0	1	-1
Immune cells - Granulocytes	Rgs2	regulator of G-protein signaling 2 [Source:MGI Symbol;Acc:MGI:1098271]	chr1	-	-0.0156393	-0.546983	-0.0647262	0.50104	0.439918	-0.061122	-0.0303038	0.390832	0.421135	-0.531344	-0.0490868	0.482257	0.927375	0.00213088	0.689359	0.00808662	0.0174502	0.710883	0.846621	0.0198075	0.0125857	0.0314753	0.835121	0.0429284	0.972274	0.0632875	0.885238	0.13112	0.235142	0.876903	0.910305	0.193935	0.0538933	0.216697	0.942509	0.327993	4.84234	0.00314986	0	0	0	0	0	0	0
Immune cells - Granulocytes	Taldo1	transaldolase 1 [Source:MGI Symbol;Acc:MGI:1274789]	chr7	+	-0.0620135	-0.304913	-0.113514	0.159095	-0.147341	-0.306437	-0.0838043	-0.198842	-0.115037	-0.2429	-0.0515004	0.191399	0.715965	0.0753563	0.542172	0.375327	0.421146	0.0936679	0.595813	0.259399	0.511447	0.311947	0.837989	0.44466	0.879261	0.453389	0.810846	0.730399	0.772567	0.328735	0.73796	0.613637	0.682186	0.651154	0.942836	0.801169	1.40978	0.255154	0	0	0	0	0	0	0
Immune cells - Granulocytes	Gnb2	guanine nucleotide binding protein (G protein), beta 2 [Source:MGI Symbol;Acc:MGI:95784]	chr5	-	0.0872611	0.186442	-0.0613927	-0.100463	-0.133161	-0.0326981	-0.00128159	-0.281815	-0.280533	0.0991811	-0.148654	-0.247835	0.626572	0.308849	0.756562	0.611677	0.495388	0.868386	0.993648	0.13178	0.131929	0.697415	0.578531	0.359828	0.835185	0.741412	0.912938	0.868894	0.815397	0.94834	0.996587	0.458081	0.282088	0.883348	0.8273	0.755833	0.862959	0.519564	0	0	0	0	0	0	0
Immune cells - Granulocytes	Gca	grancalcin [Source:MGI Symbol;Acc:MGI:1918521]	chr2	+	0.222995	0.264245	-0.539193	0.0442254	0.144505	0.10028	0.0854758	-0.617682	-0.703158	0.0412504	-0.762188	-0.803438	0.190406	0.117	0.00561328	0.807869	0.4207	0.571925	0.565542	0.00108225	0.000267067	0.860438	0.00436354	0.00269074	0.482388	0.537855	0.0901859	0.944699	0.772301	0.799624	0.712595	0.0449941	0.00274614	0.949896	0.0827582	0.0803716	4.50861	0.00461887	0	0	0	0	0	0	0
Immune cells - Granulocytes	Fcgrt	Fc receptor, IgG, alpha chain transporter [Source:MGI Symbol;Acc:MGI:103017]	chr7	-	-0.0619357	0.0219701	0.108948	-0.115407	-0.130301	-0.0148941	-0.0315013	0.0405822	0.0720835	0.0839058	0.170883	0.0869776	0.685865	0.886129	0.493076	0.486904	0.428295	0.927639	0.822124	0.782999	0.62511	0.698859	0.440071	0.693496	0.863994	0.979211	0.784626	0.797971	0.77664	0.97357	0.894996	0.926456	0.768869	0.883673	0.748309	0.911002	0.215793	0.952469	0	0	0	0	0	0	0
Immune cells - Granulocytes	Bcl6	B cell leukemia/lymphoma 6 [Source:MGI Symbol;Acc:MGI:107187]	chr16	-	0.169217	0.451852	-0.0346762	0.612571	0.316888	-0.295683	0.895207	0.112995	-0.782211	0.282636	-0.203893	-0.486529	0.31285	0.00531322	0.83186	0.00144748	0.0777761	0.0840128	1.1122e-06	0.46734	1.36921e-05	0.212832	0.384738	0.0357182	0.609263	0.11246	0.943254	0.0557245	0.420772	0.311322	3.31701e-05	0.77218	0.000268749	0.550757	0.709878	0.299619	12.9902	2.85367e-06	0	0	0	0	0	0	1
Immune cells - Granulocytes	Sod2	superoxide dismutase 2, mitochondrial [Source:MGI Symbol;Acc:MGI:98352]	chr17	+	0.0203973	-0.364579	-0.0955392	-0.232319	-0.15168	0.0806395	-0.617296	-0.267616	0.349679	-0.384976	-0.115937	0.26904	0.884399	0.0186497	0.514719	0.13663	0.31848	0.597296	8.80595e-05	0.0569934	0.0182891	0.0665737	0.568183	0.200572	0.95687	0.231971	0.794059	0.485964	0.709424	0.815185	0.000973295	0.312796	0.0709745	0.316637	0.82123	0.618025	5.41798	0.00166598	0	0	0	0	0	0	-1
Immune cells - Granulocytes	Rassf2	Ras association (RalGDS/AF-6) domain family member 2 [Source:MGI Symbol;Acc:MGI:2442060]	chr2	-	-0.24285	-0.459968	0.375764	-0.0386446	-0.150347	-0.111702	-0.255763	0.468267	0.724029	-0.217118	0.618613	0.835731	0.0390091	0.000394003	0.00242274	0.746741	0.215063	0.353518	0.0224747	0.000139188	3.3569e-07	0.18237	0.00060219	1.82749e-05	0.215055	0.0206566	0.0589737	0.92813	0.619857	0.64107	0.071298	0.014989	1.5876e-05	0.508951	0.0313405	0.00389488	10.784	1.35019e-05	0	-1	0	0	0	0	0
Immune cells - Granulocytes	Ifitm2	interferon induced transmembrane protein 2 [Source:MGI Symbol;Acc:MGI:1933382]	chr7	-	0.761961	-0.328061	0.613962	-0.550409	-0.172765	0.377644	-1.64043	-0.320763	1.31967	-1.09002	-0.147999	0.942023	0.0093093	0.309106	0.0401761	0.0945854	0.5748	0.243622	2.36506e-06	0.206279	9.15318e-05	0.0147187	0.708772	0.0358531	0.102537	0.741636	0.246831	0.413581	0.858774	0.536536	5.88974e-05	0.559112	0.00119576	0.147425	0.888082	0.300277	9.76477	2.96783e-05	0	0	0	0	0	0	-1
Immune cells - Granulocytes	Ctsb	cathepsin B [Source:MGI Symbol;Acc:MGI:88561]	chr14	+	0.0226091	0.124423	-0.119387	0.0264763	0.0472622	0.0207859	0.12829	-0.0947343	-0.223025	0.101814	-0.141997	-0.24381	0.769792	0.112138	0.135857	0.748993	0.565924	0.79942	0.077411	0.202618	0.00469544	0.352501	0.203832	0.0333056	0.907698	0.529558	0.45413	0.928839	0.854948	0.919843	0.178705	0.554486	0.0260752	0.681503	0.537284	0.288491	2.05519	0.105426	0	0	0	0	0	0	0
Immune cells - Granulocytes	Itm2b	integral membrane protein 2B [Source:MGI Symbol;Acc:MGI:1309517]	chr14	-	0.0499381	-0.166428	-0.0241474	0.0521178	0.105478	0.0533605	-0.164248	0.0313928	0.195641	-0.216366	-0.0740855	0.14228	0.581259	0.0739837	0.789827	0.590662	0.276999	0.57712	0.0574517	0.710913	0.0284755	0.099078	0.563572	0.271311	0.807399	0.449696	0.927654	0.858391	0.673503	0.80284	0.143611	0.896474	0.0970019	0.384919	0.819021	0.688393	1.68578	0.175052	0	0	0	0	0	0	0
[truncated: 126 more columns]
