# Supplementary material for: Astrocytes Undergo Metabolic Reprogramming in the Multiple Sclerosis Animal Model
Source: Cells. 2023 Oct 19;12(20):2484. doi: 10.3390/cells12202484 (PMC10605171; doi:10.3390/cells12202484)
Supplement: Supplementary file 1 [file cells-12-02484-s001.zip › Supplementary file 4 - Significantly altered pathways.xlsx]

## Sheet: NI vs EAE PS
p-value	q-value	pathway	source	members_input_overlap	members_input_overlap_geneids	size	effective_size
2.40993e-09	2.05326e-06	XPodNet - protein-protein interactions in the podocyte expanded by STRING	Wikipathways	Tbxa2r; Hspg2; Wasf1; Lrrk2; Actn4; Ptpn13; Kif5a; Ptpn11; Vcl; Gab3; Vtn; Mapkap1; Bcam; Angptl3; Igfbp7; Mapt; Gabrb2; Mcf2l; Iqgap1; Yes1; Kcnmb1; Cntn2; Fn1; Rbfox1; Tuba1a; Ddr1; Notch3; Grin2b; Grin2a; Cdh7; Actb; Tgfbr3; Tgfbr2; Akt3; Adcy1; Pdgfrb; Ntrk3; Vhl; Bmpr1b; Lamc1; Dnm1; Dag1; Dnm3; Lamc3; Ednra; Sorbs3; Gab1; Ctnna3; Angptl2; Capza2; Bmp4; Chn2; Trim24; Sh3gl2; Myh9; Itga7; Enk…	21848; 18073; 14812; 14811; 16404; 16533; 20410; 71233; 19247; 19249; 29817; 14401; 22346; 17762; 22371; 268859; 18481; 241201; 16572; 12305; 13617; 15170; 83767; 15530; 18213; 12343; 17886; 210710; 22330; 13429; 72401; 29875; 12159; 432530; 15519; 11461; 22370; 64176; 60595; 226519; 18479; 103967; 23928; 22142; 216033; 13138; 57278; 17207; 69993; 26360; 66725; 21912; 14388; 20404; 18596; 23797; …	831	829
6.7542e-09	2.87729e-06	Extracellular matrix organization	Reactome	Hspg2; Fn1; P4hb; Tnxb; Vtn; Capn6; Dspp; Mmp24; Pxdn; Scube3; Itgb8; Ddr1; Col4a2; Col4a1; Serpinh1; Psg16; Tll1; Dmp1; Plod1; Bgn; Col27a1; Dag1; Col6a2; Bmp4; Lama4; Timp2; Bmp1; Itga4; Col19a1; Itga7; Nid1; Spock3; Lamc3; Lamc1	12338; 12305; 18073; 21892; 268935; 320910; 16404; 16401; 12827; 12834; 12153; 22370; 17391; 21858; 18822; 16775; 26436; 81877; 12826; 69675; 226519; 23928; 13406; 12159; 14268; 12111; 72902; 18453; 13138; 12823; 666279; 12406; 15530; 373864	301	301
5.21844e-08	1.48204e-05	ECM-receptor interaction - Mus musculus (mouse)	KEGG	Vtn; Sv2b; Lama4; Fn1; Itgb8; Hspg2; Itga4; Tnxb; Itga7; Lamc1; Col4a2; Col4a1; Lamc3; Vwf; Col6a2; Dag1	16775; 16401; 16404; 12826; 12827; 12834; 64176; 14268; 13138; 320910; 226519; 22371; 22370; 23928; 15530; 81877	83	83
1.49724e-07	3.18911e-05	Neuronal System	Reactome	Kcnj6; Cacna1a; Cacna1b; Kcnj8; Comt; Tspan7; Gnal; Gabrb2; Gjc1; Shank2; Kcnmb1; Ppfia2; Nlgn3; Myo6; Rims1; Grin2b; Grin2a; Homer2; Adcy1; Adcy2; Grik2; Prkcb; Nrxn3; Adcy9; Ntrk3; Abcc9; Gabbr1; Gabra1; Gabra2; Slitrk4; Dlg2; Kcnq3; Kcnn2; Aldh5a1	18213; 11515; 21912; 210044; 16522; 432530; 17920; 245537; 14395; 14394; 14401; 116837; 14806; 327814; 18191; 26557; 12287; 210274; 16533; 110862; 140492; 12286; 18751; 245446; 14680; 54393; 14812; 214579; 14811; 16523; 20928; 12846; 14615; 23859	341	341
4.66624e-06	0.000795128	Focal adhesion - Mus musculus (mouse)	KEGG	Fn1; Actn4; Vcl; Vtn; Flna; Actb; Itgb8; Col4a2; Col4a1; Tnxb; Prkcb; Akt3; Col6a2; Pdgfrb; Lama4; Itga4; Itga7; Lamc3; Vwf; Lamc1; Pak1; Pak3	16401; 16404; 12826; 12827; 12834; 18479; 18481; 18596; 192176; 60595; 11461; 226519; 23797; 22330; 18751; 320910; 22370; 22371; 23928; 16775; 14268; 81877	199	199
6.18704e-06	0.00087856	PodNet- protein-protein interactions in the podocyte	Wikipathways	Tbxa2r; Bcam; Actn4; Vcl; Angptl3; Angptl2; Actb; Iqgap1; Yes1; Sv2b; Ddr1; Notch3; Slc43a1; Tgfbr2; Adcy1; Ntrk3; Vhl; Dnm1; Dag1; Dnm3; Hspg2; Ctnna3; Capza2; Bmp4; Myh9; Nid1; Lamc1; Pak1; Igfbp7	26360; 11461; 12159; 64176; 60595; 12305; 226519; 18479; 15530; 103967; 13429; 18073; 216033; 22346; 13138; 57278; 18213; 17886; 12343; 22330; 18131; 72401; 21813; 29817; 29875; 22612; 432530; 21390; 30924	315	315
7.56216e-06	0.000920423	Phospholipase D signaling pathway - Mus musculus (mouse)	KEGG	Pdgfrb; Akt3; Adcy1; Adcy2; Pip5k1b; Ptpn11; Kitl; Adcy9; Gab1; Rapgef4; F2r; Agpat4; Dnm1; Dnm3; Dgkb; Cyth3; Rala; Kras	103967; 14388; 18596; 68262; 56508; 13429; 19159; 210044; 56044; 14062; 23797; 11515; 16653; 18719; 19247; 217480; 432530; 17311	147	146
1.37846e-05	0.00146806	Focal Adhesion	Wikipathways	Pdgfrb; Akt3; Lamc1; Lama4; Fn1; Itgb8; Vcl; Itga4; Itga7; Tnxb; Vtn; Pak1; Col4a2; Col4a1; Lamc3; Flna; Vwf; Col6a2; Actb; Pak3	22371; 22370; 12834; 11461; 18481; 16775; 12826; 12827; 192176; 14268; 226519; 18479; 23928; 16404; 16401; 18596; 23797; 320910; 22330; 81877	182	182
1.90176e-05	0.00180033	Calcium signaling pathway - Mus musculus (mouse)	KEGG	Cckbr; Pdgfrb; Prkcb; Calm2; Adcy1; Adcy2; Calm1; Pde1c; Cacna1a; Cacna1b; Ryr2; Adcy9; Phkb; Tbxa2r; F2r; Grin2a; Cxcr4; Gnal; Ednra; Adra1a	14680; 12314; 210044; 12426; 18575; 12313; 18596; 102093; 20191; 14062; 11515; 11549; 13617; 18751; 21390; 432530; 14811; 12767; 12286; 12287	187	186
3.28673e-05	0.00280029	ECM proteoglycans	Reactome	Tnxb; Hspg2; Dmp1; Bgn; Itga7; Dspp; Dag1; Vtn	12111; 22370; 13138; 16404; 666279; 13406; 81877; 15530	35	35
4.3781e-05	0.00339104	Transmission across Chemical Synapses	Reactome	Myo6; Ppfia2; Kcnj6; Adcy2; Rims1; Cacna1a; Grik2; Prkcb; Adcy9; Comt; Grin2b; Grin2a; Tspan7; Gabbr1; Gnal; Aldh5a1; Gabrb2; Gabra2; Gabra1; Cacna1b; Adcy1	12846; 14395; 11515; 21912; 16522; 432530; 17920; 18751; 14812; 14394; 14401; 14806; 327814; 12287; 214579; 12286; 14680; 54393; 14811; 210044; 116837	213	213
6.36257e-05	0.00403317	Adherens junction - Mus musculus (mouse)	KEGG	Tgfbr2; Wasf1; Wasf2; Actn4; Vcl; Iqgap1; Actb; Lmo7; Ptpn6; Yes1; Ctnna3	380928; 29875; 21813; 83767; 22330; 15170; 11461; 22612; 216033; 60595; 242687	72	72
6.38547e-05	0.00403317	Signaling by Receptor Tyrosine Kinases	Reactome	Wasf1; Wasf2; Ptpn11; Gab1; Mapkap1; Dusp4; Ptbp1; Yes1; Col4a2; Col4a1; Tns3; Sh3gl2; Stat1; Prkcb; Nedd4; Akt3; Lamc3; Col6a2; Pdgfrb; Lamc1; Lama4; Kitl; Ptpn6; Eps15l1; Hsp90aa1; Atp6v1c1; Pak3; Ptprk; Pak1; Kras	19247; 12827; 19205; 242687; 15170; 16775; 18479; 15519; 23797; 16653; 319939; 227743; 66335; 18596; 19272; 20846; 319520; 20404; 17311; 17999; 18751; 22612; 12826; 18481; 13859; 226519; 23928; 12834; 83767; 14388	377	375
6.62728e-05	0.00403317	Insulin secretion - Mus musculus (mouse)	KEGG	Kcnmb1; Rapgef4; Ryr2; Adcy1; Adcy2; Prkcb; Adcy9; Creb3l2; Atp1a3; Kcnn2; Pclo; Rims2	18751; 232975; 432530; 16533; 20191; 210044; 140492; 208647; 116838; 26875; 56508; 11515	85	85
8.51697e-05	0.00468846	Laminin interactions	Reactome	Lama4; Hspg2; Itga7; Nid1; Lamc3; Lamc1	16404; 23928; 18073; 16775; 15530; 226519	21	21
9.35491e-05	0.00468846	GABAergic synapse - Mus musculus (mouse)	KEGG	Adcy1; Kcnj6; Adcy2; Trak2; Cacna1b; Prkcb; Adcy9; Cacna1a; Gabbr1; Gabrb2; Gabra1; Gabra2	14394; 14395; 14401; 54393; 210044; 16522; 70827; 11515; 18751; 432530; 12286; 12287	88	88
9.35491e-05	0.00468846	Dilated cardiomyopathy (DCM) - Mus musculus (mouse)	KEGG	Ryr2; Dmd; Adcy1; Adcy2; Itgb8; Des; Itga4; Adcy9; Tpm1; Itga7; Dag1; Actb	16401; 16404; 13346; 13405; 210044; 11461; 20191; 11515; 13138; 320910; 432530; 22003	89	88
0.000131755	0.00600582	Dopaminergic synapse - Mus musculus (mouse)	KEGG	Grin2b; Prkcb; Calm2; Kcnj6; Calm1; Kif5a; Kif5b; Kif5c; Comt; Creb3l2; Akt3; Cacna1a; Gnal; Cacna1b; Grin2a	12313; 12314; 12846; 16522; 16572; 16573; 16574; 23797; 208647; 14680; 18751; 14811; 14812; 12286; 12287	135	134
0.000144542	0.00600582	Morphine addiction - Mus musculus (mouse)	KEGG	Adcy1; Kcnj6; Adcy2; Pde1c; Cacna1a; Cacna1b; Prkcb; Adcy9; Gabbr1; Gabrb2; Gabra1; Gabra2	14394; 14395; 14401; 210044; 16522; 18575; 54393; 11515; 18751; 432530; 12286; 12287	92	92
0.000146553	0.00600582	Collagen biosynthesis and modifying enzymes	Reactome	Tll1; Bmp1; P4hb; Plod1; Col19a1; Col27a1; Col4a2; Col4a1; Serpinh1; Col6a2	12826; 12823; 12153; 21892; 18453; 12834; 18822; 12406; 12827; 373864	66	66
0.000148031	0.00600582	Regulation of actin cytoskeleton - Mus musculus (mouse)	KEGG	Spata13; Pdgfrb; Wasf2; Myh14; Wasf1; Fn1; Actn4; Vcl; Pip5k1b; Iqgap1; Myh9; Itga4; Itga7; F2r; Cxcr4; Itgb8; Actb; Kras; Pak1; Pak3	219140; 16401; 16404; 18479; 18481; 60595; 18596; 29875; 11461; 14062; 16653; 71960; 18719; 83767; 22330; 320910; 14268; 17886; 12767; 242687	215	215
0.000166655	0.00645411	Protein-protein interactions at synapses	Reactome	Slitrk4; Dlg2; Ppfia2; Nlgn3; Nrxn3; Ntrk3; Grin2b; Grin2a; Homer2; Shank2	245537; 14812; 245446; 18213; 210274; 14811; 18191; 327814; 26557; 23859	67	67
0.000197708	0.00732381	GABA receptor activation	Reactome	Adcy1; Kcnj6; Adcy2; Adcy9; Gnal; Gabbr1; Gabrb2; Gabra1; Gabra2	14395; 14680; 14394; 11515; 210044; 14401; 16522; 54393; 432530	56	56
0.000293912	0.0104339	RHO GTPases activate PAKs	Reactome	Flna; Myh9; Myh14; Pak1; Pak3	18479; 71960; 17886; 192176; 18481	17	17
0.00031609	0.0107681	Neurotransmitter receptors and postsynaptic signal transmission	Reactome	Kcnj6; Adcy2; Grik2; Prkcb; Myo6; Adcy9; Grin2b; Grin2a; Tspan7; Gnal; Gabbr1; Gabrb2; Gabra2; Gabra1; Adcy1	14395; 11515; 21912; 16522; 432530; 17920; 18751; 14812; 14394; 14401; 14806; 14680; 54393; 14811; 210044	145	145
0.000328605	0.0107681	Adenylate cyclase activating pathway	Reactome	Gnal; Adcy9; Adcy2; Adcy1	11515; 14680; 432530; 210044	10	10
0.000415674	0.0131168	Estrogen signaling pathway - Mus musculus (mouse)	KEGG	Creb3l2; Hspa2; Adcy1; Calm2; Kcnj6; Adcy2; Calm1; Adcy9; Gper1; Krt15; Akt3; Gabbr1; Hsp90aa1; Kras	12313; 12314; 76854; 210044; 16522; 15519; 54393; 23797; 11515; 208647; 16653; 16665; 15512; 432530	133	133
0.000455509	0.0138605	Retrograde endocannabinoid signaling - Mus musculus (mouse)	KEGG	Kcnj6; Ndufc2; Adcy1; Ndufa3; Adcy2; Cacna1a; Cacna1b; Prkcb; Ndufa4; Ndufb11; Adcy9; Gabrb2; Gabra1; Rims1; Gabra2	116837; 66091; 14395; 14401; 17992; 68197; 210044; 16522; 104130; 11515; 18751; 14394; 432530; 12286; 12287	150	150
0.000595529	0.0174962	Nicotine addiction - Mus musculus (mouse)	KEGG	Cacna1a; Cacna1b; Grin2b; Grin2a; Gabrb2; Gabra1; Gabra2	14394; 14395; 14401; 14811; 14812; 12286; 12287	40	40
0.00068065	0.0193305	Pathways in cancer - Mus musculus (mouse)	KEGG	Axin2; Fn1; Lamc3; Wnt4; Rala; Zbtb16; Stat1; Notch3; Col4a2; Col4a1; Tgfbr2; Heyl; Calm2; Adcy1; Adcy2; Calm1; Prkcb; Adcy9; F2r; Akt3; Cxcr4; Ednra; Bmp4; Ctnna3; Pdgfrb; Rasgrp1; Lama4; Vhl; Birc7; Kitl; Il6st; Gli1; Hsp90aa1; Lamc1; Kras	12313; 18596; 16653; 14632; 18751; 20846; 16775; 432530; 12767; 12826; 12827; 56044; 56198; 16195; 17311; 19419; 210044; 12314; 15519; 21813; 226519; 23797; 11515; 13617; 235320; 23928; 18131; 12006; 14062; 216033; 22346; 329581; 12159; 22417; 14268	530	530
0.000802758	0.0220629	Huntington disease - Mus musculus (mouse)	KEGG	Grin2b; Ndufc2; Dnah9; Dnah6; Dnah11; Dnah7a; Dnah5; Tbpl1; Ndufb11; Creb3l2; Atp5j; Dnaic1; Uqcrh; Dnah10; Ndufa4; Cox4i2; Ndufa3	110082; 66576; 13411; 68197; 330355; 627872; 11957; 104130; 84682; 237806; 66091; 208647; 56087; 237336; 68922; 17992; 14812	194	192
0.00104651	0.0278634	Human papillomavirus infection - Mus musculus (mouse)	KEGG	Tbpl1; Axin2; Fn1; Tnxb; Vtn; Wnt4; Hdac8; Notch3; Creb3l2; Col4a2; Col4a1; Heyl; Stat1; Akt3; Col6a2; Vwf; Pdgfrb; Dlg2; Lama4; Itga4; Itga7; Itgb8; Lamc3; Atp6v1c1; Lamc1; Kras	70315; 16401; 16404; 18596; 16653; 20846; 16775; 12826; 12827; 12834; 66335; 56198; 226519; 23797; 23859; 23928; 320910; 18131; 12006; 208647; 237336; 22370; 22371; 22417; 14268; 81877	370	363
0.00113063	0.0285564	cAMP signaling pathway - Mus musculus (mouse)	KEGG	Creb3l2; Calm2; Adcy1; Adcy2; Calm1; Grin2b; Ryr2; Adcy9; Gli1; Rapgef4; F2r; Akt3; Atp1a3; Ednra; Gabbr1; Pak1; Grin2a	12313; 12314; 18479; 232975; 54393; 210044; 20191; 56508; 14062; 23797; 11515; 208647; 14632; 13617; 432530; 14811; 14812	198	198
0.00113958	0.0285564	Thyroid hormone signaling pathway - Mus musculus (mouse)	KEGG	Prkcb; Stat1; Rcan2; Notch3; Akt3; Atp1a3; Dio2; Actb; Bmp4; Wnt4; Med12l; Kras	232975; 53901; 20846; 11461; 18131; 23797; 16653; 18751; 13371; 12159; 22417; 329650	115	115
0.00117532	0.0286106	Collagen formation	Reactome	Tll1; Bmp1; P4hb; Plod1; Col19a1; Col27a1; Col4a2; Col4a1; Serpinh1; Col6a2; Pxdn	12827; 12153; 21892; 12823; 12826; 69675; 12834; 18453; 18822; 12406; 373864	100	100
0.0013159	0.0309446	Arrhythmogenic right ventricular cardiomyopathy (ARVC) - Mus musculus (mouse)	KEGG	Ryr2; Dmd; Itgb8; Des; Itga4; Itga7; Dag1; Actb; Ctnna3	16401; 16404; 13346; 11461; 13138; 320910; 13405; 20191; 216033	72	72
0.00139146	0.0309446	Adenylate cyclase inhibitory pathway	Reactome	Gnal; Adcy9; Adcy2; Adcy1	11515; 14680; 432530; 210044	14	14
0.00139146	0.0309446	Inhibition of adenylate cyclase pathway	Reactome	Gnal; Adcy9; Adcy2; Adcy1	11515; 14680; 432530; 210044	14	14
0.00142091	0.0309446	Signaling by MET	Reactome	Lamc1; Lama4; Ptpn11; Gab1; Tns3; Lamc3; Sh3gl2; Kras	14388; 16653; 16775; 226519; 23928; 20404; 319939; 19247	59	59
0.0014528	0.0309446	Thyroid hormone synthesis - Mus musculus (mouse)	KEGG	Lrp2; Prkcb; Adcy1; Adcy2; Pdia4; Adcy9; Creb3l2; Atp1a3; Gpx8	232975; 12304; 432530; 14725; 208647; 18751; 69590; 11515; 210044	73	73
0.00155832	0.0317205	Axon guidance	Reactome	Sptbn4; Dpysl2; Dnm3; Ptpn11; Cxcr4; Col6a2; Kras; Grin2b; Dnm1; Col4a2; Col4a1; Dag1; Gab1; Hsp90aa1; Actb; Pak3; Pak1; Yes1; Sh3gl2	22612; 13429; 12826; 18481; 20404; 19247; 18479; 12827; 14812; 13138; 80297; 12934; 12767; 12834; 15519; 16653; 11461; 14388; 103967	240	240
0.00160092	0.0317205	Gastric acid secretion - Mus musculus (mouse)	KEGG	Cckbr; Calm2; Adcy1; Adcy2; Calm1; Prkcb; Adcy9; Atp1a3; Actb	11461; 12426; 232975; 432530; 12313; 12314; 18751; 11515; 210044	74	74
0.00160092	0.0317205	Bacterial invasion of epithelial cells - Mus musculus (mouse)	KEGG	Wasf2; Wasf1; Fn1; Vcl; Gab1; Dnm1; Dnm3; Actb; Ctnna3	103967; 14388; 83767; 11461; 14268; 22330; 216033; 13429; 242687	74	74
0.00175231	0.033931	Amoebiasis - Mus musculus (mouse)	KEGG	Lama4; Adcy1; Fn1; Actn4; Prkcb; Vcl; Col4a2; Col4a1; Gnal; Lamc3; Lamc1	12826; 12827; 60595; 226519; 22330; 18751; 14680; 23928; 16775; 432530; 14268	106	105
0.00190046	0.035982	Post-translational protein phosphorylation	Reactome	Bmp4; Fstl1; Fn1; Shisa5; P4hb; Dmp1; Dnajc3; Pnpla2; Igfbp7; C3; Mxra8; Lamc1	100037258; 66853; 12266; 66940; 74761; 226519; 13406; 12159; 14268; 29817; 14314; 18453	123	122
0.00197484	0.0360217	VEGFR2 mediated vascular permeability	Reactome	Mapkap1; Hsp90aa1; Akt3; Pak1; Pak3	23797; 18481; 15519; 18479; 227743	25	25
0.00200797	0.0360217	Endocytosis - Mus musculus (mouse)	KEGG	Capza2; Zfyve27; Dnm3; Sh3gl2; Hspa2; Kif5a; Kif5b; Kif5c; Nedd4; Cxcr4; Tgfbr2; Tfrc; Dnm1; Eps15l1; Pip5k1b; Rabep1; Cyth3; Igf2r; Agap2; Ehd2	22042; 103967; 13859; 12343; 17999; 16573; 13429; 16004; 15512; 16572; 16574; 319740; 19159; 18719; 21813; 12767; 259300; 216439; 54189; 20404	270	264
0.00202939	0.0360217	Rap1 signaling pathway - Mus musculus (mouse)	KEGG	Pdgfrb; Calm2; Adcy1; Adcy2; Calm1; Grin2b; Prkcb; Kitl; Adcy9; Rapgef4; F2r; Akt3; Sipa1; Grin2a; Actb; Rala; Kras	12313; 12314; 210044; 18596; 56508; 11461; 56044; 14062; 23797; 11515; 16653; 18751; 432530; 17311; 14811; 14812; 20469	209	209
0.00210666	0.03663	Regulation of Insulin-like Growth Factor (IGF) transport and uptake by Insulin-like Growth Factor Binding Proteins (IGFBPs)	Reactome	Lamc1; Fstl1; Fn1; Shisa5; P4hb; Dmp1; Pappa; Pnpla2; Bmp4; Igfbp7; C3; Mxra8; Dnajc3	100037258; 18491; 66853; 12266; 66940; 74761; 226519; 13406; 12159; 14268; 29817; 14314; 18453	141	140
0.00231897	0.0395153	Salivary secretion - Mus musculus (mouse)	KEGG	Adra1a; Calm2; Adcy1; Adcy2; Calm1; Prkcb; Adcy9; Atp1a3; Slc12a2	232975; 20496; 432530; 12313; 12314; 11549; 18751; 11515; 210044	78	78
0.00237156	0.0396191	MET promotes cell motility	Reactome	Tns3; Lamc3; Lamc1; Lama4; Gab1	226519; 23928; 16775; 14388; 319939	26	26
0.00253987	0.0416148	MAP2K and MAPK activation	Reactome	Fn1; Vcl; Cnksr2; Vwf; Iqgap1; Kras	22371; 16653; 245684; 22330; 29875; 14268	38	38
0.00290943	0.0460041	Signaling by EGFR	Reactome	Ptpn11; Gab1; Eps15l1; Kras; Ptprk; Sh3gl2	14388; 16653; 13859; 19272; 20404; 19247	39	39
0.00291575	0.0460041	Signaling by PDGF	Reactome	Pdgfrb; Stat1; Ptpn11; Col4a2; Col4a1; Col6a2; Kras	12826; 16653; 18596; 20846; 12834; 19247; 12827	52	52
0.00313982	0.0479109	Cholinergic synapse - Mus musculus (mouse)	KEGG	Adcy1; Kcnj6; Adcy2; Cacna1a; Cacna1b; Prkcb; Adcy9; Kcnq3; Creb3l2; Akt3; Kras	210044; 16522; 23797; 11515; 208647; 16653; 110862; 18751; 432530; 12286; 12287	113	113
0.00315376	0.0479109	MAPK family signaling cascades	Reactome	Pdgfrb; Sptbn4; Grin2a; Fn1; Il6st; Vcl; Ptpn11; Kitl; Pak1; Grin2b; Rasgrp1; Pak3; Dusp4; Vwf; Cnksr2; Iqgap1; Kras	245684; 18479; 17311; 319520; 14812; 29875; 14268; 16195; 22371; 80297; 18596; 16653; 19419; 18481; 19247; 22330; 14811	218	218
0.00331777	0.0479109	Activation of GABAB receptors	Reactome	Adcy1; Adcy2; Adcy9; Gnal; Gabbr1; Kcnj6	14680; 54393; 210044; 11515; 16522; 432530	40	40
0.00331777	0.0479109	GABA B receptor activation	Reactome	Adcy1; Adcy2; Adcy9; Gnal; Gabbr1; Kcnj6	14680; 54393; 210044; 11515; 16522; 432530	40	40
0.00331777	0.0479109	Signaling by SCF-KIT	Reactome	Stat1; Ptpn11; Kitl; Ptpn6; Yes1; Kras	22612; 16653; 20846; 17311; 19247; 15170	40	40
0.00339202	0.0481667	Circadian entrainment - Mus musculus (mouse)	KEGG	Prkcb; Calm2; Kcnj6; Adcy2; Calm1; Ryr2; Adcy9; Grin2b; Grin2a; Adcy1	12313; 210044; 16522; 12314; 20191; 11515; 18751; 432530; 14811; 14812	98	98
0.00355296	0.0496249	VEGFA-VEGFR2 Pathway	Reactome	Wasf1; Wasf2; Prkcb; Mapkap1; Akt3; Hsp90aa1; Pak3; Pak1; Kras	23797; 18751; 18479; 18481; 227743; 16653; 242687; 83767; 15519	83	83
0.00376729	0.0517699	Kinesins	Reactome	Kif1a; Kif1b; Kif6; Kif5a; Kif5b; Kif11	16561; 319991; 16551; 16560; 16573; 16572	41	41
0.00385227	0.0520973	Hypertrophic cardiomyopathy (HCM) - Mus musculus (mouse)	KEGG	Ryr2; Dmd; Itgb8; Des; Itga4; Tpm1; Itga7; Dag1; Actb	16401; 16404; 13346; 22003; 11461; 13138; 320910; 13405; 20191	84	84
0.0039268	0.0522756	Melanogenesis - Mus musculus (mouse)	KEGG	Calm2; Adcy1; Adcy2; Calm1; Prkcb; Kitl; Adcy9; Wnt4; Creb3l2; Kras	12313; 210044; 12314; 11515; 208647; 16653; 18751; 22417; 432530; 17311	100	100
0.00410564	0.0538154	Membrane Trafficking	Reactome	Kif1a; Kif1b; Kif6; Kif5a; Kif5b; Chm; Rala; Fnbp1l; Ocrl; Cd55; Myo6; Tbc1d1; Dennd1b; Cyth3; Sh3gl2; Gns; Optn; Dynll2; Reps1; Als2; Akt3; Dnm1; Kif11; Dnm3; Sptbn4; Nbas; Lrp2; Capza2; Rab6a; Tfrc; Cpd; Eps15l1; Igf2r	13429; 19707; 19346; 329260; 22042; 56044; 80297; 71648; 23797; 71169; 103967; 74018; 16572; 75612; 320634; 319991; 16560; 57915; 20404; 12343; 214459; 19159; 12874; 16004; 68097; 13136; 17920; 13859; 12662; 16561; 16551; 16573; 14725	550	547
0.00422472	0.0545373	Focal Adhesion-PI3K-Akt-mTOR-signaling pathway	Wikipathways	Fn1; Itga4; Tnxb; Vtn; Itgb8; Creb3l2; Col4a2; Col4a1; Tbc1d1; Acaca; F2r; Akt3; Hsp90aa1; Col6a2; Pdgfrb; Lama4; Kitl; Itga7; Lamc3; Vwf; Lamc1; Kras	22371; 22370; 15519; 14268; 12834; 16775; 12826; 12827; 14062; 226519; 107476; 17311; 16653; 16404; 16401; 18596; 23797; 320910; 57915; 23928; 208647; 81877	322	321
0.00465081	0.0591417	Recycling pathway of L1	Reactome	Dpysl2; Dnm1; Dnm3; Sh3gl2	20404; 13429; 103967; 12934	19	19
0.0049779	0.0618578	Factors involved in megakaryocyte development and platelet production	Reactome	Capza2; Kif1a; Kif1b; Kif6; Kif5a; Kif5b; Phf21a; Ehd2; H3f3b; Rad51b; Kif11	16572; 12343; 15081; 16560; 16561; 19363; 192285; 319991; 16551; 16573; 259300	120	120
0.00500961	0.0618578	γ-glutamyl cycle	MouseCyc	Ggt1; Gclc; Anpep	14629; 14598; 16790	10	10
0.00526143	0.0640391	Neurexins and neuroligins	Reactome	Dlg2; Homer2; Nrxn3; Nlgn3; Shank2	245537; 210274; 26557; 18191; 23859	31	31
0.00581393	0.0697672	MAPK1/MAPK3 signaling	Reactome	Pdgfrb; Sptbn4; Grin2a; Fn1; Vcl; Ptpn11; Kitl; Cnksr2; Grin2b; Rasgrp1; Dusp4; Vwf; Il6st; Iqgap1; Kras	245684; 19247; 17311; 319520; 14812; 29875; 16195; 22371; 80297; 18596; 14268; 16653; 19419; 22330; 14811	194	194
0.005962	0.0705503	MAPK signaling pathway	Wikipathways	Pdgfrb; Akt3; Rasgrp1; Ppm1b; Acvr1c; Tgfbr2; Prkcb; Stk3; Mapt; Dusp4; Flna; Pak1; Kras	17762; 56274; 192176; 19419; 18479; 16653; 269275; 19043; 18596; 18751; 23797; 21813; 319520	158	158
0.00653784	0.0751131	Signaling by VEGF	Reactome	Wasf1; Wasf2; Prkcb; Mapkap1; Akt3; Hsp90aa1; Pak3; Pak1; Kras	227743; 18751; 242687; 18479; 15519; 83767; 23797; 16653; 18481	91	91
0.00653784	0.0751131	G Protein Signaling Pathways	Wikipathways	Akap7; Adcy1; Adcy2; Calm1; Pde1c; Prkcb; Adcy9; Gnal; Kras	432442; 210044; 12313; 16653; 14680; 18575; 18751; 11515; 432530	91	91
0.00670023	0.0751131	Crosslinking of collagen fibrils	Reactome	Tll1; Pxdn; Bmp1	12153; 21892; 69675	11	11
0.00670023	0.0751131	Interleukin-6 signaling	Reactome	Ptpn11; Stat1; Il6st	16195; 20846; 19247	11	11
0.00691698	0.076536	CD28 co-stimulation	Reactome	Mapkap1; Akt3; Pak1; Yes1; Pak3	22612; 23797; 18481; 18479; 227743	33	33
0.00772171	0.0787321	Calcium Regulation in the Cardiac Cell	Wikipathways	Adra1a; Prkcb; Gja4; Adcy1; Adcy2; Cacna1a; Calr; Ryr2; Adcy9; Gjc1; Rgs7; Cacna1b	11549; 210044; 14615; 14612; 20191; 12317; 11515; 18751; 24012; 12286; 12287; 432530	145	145
0.0078115	0.0787321	Integrin cell surface interactions	Reactome	Fn1; Itgb8; Hspg2; Itga4; Vtn; Col4a2; Col4a1	12826; 16401; 22370; 320910; 12827; 15530; 14268	62	62
0.0078115	0.0787321	Longevity regulating pathway - multiple species - Mus musculus (mouse)	KEGG	Hspa2; Adcy1; Adcy2; Adcy9; Akt3; Eif4ebp2; Kras	16653; 15512; 13688; 432530; 23797; 11515; 210044	62	62
0.0078115	0.0787321	Costimulation by the CD28 family	Reactome	Ptpn11; Ptpn6; Mapkap1; Akt3; Pak1; Yes1; Pak3	22612; 19247; 18481; 23797; 18479; 227743; 15170	62	62
0.0078115	0.0787321	Synaptic vesicle cycle - Mus musculus (mouse)	KEGG	Cacna1a; Cacna1b; Dnm1; Unc13c; Dnm3; Atp6v1c1; Rims1	208898; 103967; 66335; 116837; 13429; 12286; 12287	62	62
0.0078405	0.0787321	ATP sensitive Potassium channels	Reactome	Kcnj8; Abcc9	16523; 20928	4	4
0.00786781	0.0787321	NCAM signaling for neurite out-growth	Reactome	Sptbn4; Col6a2; Col4a2; Col4a1; Kras	12826; 16653; 12834; 80297; 12827	34	34
0.00803954	0.0787321	Calmodulin induced events	Reactome	Pde1c; Adcy9; Adcy2; Adcy1	18575; 210044; 11515; 432530	22	22
0.00803954	0.0787321	CaM pathway	Reactome	Pde1c; Adcy9; Adcy2; Adcy1	18575; 210044; 11515; 432530	22	22
0.00803954	0.0787321	GP generic	Wikipathways	Ptdss1; Chpt1; Agpat4; Pnpla2	19210; 66853; 212862; 68262	22	22
0.00814015	0.0788115	Adrenergic signaling in cardiomyocytes - Mus musculus (mouse)	KEGG	Adra1a; Creb3l2; Calm2; Adcy1; Adcy2; Calm1; Ryr2; Adcy9; Tpm1; Rapgef4; Akt3; Atp1a3	232975; 12313; 12314; 210044; 20191; 56508; 23797; 11515; 208647; 11549; 432530; 22003	147	146
0.00849002	0.0812752	Vascular smooth muscle contraction - Mus musculus (mouse)	KEGG	Kcnmb1; Adra1a; Calm2; Adcy1; Adcy2; Calm1; Prkcb; Ramp1; Adcy9; Ednra; Cald1	12313; 12314; 51801; 210044; 16533; 11515; 11549; 13617; 18751; 432530; 109624	129	129
0.00890576	0.0838379	EPHB-mediated forward signaling	Reactome	Grin2b; Hsp90aa1; Actb; Pak1; Yes1	22612; 14812; 11461; 18479; 15519	35	35
0.00895452	0.0838379	Platelet activation, signaling and aggregation	Reactome	Tbxa2r; Rasgrp1; Anxa5; Fn1; Actn4; Vcl; Ptpn11; Prkcb; Rarres2; Ecm1; Tagln2; Rapgef4; F2r; Flna; Dgkb; Timp3; Vwf; Ptpn6	11747; 71660; 14062; 60595; 22371; 18751; 217480; 56508; 21390; 21859; 15170; 192176; 21346; 14268; 13601; 22330; 19419; 19247	262	262
0.00909389	0.0842173	Proteoglycans in cancer - Mus musculus (mouse)	KEGG	Vtn; Prkcb; Timp3; Fn1; Ptpn11; Hspg2; Pak1; Akt3; Ptpn6; Flna; Actb; Gab1; Iqgap1; Wnt4; Kras	18479; 14388; 15530; 192176; 29875; 11461; 23797; 16653; 19247; 18751; 15170; 22370; 21859; 22417; 14268	204	204
0.00919627	0.0842497	Vesicle-mediated transport	Reactome	Kif1a; Kif1b; Kif6; Kif5a; Kif5b; Chm; Rala; Fnbp1l; Ocrl; Cd55; Myo6; Tbc1d1; Dennd1b; Cyth3; Sh3gl2; Gns; Optn; Dynll2; Reps1; Als2; Akt3; Dnm1; Kif11; Dnm3; Sptbn4; Nbas; Lrp2; Capza2; Rab6a; Tfrc; Cpd; Eps15l1; Igf2r	13429; 19707; 19346; 329260; 22042; 80297; 71648; 23797; 71169; 103967; 74018; 16572; 75612; 320634; 319991; 16560; 57915; 20404; 12343; 214459; 56044; 19159; 12874; 16004; 68097; 13136; 17920; 13859; 12662; 16561; 16551; 16573; 14725	583	578
0.00945217	0.0856729	DAG and IP3 signaling	Reactome	Pde1c; Adcy9; Adcy2; Adcy1	18575; 210044; 11515; 432530	23	23
0.00977944	0.0867925	Leukocyte transendothelial migration - Mus musculus (mouse)	KEGG	Actn4; Itga4; Ptpn11; Prkcb; Vcl; Sipa1; Rapgef4; Cxcr4; Actb; Ctnna3	16401; 60595; 56508; 11461; 19247; 22330; 18751; 12767; 216033; 20469	115	114
0.00977944	0.0867925	Glutamatergic synapse - Mus musculus (mouse)	KEGG	Adcy1; Adcy2; Cacna1a; Grik2; Prkcb; Adcy9; Grin2b; Grin2a; Homer2; Shank2	210044; 18751; 210274; 432530; 26557; 14806; 14811; 14812; 11515; 12286	114	114
0.0099942	0.0875434	Regulation of Actin Cytoskeleton	Wikipathways	Pdgfrb; Wasf1; Fn1; Wasf2; Pip5k1b; Vcl; Iqgap1; F2r; Actb; Kras; Pak1; Pak3	14268; 11461; 18481; 14062; 242687; 18479; 16653; 83767; 18596; 22330; 18719; 29875	150	150

## Sheet: NI vs EAE onset
p-value	q-value	pathway	source	members_input_overlap	members_input_overlap_geneids	size	effective_size
2.7013e-10	1.8747e-07	Metabolism	Reactome	Smox; Acsl3; Cyp51; Cyp4f14; Cyp4f15; Acaa2; Fdft1; Ocrl; Tm7sf2; Aldh1l1; Inpp4a; Dhcr7; Hsp90ab1; Cd320; Prkag2; Dpyd; Aass; Slc2a3; Aldh6a1; Pygm; Plcb1; Plcb4; Inpp5k; Eci2; Nudt18; Sqle; Acot1; Etnk1; Idh2; Sc5d; Marcks; Ucp2; Ucp3; Lum; Elovl6; Hsd17b11; Ormdl3; Fabp7; Sdc4; Tk2; Slc25a16; Idh3g; Ckb; Sult1a1; Chpt1; Pitpnm2; Csgalnact1; Dbi; Agmo; Cds2; Slc7a5; Plcd4; Dbt; Scd2; Scd1; Gpc6…	12035; 23888; 20539; 329910; 269180; 99586; 320634; 13121; 114664; 15516; 56448; 108682; 218442; 30956; 20249; 12036; 13167; 18750; 15519; 74205; 54375; 76267; 106648; 18798; 213484; 53320; 110911; 272428; 19679; 73166; 269951; 209692; 19125; 15929; 57813; 20887; 71760; 52538; 22229; 14645; 12140; 104776; 228608; 11676; 56473; 74167; 20971; 66612; 108099; 208715; 22228; 15360; 17118; 76187; 10070…	1771	1770
5.32914e-08	1.84921e-05	Cholesterol metabolism (includes both Bloch and Kandutsch-Russell pathways)	Wikipathways	Hmgcs1; Hmgcs2; Tm7sf2; Cyp51; Dhcr7; Sc5d; Fdft1; Sqle; Acot1	14137; 20775; 235293; 73166; 13360; 15360; 13121; 26897; 208715	29	29
1.78083e-07	4.11964e-05	cholesterol biosynthesis III (via desmosterol)	MouseCyc	Tm7sf2; Cyp51; Dhcr7; Sc5d; Fdft1; Sqle	73166; 13121; 20775; 14137; 13360; 235293	11	11
3.23736e-07	4.82838e-05	superpathway of cholesterol biosynthesis	MouseCyc	Hmgcs1; Hmgcs2; Tm7sf2; Cyp51; Dhcr7; Sc5d; Fdft1; Sqle	15360; 73166; 13121; 235293; 20775; 14137; 13360; 208715	26	26
3.47866e-07	4.82838e-05	cholesterol biosynthesis I	MouseCyc	Tm7sf2; Cyp51; Dhcr7; Sc5d; Fdft1; Sqle	73166; 13121; 20775; 14137; 13360; 235293	12	12
5.83912e-07	6.75392e-05	Adar1 editing defficiency immune response	Wikipathways	Xaf1; Ifih1; Traf6; Gbp3; Oasl2; Gbp6; Rtp4; Ddx60; Nlrc5; Ifit3; Ifit1; Gbp10	22034; 434341; 71586; 55932; 626578; 15959; 15957; 100702; 327959; 234311; 23962; 67775	72	72
1.07852e-06	0.000106928	Omega-9 FA synthesis	Wikipathways	Scd2; Acsl3; Elovl6; Fads1; Fads2; Acot1	26897; 170439; 74205; 20250; 76267; 56473	14	14
1.75571e-06	0.000152308	Cholesterol Biosynthesis	Wikipathways	Hmgcs1; Cyp51; Dhcr7; Sc5d; Fdft1; Sqle	13121; 208715; 14137; 20775; 235293; 13360	15	15
3.14602e-06	0.000242593	Metabolism of amino acids and derivatives	Reactome	Prodh; Tdo2; Serinc5; Smox; Gpt2; Acad8; Azin1; Slc7a5; Ppm1k; Bcat2; Bcat1; Dhtkd1; Cbs; Glul; Aldh6a1; Aass; Dbt; Ckb; Folh1	20539; 12035; 14645; 108682; 209692; 53320; 66948; 243382; 13171; 19125; 12411; 30956; 54375; 12036; 56720; 104776; 228608; 12709; 218442	202	201
4.92819e-06	0.000329107	Cholesterol biosynthesis	Reactome	Hmgcs1; Tm7sf2; Cyp51; Dhcr7; Sc5d; Fdft1; Sqle	73166; 13121; 235293; 20775; 14137; 13360; 208715	26	26
5.2164e-06	0.000329107	Metabolism of lipids	Reactome	Eci2; Scd2; Acsl3; Cyp51; Cyp4f14; Cyp4f15; Sc5d; Acaa2; Etnk1; Fdft1; Ocrl; Hsd17b11; Ormdl3; Pnpla2; Scd1; Inpp4a; Dhcr7; Prkag2; Fads1; Cyp2d22; Fads2; Hmgcs1; Hmgcs2; Them4; Chpt1; Pik3r3; Pitpnm2; Acot11; Etnppl; Tm7sf2; Dbi; Mboat2; Agmo; Cds2; Inpp5k; Elovl6; Fabp7; Sqle; Acot1	20249; 12140; 13167; 75778; 170439; 74205; 19679; 235293; 18710; 329910; 56473; 269180; 76267; 106648; 20775; 320634; 75320; 13121; 14137; 19062; 66612; 108099; 208715; 56448; 64385; 66853; 114664; 15360; 110911; 73166; 20250; 23986; 67216; 319660; 13360; 26897; 71760; 52538; 212862	655	655
8.6631e-06	0.000501016	Steroid biosynthesis - Mus musculus (mouse)	KEGG	Tm7sf2; Cyp51; Dhcr7; Sc5d; Fdft1; Sqle	13121; 20775; 73166; 13360; 14137; 235293	19	19
1.89773e-05	0.0010131	oleate biosynthesis II (animals)	MouseCyc	Scd2; Fads1; Scd1; Fads2	20250; 20249; 76267; 56473	7	7
2.22031e-05	0.00110064	Branched-chain amino acid catabolism	Reactome	Acad8; Ppm1k; Bcat2; Bcat1; Aldh6a1; Dbt	66948; 243382; 12035; 13171; 104776; 12036	23	22
3.71249e-05	0.00164357	cholesterol biosynthesis II (via 24,25-dihydrolanosterol)	MouseCyc	Sc5d; Fdft1; Sqle; Dhcr7	20775; 14137; 13360; 235293	8	8
3.78922e-05	0.00164357	valine degradation	MouseCyc	Acad8; Aldh6a1; Bcat2; Bcat1; Dbt	12035; 12036; 66948; 13171; 104776	15	15
7.45882e-05	0.00304495	HSP90 chaperone cycle for steroid hormone receptors (SHR)	Reactome	Fkbp4; Fkbp5; Hspa8; Hsp90ab1; Hsp90aa1	14228; 14229; 15481; 15519; 15516	17	17
8.20095e-05	0.00316192	Phosphatidylinositol signaling system - Mus musculus (mouse)	KEGG	Ocrl; Plcb1; Plcb4; Calm1; Prkca; Cds2; Inpp5k; Inpp4a; Plcd4; Pik3r3; Itpr2	12313; 16439; 19062; 18795; 320634; 18710; 18750; 110911; 18798; 18802; 269180	98	98
0.000127849	0.00466987	Gap junction - Mus musculus (mouse)	KEGG	Plcb1; Pdgfd; Tuba1c; Tubb4b; Tuba1a; Tubb5; Nras; Prkca; Itpr2; Plcb4	16439; 71785; 22142; 22146; 22154; 18176; 227613; 18750; 18795; 18798	86	86
0.000142566	0.00494703	Valine, leucine and isoleucine degradation - Mus musculus (mouse)	KEGG	Hmgcs1; Hmgcs2; Acad8; Bcat2; Bcat1; Acaa2; Aldh6a1; Dbt	15360; 12035; 12036; 66948; 52538; 104776; 208715; 13171	56	56
0.000213384	0.00705185	Biosynthesis of unsaturated fatty acids - Mus musculus (mouse)	KEGG	Scd2; Scd1; Elovl6; Fads1; Fads2; Acot1	26897; 20249; 56473; 20250; 170439; 76267	32	32
0.000398417	0.0125682	Fatty acid metabolism	Reactome	Dbi; Elovl6; Them4; Acaa2; Scd2; Acsl3; Scd1; Cyp4f14; Cyp4f15; Prkag2; Eci2; Acot11; Fads1; Cyp2d22; Fads2; Acot1	56448; 23986; 20250; 20249; 64385; 26897; 329910; 56473; 52538; 76267; 106648; 75778; 13167; 108099; 170439; 74205	219	219
0.00044395	0.0133957	AGE-RAGE signaling pathway in diabetic complications - Mus musculus (mouse)	KEGG	Plcb1; Plcb4; Stat1; Prkca; Nras; Plcd4; Stat3; Pik3r3; Col1a1; Col3a1	12825; 12842; 20846; 18176; 18710; 18750; 18795; 18798; 20848; 18802	100	100
0.000559793	0.0155398	Antigen processing and presentation - Mus musculus (mouse)	KEGG	Tap1; Hspa4; H2-Q4; Calr; Hspa8; Hsp90ab1; B2m; Hsp90aa1; H2-T23	12317; 15516; 15015; 15040; 15481; 12010; 21354; 15519; 15525	91	85
0.000559793	0.0155398	PPAR signaling pathway - Mus musculus (mouse)	KEGG	Dbi; Hmgcs2; Scd2; Acsl3; Scd1; Fabp7; Plin4; Fads2; Slc27a1	20249; 56473; 20250; 57435; 15360; 26457; 74205; 12140; 13167	85	85
0.000605571	0.0156346	Human cytomegalovirus infection - Mus musculus (mouse)	KEGG	Tap1; Plcb1; Eif4ebp1; Plcb4; Calm1; Prkca; H2-Q4; Calr; Nras; Itgav; B2m; Pik3r3; Gna13; H2-T23; Itpr2; Stat3; Cdkn1a	12313; 16410; 12317; 16439; 21354; 18795; 18798; 20848; 12575; 15040; 18176; 18710; 18750; 14674; 13685; 12010; 15015	256	250
0.000620506	0.0156346	Omega-3-Omega-6 FA synthesis	Wikipathways	Fads1; Acsl3; Fads2; Acot1	26897; 74205; 76267; 56473	15	15
0.000652608	0.0156346	Antigen processing-Cross presentation	Reactome	Tap1; H2-Q4; Calr; Itgav; B2m; H2-T23	16410; 21354; 12317; 15040; 15015; 12010	42	39
0.000653318	0.0156346	Platelet activation - Mus musculus (mouse)	KEGG	Plcb1; Rasgrp1; Plcb4; Stim1; F2r; Pik3r3; Gna13; Col1a1; Itpr2; Col3a1; Lyn	12825; 12842; 16439; 18710; 17096; 14062; 14674; 18795; 18798; 20866; 19419	124	124
0.000699011	0.0160979	AMPK signaling pathway - Mus musculus (mouse)	KEGG	Adra1a; Slc2a4; Acacb; Scd1; Prkag2; Ppargc1a; Scd2; Pfkm; Pik3r3; Eif4ebp1; Ppp2r3a	235542; 20528; 108099; 19017; 18642; 18710; 20249; 20250; 11549; 100705; 13685	126	125
0.000750122	0.0160979	Signaling by SCF-KIT	Reactome	Stat3; Stat1; Prkca; Nras; Pik3r3; Lyn	18176; 20848; 18750; 20846; 17096; 18710	40	40
0.000762879	0.0160979	NOD-like receptor signaling pathway - Mus musculus (mouse)	KEGG	Plcb1; Plcb4; Stat1; Traf6; Gbp3; Gbp2; Irf9; Gbp7; Hsp90ab1; Casp12; Itpr2; Hsp90aa1; Stat2	229900; 22034; 16439; 12364; 55932; 18795; 20846; 15516; 15519; 16391; 14469; 18798; 20847	168	167
0.000765464	0.0160979	epoxysqualene biosynthesis	MouseCyc	Fdft1; Sqle	20775; 14137	2	2
0.00106457	0.0217297	valine degradation I	MouseCyc	Acad8; Bcat2; Bcat1	12035; 12036; 66948	8	8
0.00116926	0.0225407	Estrogen signaling pathway - Mus musculus (mouse)	KEGG	Plcb1; Plcb4; Calm1; Hspa8; Nras; Fkbp4; Hsp90ab1; Fkbp5; Pik3r3; Itpr2; Hsp90aa1	12313; 15481; 18798; 15516; 15519; 18176; 18710; 16439; 18795; 14228; 14229	133	133
0.00116926	0.0225407	Adipogenesis genes	Wikipathways	Stat1; Scd1; Stat3; Stat2; Klf15; Ndn; Slc2a4; Ppargc1a; Cntfr; Agt; Gdf10	20848; 20847; 20846; 19017; 66277; 17984; 11606; 20528; 20249; 12804; 14560	133	133
0.00124304	0.0233153	Dopaminergic synapse - Mus musculus (mouse)	KEGG	Plcb1; Camk2g; Plcb4; Kif5c; Calm1; Prkca; Kif5a; Ppp2r3a; Gria4; Ppp1r1b; Itpr2	235542; 12313; 12325; 16439; 19049; 18798; 16572; 16574; 18750; 18795; 14802	135	134
0.00132674	0.0242304	Thyroid hormone signaling pathway - Mus musculus (mouse)	KEGG	Plcb1; Plcb4; Stat1; Prkca; Rcan2; Nras; Itgav; Med13l; Plcd4; Pik3r3	16410; 53901; 20846; 18176; 18710; 18750; 18795; 18798; 18802; 76199	115	115
0.00138873	0.0246962	Salivary secretion - Mus musculus (mouse)	KEGG	Adra1a; Plcb1; Vamp2; Plcb4; Calm1; Prkca; Itpr2; Cst3	22318; 12313; 11549; 16439; 18750; 13010; 18795; 18798	78	78
0.00142341	0.0246962	Long-term depression - Mus musculus (mouse)	KEGG	Plcb1; Plcb4; Prkca; Nras; Gna13; Itpr2; Lyn	18176; 18795; 16439; 18750; 17096; 14674; 18798	61	61
0.00156417	0.0258958	Acetylcholine regulates insulin secretion	Reactome	Prkca; Plcb1; Marcks	17118; 18750; 18795	9	9
0.00156718	0.0258958	Endochondral Ossification	Wikipathways	Hmgcs1; Stat1; Calm1; Serpinh1; Ptch1; Col2a1; Fgfr3	20846; 12406; 208715; 12313; 12824; 19206; 14184	62	62
0.0017734	0.0286219	PPAR signaling pathway	Wikipathways	Dbi; Hmgcs2; Scd2; Acsl3; Scd1; Fabp7; Fads2; Slc27a1	26457; 20250; 13167; 20249; 12140; 74205; 56473; 15360	81	81
0.00198811	0.031282	Type II interferon signaling (IFNG)	Wikipathways	Tap1; Psmb9; Irf9; Stat2; Stat1	21354; 20847; 20846; 16912; 16391	33	33
0.00206602	0.031282	Glucagon signaling pathway - Mus musculus (mouse)	KEGG	Plcb1; Camk2g; Plcb4; Acacb; Prkag2; Ppargc1a; Itpr2; Pygm; Calm1	12313; 12325; 108099; 100705; 19017; 16439; 18795; 19309; 18798	102	102
0.00207345	0.031282	VEGFA-VEGFR2 Pathway	Reactome	Them4; Cyfip1; Wasf3; Prkca; Nras; Itgav; Hsp90aa1; Elmo2	16410; 18176; 20430; 245880; 18750; 75778; 140579; 15519	83	83
0.00225421	0.0325921	Metallothioneins bind metals	Reactome	Mt2; Mt1	17748; 17750	3	3
0.00225421	0.0325921	Response to metal ions	Reactome	Mt2; Mt1	17748; 17750	3	3
0.00246348	0.0348909	Long-term potentiation - Mus musculus (mouse)	KEGG	Plcb1; Plcb4; Calm1; Prkca; Camk2g; Nras; Itpr2	18176; 12313; 12325; 16439; 18750; 18795; 18798	67	67
0.00259918	0.0360766	Antigen Presentation: Folding, assembly and peptide loading of class I MHC	Reactome	Tap1; H2-Q4; B2m; Calr; H2-T23	12010; 12317; 15040; 15015; 21354	38	35
0.00285306	0.0380774	Synthesis of IP3 and IP4 in the cytosol	Reactome	Ocrl; Plcb1; Plcd4; Plcb4	18795; 18798; 18802; 320634	22	22
0.00285306	0.0380774	Fatty Acid Biosynthesis	Wikipathways	Acaa2; Scd1; Acacb; Acsl3	52538; 20249; 74205; 100705	22	22
0.00294825	0.0386054	The role of GTSE1 in G2/M progression after G2 checkpoint	Reactome	Hsp90ab1; Hsp90aa1; Cdkn1a	15519; 15516; 12575	11	11
0.00342926	0.0440724	Adipocytokine signaling pathway - Mus musculus (mouse)	KEGG	Prkag2; Stat3; Acacb; Acsl3; Slc2a4; Ppargc1a; Npy	108099; 20528; 19017; 109648; 74205; 100705; 20848	71	71
0.00369291	0.046411	Signaling by VEGF	Reactome	Them4; Cyfip1; Wasf3; Prkca; Nras; Itgav; Hsp90aa1; Elmo2	245880; 16410; 18750; 15519; 18176; 20430; 75778; 140579	91	91
0.0037558	0.046411	Mitochondrial Fatty Acid Beta-Oxidation	Reactome	Dbi; Acot11; Them4; Acaa2; Acot1	329910; 13167; 26897; 75778; 52538	38	38
0.00385089	0.046411	Leucine Catabolism	MouseCyc	Bcat2; Bcat1; Dbt	12035; 12036; 13171	12	12
0.00400882	0.046411	Inositol phosphate metabolism - Mus musculus (mouse)	KEGG	Ocrl; Plcb1; Plcb4; Inpp5k; Aldh6a1; Inpp4a; Plcd4	18795; 18802; 104776; 18798; 19062; 320634; 269180	73	73
0.00432503	0.046411	Gastric acid secretion - Mus musculus (mouse)	KEGG	Cckbr; Plcb1; Plcb4; Calm1; Prkca; Camk2g; Itpr2	12426; 12313; 12325; 16439; 18750; 18795; 18798	74	74
0.0044258	0.046411	Valine, leucine and isoleucine biosynthesis - Mus musculus (mouse)	KEGG	Bcat2; Bcat1	12035; 12036	4	4
0.0044258	0.046411	Astrocytic Glutamate-Glutamine Uptake And Metabolism	Reactome	Glul; Slc1a2	14645; 20511	4	4
0.0044258	0.046411	Neurotransmitter uptake and metabolism In glial cells	Reactome	Glul; Slc1a2	14645; 20511	4	4
0.0044258	0.046411	lysine degradation II	MouseCyc	Aass; Sccpdh	30956; 109232	4	4
0.0044258	0.046411	γ-linolenate biosynthesis II (animals)	MouseCyc	Fads1; Acsl3	76267; 74205	4	4
0.0044258	0.046411	Cholesterol biosynthesis via desmosterol	Reactome	Sc5d; Dhcr7	235293; 13360	4	4
0.0044258	0.046411	Cholesterol biosynthesis via lathosterol	Reactome	Sc5d; Dhcr7	235293; 13360	4	4
0.00451494	0.046411	Proteoglycans in cancer - Mus musculus (mouse)	KEGG	Drosha; Stat3; Prkca; Sdc4; Cdkn1a; Camk2g; Nras; Itgav; Pik3r3; Col1a1; Itpr2; Ptch1; Lum	12325; 16439; 14000; 17022; 16410; 12842; 18176; 19206; 18710; 12575; 18750; 20848; 20971	204	204
0.00454747	0.046411	Apoptosis - Mus musculus (mouse)	KEGG	Traf1; Ctso; Tuba1c; Tuba1a; Nras; Parp3; Casp12; Pik3r3; Capn2; Itpr2	22029; 12334; 16439; 235587; 229445; 12364; 22142; 22146; 18710; 18176	136	136
0.00552273	0.0552407	Herpes simplex infection - Mus musculus (mouse)	KEGG	Tap1; Traf1; Srsf5; Stat1; Traf6; H2-Q4; Irf9; Ifih1; Per3; Eef1d; H2-T23; Ifit1; Stat2	16391; 22029; 22034; 15957; 15040; 18628; 21354; 66656; 20846; 20847; 20384; 71586; 15015	215	209
0.00557183	0.0552407	Insulin signaling pathway - Mus musculus (mouse)	KEGG	Slc2a4; Acacb; Calm1; Nras; Prkag2; Inpp5k; Ppargc1a; Eif4ebp1; Pik3r3; Pygm	12313; 20528; 108099; 19017; 19062; 13685; 18176; 18710; 19309; 100705	140	140
0.00581723	0.0568614	Inositol phosphate metabolism	Reactome	Ocrl; Plcb1; Plcd4; Plcb4; Inpp4a	18795; 269180; 18798; 18802; 320634	42	42
0.00613958	0.0584936	fatty acid β-oxidation I	MouseCyc	Acad8; Eci2; Acsl3; Acaa2	23986; 52538; 66948; 74205	27	27
0.00615278	0.0584936	Choline metabolism in cancer - Mus musculus (mouse)	KEGG	Pdgfd; Wasf3; Prkca; Nras; Slc22a4; Chpt1; Eif4ebp1; Pik3r3	30805; 71785; 245880; 13685; 18176; 18710; 18750; 212862	99	99
0.00639891	0.0600114	Platelet activation, signaling and aggregation	Reactome	Rapgef4; Rasgrp1; Pcyox1l; Prkca; Tmsb4x; Sccpdh; Lgals3bp; F2r; Pik3r3; Gna13; Arrb1; Itpr2; Rhob; Itih3; Lyn	14062; 16426; 18710; 240334; 19039; 56508; 16439; 18750; 109689; 19241; 19419; 14674; 109232; 17096; 11852	262	262
0.00724147	0.0636149	Activation of RAS in B cells	Reactome	Rasgrp1; Nras	19419; 18176	5	5
0.00724147	0.0636149	Sodium-coupled phosphate cotransporters	Reactome	Slc20a2; Slc20a1	20516; 20515	5	5
0.00724147	0.0636149	The fatty acid cycling model	Reactome	Ucp2; Ucp3	22228; 22229	5	5
0.00724147	0.0636149	The proton buffering model	Reactome	Ucp2; Ucp3	22228; 22229	5	5
0.00724147	0.0636149	Mitochondrial Uncoupling Proteins	Reactome	Ucp2; Ucp3	22228; 22229	5	5
0.00748854	0.0641611	isoleucine degradation	MouseCyc	Dbt; Bcat1; Bcat2	12035; 13171; 12036	15	15
0.00748854	0.0641611	Syndecan interactions	Reactome	Prkca; Sdc4; Itgav	16410; 18750; 20971	15	15
0.00759419	0.0642728	SLC-mediated transmembrane transport	Reactome	Slc41a1; Slc20a2; Slc7a5; Slc27a1; Slc2a4; Slc2a3; Slc13a3; Slc7a1; Slc22a4; Slc20a1; Slc1a2; Heph; Slco4a1; Slc39a6	108115; 98396; 20539; 20528; 30805; 15203; 20515; 26457; 20527; 114644; 11987; 20516; 106957; 20511	242	242
0.00898387	0.0751182	Circadian rhythm - Mus musculus (mouse)	KEGG	Per3; Bhlhe41; Prkag2; Npas2	79362; 108099; 18628; 18143	30	30
0.00932611	0.0770514	Epstein-Barr virus infection - Mus musculus (mouse)	KEGG	Tap1; Stat3; Stat1; Traf6; Cdkn1a; H2-Q4; Calr; B2m; Pik3r3; H2-T23; Lyn; Irf9; Stat2	22034; 12317; 16391; 18710; 17096; 15040; 12010; 12575; 15015; 21354; 20846; 20847; 20848	230	223
0.00974242	0.0792107	Collagen biosynthesis and modifying enzymes	Reactome	Plod1; P4ha1; Col1a1; Col3a1; Serpinh1; Col2a1	12825; 18822; 12824; 12406; 18451; 12842	66	66
0.00981574	0.0792107	Extracellular matrix organization	Reactome	Loxl1; Prkca; Sdc4; Plod1; Dmp1; Itgav; Adam12; P4ha1; Capn2; Tnc; Col1a1; Col3a1; Serpinh1; Col2a1; Lum; Fbln5	12334; 16410; 12842; 18822; 12824; 17022; 12825; 18750; 21923; 16949; 13406; 20971; 11489; 23876; 12406; 18451	301	301
0.00994167	0.0793048	Necroptosis - Mus musculus (mouse)	KEGG	Stat3; Stat2; Stat1; Irf9; Camk2g; Parp3; Hsp90ab1; Glul; Capn2; Hsp90aa1; Pygm	16391; 12325; 12334; 15516; 15519; 14645; 19309; 20846; 20847; 20848; 235587	177	176

## Sheet: NI vs EAE chronic
p-value	q-value	pathway	source	members_input_overlap	members_input_overlap_geneids	size	effective_size
1.2914e-12	7.83882e-10	Adar1 editing defficiency immune response	Wikipathways	Xaf1; Ddx58; Ccl5; Gbp3; Tgtp1; Nfkbia; Oasl2; Gbp6; Rtp4; Ly6c1; Ifngr1; Nlrc5; Usp18; Ifi44; Ifit3; Iigp1; Sp100	99899; 18035; 434341; 17067; 21822; 55932; 60440; 15979; 15959; 100702; 327959; 230073; 20304; 23962; 20684; 67775; 24110	72	72
4.8317e-11	1.46642e-08	Epstein-Barr virus infection - Mus musculus (mouse)	KEGG	Nfkbia; Entpd1; Casp8; Icam1; Stat3; Nfkb2; H2-K1; Irf9; Eif2ak2; Nfkbie; Mapk14; B2m; Itgal; H2-Eb1; H2-DMa; H2-D1; Bcl2l11; Stat2; Stat1; H2-Q4; H2-Aa; Tnfaip3; Ddx58; H2-Ab1; Gadd45b; H2-T23	16391; 12370; 14960; 18034; 18035; 18037; 14969; 14972; 15894; 16408; 14998; 19106; 14961; 230073; 15040; 12495; 26416; 17873; 12010; 15015; 12125; 20846; 20847; 20848; 14964; 21929	230	223
4.66445e-10	7.95798e-08	Th17 cell differentiation - Mus musculus (mouse)	KEGG	Rara; Mapk14; Nfatc2; Stat3; Stat1; Tgfb1; H2-Ab1; Nfkbia; H2-Aa; Il2rg; Nfkbie; Cd4; H2-Eb1; H2-DMa; Irf4; Il2ra; Ifngr1	18019; 15979; 18037; 14969; 14961; 18035; 19401; 12504; 26416; 14960; 21803; 16184; 16186; 20846; 20848; 14998; 16364	102	102
5.24414e-10	7.95798e-08	Cell adhesion molecules (CAMs) - Mus musculus (mouse)	KEGG	Pecam1; H2-K1; H2-D1; Itgb8; Cd274; H2-T23; H2-Aa; Selplg; H2-DMa; Cd4; Cldn9; Cd28; Itgal; H2-Eb1; Icam1; H2-Ab1; Ptprc; H2-Q4; Cadm1; Cldn5; Cd34	16408; 14960; 14961; 14964; 60533; 14969; 14972; 15894; 14998; 15015; 18613; 56863; 15040; 12487; 12490; 12504; 54725; 19264; 20345; 320910; 12741	169	162
2.20428e-09	2.676e-07	Antigen processing and presentation - Mus musculus (mouse)	KEGG	Cd74; H2-K1; H2-D1; H2-Ab1; H2-T23; H2-Aa; Ifi30; Psme1; Cd4; Hspa1b; B2m; H2-Eb1; H2-DMa; H2-Q4; Ctss	14960; 14961; 14964; 14969; 14972; 14998; 15015; 15040; 12504; 12010; 13040; 19186; 16149; 15511; 65972	91	85
2.71254e-09	2.74419e-07	Immune System	Reactome	H2-Aa; C4b; Il2ra; Tyrobp; Cd274; Cd28; Btla; Cd93; Tnfaip3; Aim2; Rel; Gsdmd; Usp18; Icam1; Lcp2; Clu; Nfkb2; Xdh; Actr3; Iqgap1; Stat2; Fyb; Cd53; H2-K1; Tnfrsf1b; Tnfrsf1a; Arpc1b; H2-T23; Nfkbia; Cd34; Pglyrp1; Arpc5; Nfkbie; Cd4; B2m; Itgal; H2-Eb1; H2-DMa; Cd200; Ctss; Tmem173; Ptpn22; Cd74; Nfatc2; H2-D1; Stat3; Zbtb16; Stat1; Il2rg; H2-Q4; Mapk14; Nras; Trim25; Hspa1b; Ccr2; Osmr; Casp8; …	12804; 21937; 12772; 105855; 12508; 18037; 12268; 11796; 18034; 17064; 18414; 383619; 15040; 15894; 21929; 23880; 12010; 14972; 13040; 22177; 12490; 18019; 12759; 235320; 21946; 240354; 14964; 16149; 67771; 29875; 16164; 11867; 21938; 15511; 20847; 60533; 72512; 16184; 12370; 15015; 11676; 18176; 14969; 20846; 24110; 15951; 19025; 12487; 16331; 54445; 69146; 22436; 16822; 227613; 20848; 17470; 12…	1661	1646
6.27816e-09	5.44406e-07	Human T-cell leukemia virus 1 infection - Mus musculus (mouse)	KEGG	Icam1; Nfkb2; Chek2; Tgfb1; H2-K1; Tnfrsf1a; H2-T23; Nfkbia; Zfp36; Tln1; Cd4; B2m; Itgal; H2-Eb1; H2-Q4; Nras; Il2ra; Nfatc2; H2-D1; Il2rg; H2-DMa; H2-Aa; H2-Ab1; Ets1	16408; 18019; 14969; 14972; 15894; 50883; 14998; 14960; 15015; 18034; 14964; 15040; 12504; 12010; 18176; 21803; 16184; 16186; 23871; 14961; 21894; 21937; 18035; 22695	246	240
1.01061e-08	7.66803e-07	Viral myocarditis - Mus musculus (mouse)	KEGG	H2-K1; H2-D1; Rac2; Cd55; H2-Ab1; H2-T23; H2-Aa; Casp8; Cd28; Itgal; H2-Eb1; Icam1; H2-DMa; H2-Q4	12370; 14960; 14961; 14964; 14969; 14972; 15894; 16408; 14998; 15015; 15040; 12487; 13136; 19354	88	81
3.14289e-08	2.10329e-06	NOD-like receptor signaling pathway - Mus musculus (mouse)	KEGG	Tmem173; Antxr1; Stat2; Stat1; Ccl5; Gbp3; Gbp7; Ifi204; Nfkbia; Birc3; Gbp5; Aim2; Mapk14; Casp12; Casp8; Gbp2; Gsdmd; Tnfaip3; Irf9	229898; 229900; 11796; 69146; 12364; 15951; 12370; 18035; 55932; 20846; 16391; 383619; 14469; 26416; 72512; 20304; 20847; 69538; 21929	168	167
3.46506e-08	2.10329e-06	Influenza A - Mus musculus (mouse)	KEGG	Ddx58; Tnfsf10; Eif2ak2; Stat1; Ccl5; H2-Ab1; Irf9; Nfkbia; H2-Aa; Tnfrsf1a; Stat2; Mapk14; Hspa1b; Ifngr1; Icam1; H2-DMa; Trim25; Ivns1abp; H2-Eb1	16391; 22035; 15894; 14960; 18035; 15979; 15511; 19106; 14961; 230073; 117198; 14969; 26416; 20304; 20846; 20847; 14998; 21937; 217069	168	168
6.41827e-08	3.54172e-06	Toxoplasmosis - Mus musculus (mouse)	KEGG	Tgfb1; Stat3; Stat1; Tnfrsf1a; Birc3; H2-DMa; Nfkbia; H2-Aa; Casp8; Mapk14; Hspa1b; H2-Eb1; Ccr5; H2-Ab1; Ifngr1	14969; 11796; 12370; 15979; 14960; 18035; 14961; 21803; 26416; 20846; 20848; 14998; 15511; 21937; 12774	108	108
7.19162e-08	3.63776e-06	Type II interferon signaling (IFNG)	Wikipathways	Irf1; Stat2; Stat1; Irf4; Irf9; Eif2ak2; Psmb9; Ifngr1; Icam1	20847; 20846; 15894; 15979; 16362; 16364; 19106; 16912; 16391	33	33
8.24095e-08	3.84789e-06	TNF signaling pathway - Mus musculus (mouse)	KEGG	Irf1; Junb; Tnfrsf1b; Ccl5; Ifi47; Nfkbia; Birc3; Tnfrsf1a; Casp8; Mapk14; Cx3cl1; Tnfaip3; Icam1; Edn1; Cflar	11796; 15894; 12370; 16477; 18035; 13614; 26416; 20304; 20312; 12633; 21929; 21937; 21938; 15953; 16362	110	110
2.04836e-07	8.88112e-06	Th1 and Th2 cell differentiation - Mus musculus (mouse)	KEGG	Mapk14; Nfatc2; Stat1; Il2ra; H2-DMa; Nfkbia; H2-Aa; Il2rg; Nfkbie; Cd4; H2-Eb1; H2-Ab1; Ifngr1	18019; 15979; 18035; 18037; 14969; 14998; 14960; 14961; 12504; 26416; 16184; 16186; 20846	87	87
2.45898e-07	9.95069e-06	Herpes simplex infection - Mus musculus (mouse)	KEGG	Cd74; H2-K1; Eif2ak2; Stat2; Stat1; Ccl5; H2-DMa; Irf9; Nfkbia; H2-Aa; Ddx58; Casp8; H2-D1; H2-Eb1; Ifngr1; H2-Ab1; H2-Q4; Tnfrsf1a; H2-T23; Sp100	16391; 14960; 18035; 14969; 14972; 14998; 19106; 14961; 230073; 15040; 20684; 16149; 15979; 12370; 20304; 20846; 20847; 14964; 21937; 15015	215	209
2.64427e-07	1.00317e-05	TCR signaling	Reactome	Ptpn22; Fyb; Inpp5d; H2-Ab1; Nfkbia; H2-Aa; Cd4; H2-Eb1; Lcp2; Malt1	12504; 14969; 14960; 16822; 240354; 18035; 19260; 14961; 23880; 16331	49	49
5.8061e-07	2.07312e-05	Apoptosis	Wikipathways	Irf1; Tnfsf10; Pmaip1; Irf4; Nfkbia; Birc3; Tnfrsf1a; Casp8; Nfkbie; Cflar; Bcl2l11; Tnfrsf1b	16364; 18035; 12633; 18037; 12370; 58801; 21937; 21938; 16362; 22035; 11796; 12125	80	80
1.25293e-06	4.22515e-05	Kaposi sarcoma-associated herpesvirus infection - Mus musculus (mouse)	KEGG	Ccr5; Nfatc2; H2-D1; Stat3; Eif2ak2; Stat1; Tnfrsf1a; H2-Q4; Irf9; Nfkbia; Nras; H2-K1; Casp8; Mapk14; Zfp36; Ifngr1; Icam1; H2-T23; Stat2	16391; 12370; 18019; 15979; 18035; 14964; 14972; 15894; 19106; 22695; 15040; 18176; 26416; 20846; 20847; 20848; 21937; 12774; 15015	217	211
1.37801e-06	4.40238e-05	TYROBP Causal Network	Wikipathways	Il13ra1; Nckap1l; Tnfrsf1b; Tyrobp; Cd4; Adap2; Abcc4; Ppp1r18; Plek; Elf4	76448; 22177; 12504; 16164; 21938; 56501; 239273; 105855; 56193; 216991	58	58
2.31188e-06	7.01654e-05	Osteoclast differentiation - Mus musculus (mouse)	KEGG	Tgfb1; Nfatc2; Nfkbia; Stat2; Stat1; Tnfrsf1a; Tyrobp; Irf9; Junb; Mapk14; Ifngr1; Fosl2; Lcp2; Nfkb2	16391; 16477; 18019; 15979; 18034; 18035; 26416; 21803; 20846; 20847; 21937; 16822; 22177; 14284	128	124
6.21951e-06	0.000175029	Translocation of ZAP-70 to Immunological synapse	Reactome	Cd4; H2-Ab1; H2-Aa; H2-Eb1; Ptpn22	12504; 14969; 14960; 14961; 19260	12	12
6.34373e-06	0.000175029	Measles - Mus musculus (mouse)	KEGG	Il2ra; Ddx58; Tnfsf10; Stat3; Stat2; Stat1; Il2rg; Irf9; Nfkbia; Tnfaip3; Hspa1b; Cd28; Eif2ak2; Ifngr1	16391; 22035; 15979; 18035; 15511; 20847; 19106; 230073; 12487; 16184; 16186; 20846; 20848; 21929	136	135
7.34064e-06	0.000193729	Staphylococcus aureus infection - Mus musculus (mouse)	KEGG	C1s1; C4b; H2-Ab1; H2-Aa; Selplg; Itgal; H2-Eb1; Icam1; H2-DMa	15894; 16408; 14960; 14961; 14969; 50908; 12268; 14998; 20345	56	55
8.32896e-06	0.000210653	Tuberculosis - Mus musculus (mouse)	KEGG	Cd74; Tgfb1; Stat1; Tnfrsf1a; H2-Ab1; Lsp1; H2-Aa; Casp8; Mapk14; Coro1a; Ifngr1; H2-DMa; Ctss; Hspa9; Malt1; H2-Eb1	12721; 12370; 16985; 15979; 14960; 14969; 15526; 14961; 21803; 240354; 13040; 16149; 26416; 20846; 14998; 21937	178	177
9.94424e-06	0.000241446	Allograft rejection - Mus musculus (mouse)	KEGG	H2-K1; H2-D1; H2-Ab1; H2-T23; H2-Aa; H2-DMa; Cd28; H2-Eb1; H2-Q4	14961; 14969; 15015; 14964; 15040; 12487; 14998; 14960; 14972	64	57
1.06137e-05	0.000247789	Downstream TCR signaling	Reactome	Inpp5d; H2-Ab1; Nfkbia; H2-Aa; Cd4; H2-Eb1; Malt1	12504; 14969; 14960; 240354; 18035; 14961; 16331	32	32
1.32986e-05	0.000288295	Inflammatory bowel disease (IBD) - Mus musculus (mouse)	KEGG	Tgfb1; Stat3; Stat1; Il2rg; H2-Ab1; H2-Aa; Ifngr1; H2-DMa; H2-Eb1	14961; 14998; 21803; 20848; 16186; 15979; 20846; 14960; 14969	59	59
1.32986e-05	0.000288295	Graft-versus-host disease - Mus musculus (mouse)	KEGG	H2-K1; H2-D1; H2-Ab1; H2-Q4; H2-T23; H2-Aa; Cd28; H2-Eb1; H2-DMa	14998; 14964; 15040; 12487; 15015; 14960; 14961; 14969; 14972	65	59
1.49924e-05	0.000305345	Human cytomegalovirus infection - Mus musculus (mouse)	KEGG	Nfatc2; H2-D1; Stat3; Ccl5; Ptger4; H2-Q4; H2-T23; Nfkbia; Nras; H2-K1; Casp8; Arhgef1; Mapk14; B2m; Ccr5; Cx3cl1; Rac2; Tnfrsf1a; Tmem173	18019; 18035; 14964; 19219; 20848; 15040; 14972; 18176; 26416; 72512; 20304; 20312; 12010; 19354; 16801; 21937; 15015; 12774; 12370	256	250
1.50912e-05	0.000305345	Phosphorylation of CD3 and TCR zeta chains	Reactome	Cd4; Ptpn22; H2-Aa; H2-Eb1; H2-Ab1	12504; 14969; 19260; 14960; 14961	14	14
1.56242e-05	0.000305931	Generation of second messenger molecules	Reactome	Fyb; H2-Ab1; H2-Aa; Cd4; H2-Eb1; Lcp2	12504; 14969; 14960; 16822; 23880; 14961	23	23
1.70526e-05	0.000323467	Death Receptor Signalling	Reactome	Plekhg2; Tnfsf10; Bcl2l11; Tnfrsf1a; Usp2; Nfkbia; Birc3; Casp8; Arhgef1; Cflar; Abr; Tnfaip3; Net1	53376; 16801; 21937; 11796; 12125; 109934; 12370; 56349; 21929; 12633; 22035; 101497; 18035	128	128
2.02066e-05	0.00037168	Human immunodeficiency virus 1 infection - Mus musculus (mouse)	KEGG	Mapk14; Nfatc2; H2-D1; Samhd1; Tnfrsf1a; H2-Q4; H2-T23; Nfkbia; Nras; H2-K1; Apobec3; Cd4; B2m; Tnfrsf1b; Ccr5; Casp8; Rac2; Tmem173	18019; 14964; 14972; 15040; 12504; 12010; 56045; 18176; 26416; 72512; 19354; 80287; 21937; 21938; 18035; 15015; 12774; 12370	239	233
2.09726e-05	0.000374422	C-type lectin receptor signaling pathway - Mus musculus (mouse)	KEGG	Nfatc2; Stat2; Stat1; Irf9; Nfkbia; Nras; Irf1; Casp8; Mapk14; Nfkb2; Lsp1; Malt1	16391; 12370; 16985; 18019; 18034; 18035; 240354; 18176; 26416; 20846; 20847; 16362	112	112
2.29519e-05	0.000398052	Natural killer cell mediated cytotoxicity - Mus musculus (mouse)	KEGG	Nfatc2; Tnfsf10; Rac2; Tyrobp; H2-T23; Nras; H2-K1; H2-D1; Itgal; Ifngr1; Icam1; Lcp2	22035; 15894; 18019; 15979; 14964; 14972; 16408; 22177; 15040; 18176; 19354; 16822	118	113
2.61475e-05	0.000440875	Type I diabetes mellitus - Mus musculus (mouse)	KEGG	H2-K1; H2-D1; H2-Ab1; H2-Q4; H2-T23; H2-Aa; Cd28; H2-Eb1; H2-DMa	14998; 14964; 15040; 12487; 15015; 14960; 14961; 14969; 14972	70	64
2.99047e-05	0.000490599	NF-kappa B signaling pathway - Mus musculus (mouse)	KEGG	Ddx58; Tnfrsf1a; Trim25; Gadd45b; Nfkbia; Birc3; Tnfaip3; Cflar; Icam1; Nfkb2; Malt1	11796; 18034; 18035; 15894; 230073; 240354; 17873; 12633; 21929; 21937; 217069	104	98
3.16076e-05	0.000504889	PD-1 signaling	Reactome	Cd4; Cd274; H2-Aa; H2-Eb1; H2-Ab1	60533; 12504; 14969; 14960; 14961	16	16
3.31679e-05	0.000510623	B Cell Receptor Signaling Pathway	Wikipathways	Nfatc2; Stat3; Stat1; Arpc1b; Nfkbia; Arpc5; Mapk14; Inpp5d; Pdk2; Ptprc; Rel; Lcp2; Bcl2l11; Actr3	20848; 18019; 19264; 20846; 26416; 67771; 12125; 16331; 18604; 19696; 74117; 11867; 18035; 16822	156	156
3.3649e-05	0.000510623	Leishmaniasis - Mus musculus (mouse)	KEGG	Tgfb1; Stat1; H2-Ab1; Nfkbia; H2-Aa; Mapk14; H2-Eb1; H2-DMa; Ifngr1	14998; 21803; 14961; 14969; 26416; 15979; 20846; 18035; 14960	67	66
4.27826e-05	0.000633391	Innate Immune System	Reactome	Tyrobp; Birc3; Cd93; Casp8; Aim2; C4b; Lcp2; Clu; Nfkb2; Actr3; Iqgap1; Cd53; H2-K1; Tnfrsf1b; Cd55; Ctsa; H2-T23; Nfkbia; B2m; Arpc5; Mapk14; Pglyrp1; Itgal; Ctss; Tmem173; Nfatc2; H2-D1; H2-Q4; Nras; Hspa1b; Ccr2; Tnfaip3; Aldoc; Elmo1; Malt1; Nckap1l; C1s1; Dock2; Tubb4b; Ifi204; Gsdmd; Ptprb; Arpc1b; Unc93b1; Mndal	12759; 72512; 383619; 12370; 12772; 69146; 21946; 105855; 94176; 240354; 16408; 15015; 11676; 12268; 11796; 18034; 14964; 29875; 140580; 17064; 18176; 67771; 18035; 15951; 15040; 19025; 12508; 11867; 12010; 100040462; 54445; 14972; 21938; 18019; 15511; 13136; 13040; 19263; 21929; 22177; 50908; 16822; 227613; 74117; 26416	994	983
5.86878e-05	0.000848179	Adaptive Immune System	Reactome	Icam1; Cd274; Btla; Rel; Lcp2; Xdh; Cd74; H2-K1; H2-Aa; Ctsa; H2-T23; Nfkbia; Cd34; Nfkbie; Cd4; B2m; Itgal; H2-Eb1; H2-Q4; Cd200; Ctss; Ptpn22; Fyb; H2-D1; Zbtb16; H2-DMa; Nras; Sipa1; Malt1; Cd28; Inpp5d; H2-Ab1	60533; 17470; 235320; 14961; 20469; 19696; 12010; 14998; 240354; 15015; 19260; 18037; 18035; 14964; 16149; 16408; 18176; 14969; 208154; 12504; 15040; 19025; 15894; 12487; 14960; 23880; 16331; 14972; 22436; 13040; 12490; 16822	618	615
6.79346e-05	0.000958983	Autoimmune thyroid disease - Mus musculus (mouse)	KEGG	H2-K1; H2-D1; H2-Ab1; H2-Q4; H2-T23; H2-Aa; Cd28; H2-Eb1; H2-DMa	14998; 14964; 15040; 12487; 14972; 15015; 14960; 14961; 14969	79	72
9.09602e-05	0.00125484	Regulation of actin cytoskeleton - Mus musculus (mouse)	KEGG	Nckap1l; Rac2; Arpc1b; Myh9; Nras; Ezr; Arpc5; Mylk; F2r; Fgf18; Itgal; Ppp1r12a; Itgb8; Ssh2; Arhgef1; Iqgap1	17931; 16408; 11867; 29875; 67771; 14062; 18176; 237860; 22350; 14172; 105855; 320910; 19354; 107589; 16801; 17886	215	215
0.000114618	0.00154607	Adipogenesis genes	Wikipathways	Rara; Tgfb1; Stat3; Stat2; Stat1; Twist1; Gadd45b; Ppargc1a; Klf6; Srebf1; Cntfr; Mbnl1	20848; 20847; 20846; 19017; 19401; 22160; 23849; 56758; 17873; 20787; 12804; 21803	133	133
0.000132972	0.00175466	Endosomal/Vacuolar pathway	Reactome	H2-Q4; B2m; H2-D1; H2-K1; H2-T23	14964; 12010; 14972; 15040; 15015	24	21
0.000141857	0.00183207	Apoptosis - Mus musculus (mouse)	KEGG	Tnfsf10; Pmaip1; Tnfrsf1a; Nras; Gadd45b; Nfkbia; Birc3; Casp8; Cflar; Casp12; Bcl2l11; Ctss	22035; 11796; 58801; 12364; 12370; 18035; 13040; 18176; 12633; 12125; 21937; 17873	136	136
0.000145335	0.00183788	TRAIL signaling	Reactome	Cflar; Tnfsf10; Casp8	22035; 12370; 12633	5	5
0.000158266	0.00196056	Osteoclast	Wikipathways	Tgfb1; Nfatc2; Nfkbia; Inpp5d; Lrrk1; Stat1; Tnfrsf1a; Tyrobp; Junb; Ppargc1a; F2r; Ccr2; Ccr5; Lcp2; Cx3cl1; Tnfrsf1b; Nfkb2; Ccl5	16477; 20846; 22177; 18019; 19017; 14062; 12774; 16331; 21937; 21938; 12772; 18034; 18035; 16822; 20312; 233328; 20304; 21803	273	273
0.000165622	0.00199171	Cytokine Signaling in Immune system	Reactome	Il2ra; Il13ra1; Nfkbia; Stat3; Stat2; Stat1; Il2rg; Trim25; Irf9; Tnfrsf1a; Birc3; Cd4; Tnfrsf1b; Osmr; Ifngr1; Cntfr; Inpp5d; Nfkb2; Usp18; Mapk14; Tnfrsf9	12804; 20848; 21937; 16184; 16186; 11796; 18034; 15979; 16391; 18414; 21942; 20846; 24110; 12504; 16164; 217069; 16331; 18035; 21938; 20847; 26416	353	349
0.000168613	0.00199171	Downstream signaling events of B Cell Receptor (BCR)	Reactome	Nfkbia; Nras; Malt1; Rel; Nfkbie	18037; 18176; 19696; 240354; 18035	22	22
0.000173584	0.00199171	XPodNet - protein-protein interactions in the podocyte expanded by STRING	Wikipathways	Rab8b; Kif5a; Btla; Tbc1d4; Casp8; Tsga10; Igfbp7; Lcp2; Actr3; Iqgap1; Fyb; Tgfb1; Tjp1; Ptger4; Arpc1b; Ddr1; Arpc5; Tln1; Zfp36; Net1; Rara; Lin7a; Bcl2l11; Pecam1; Oasl2; Ntrk2; Podxl; Sorbs3; Cldn5; Cd28; Inpp5d; Myh9; Myo1c; Ezr; Gjb6; Agrn; Ptprc; Grb10	19401; 17913; 23962; 67771; 210789; 12125; 14623; 14783; 20410; 11867; 21894; 29817; 21872; 21803; 12370; 16572; 12305; 211484; 56349; 17886; 23880; 29875; 108030; 12487; 18613; 22350; 16331; 208154; 235442; 19219; 22695; 19264; 27205; 11603; 18212; 74117; 12741; 16822	831	829
0.000173905	0.00199171	Hepatitis C - Mus musculus (mouse)	KEGG	Ddx58; Eif2ak2; Stat3; Stat2; Stat1; Cflar; Irf9; Nfkbia; Nras; Tnfrsf1a; Casp8; Cldn9; Cldn5	16391; 56863; 18035; 19106; 230073; 18176; 12633; 20846; 20847; 20848; 21937; 12741; 12370	160	160
0.000188373	0.00211746	Rheumatoid arthritis - Mus musculus (mouse)	KEGG	Tgfb1; Cd28; Ccl5; H2-DMa; H2-Aa; Itgal; H2-Eb1; Icam1; H2-Ab1	14998; 16408; 15894; 21803; 12487; 20304; 14960; 14961; 14969	83	82
0.000198203	0.00218744	T cell receptor signaling pathway - Mus musculus (mouse)	KEGG	Mapk14; Nfatc2; Cd28; Nfkbia; Nras; Nfkbie; Cd4; Ptprc; Lcp2; Malt1	18019; 18035; 18037; 12487; 12504; 240354; 18176; 26416; 19264; 16822	101	101
0.000287053	0.00311144	Neutrophil degranulation	Reactome	Tyrobp; Cd93; Iqgap1; Cd53; H2-K1; Tnfrsf1b; Cd55; Ctsa; H2-T23; B2m; Arpc5; Mapk14; Pglyrp1; Itgal; Ctss; Tmem173; H2-D1; H2-Q4; Nras; Hspa1b; Aldoc; Nckap1l; Dock2; Tubb4b; Ifi204; Gsdmd; Ptprb; Mndal	72512; 94176; 12010; 21946; 105855; 16408; 15015; 11676; 22177; 14964; 17064; 18176; 67771; 29875; 15951; 15040; 19025; 12508; 100040462; 14972; 21938; 69146; 15511; 13136; 13040; 19263; 227613; 26416	565	555
0.000395915	0.00411806	Phagosome - Mus musculus (mouse)	KEGG	H2-K1; H2-D1; H2-Ab1; H2-T23; H2-Aa; Tubb4b; Coro1a; H2-Eb1; Dync1li2; H2-DMa; H2-Q4; Ctss; Dync2h1	234663; 14960; 14961; 14964; 14969; 14972; 14998; 15015; 15040; 13040; 110350; 227613; 12721	181	174
0.000407057	0.00411806	RIPK1-mediated regulated necrosis	Reactome	Cflar; Tnfsf10; Birc3; Casp8	11796; 12370; 22035; 12633	15	15
0.000407057	0.00411806	Regulated Necrosis	Reactome	Cflar; Tnfsf10; Birc3; Casp8	11796; 12370; 22035; 12633	15	15
0.000407057	0.00411806	Interleukin-4 and 13 signaling	Reactome	Il13ra1; Stat3; Stat1; Il2rg	20846; 16186; 16164; 20848	15	15
0.000467583	0.00465284	T Cell Receptor Signaling Pathway	Wikipathways	Ptpn22; Fyb; Nfatc2; Rac2; Stat1; Dock2; Cd4; Arhgdib; Lcp2; Ptprc; Sla	19260; 19264; 18019; 11857; 20846; 12504; 19354; 23880; 16822; 94176; 20491	133	133
0.00049244	0.00482114	Viral carcinogenesis - Mus musculus (mouse)	KEGG	H2-K1; H2-D1; Stat3; H2-Q4; Irf9; Eif2ak2; Nras; Nfkbia; Casp8; Ccr5; Rel; Pmaip1; Nfkb2; H2-T23; Sp100	16391; 12370; 18034; 14964; 14972; 19106; 15040; 20684; 19696; 18176; 20848; 58801; 18035; 12774; 15015	231	225
0.000546379	0.00526432	Intestinal immune network for IgA production - Mus musculus (mouse)	KEGG	Tgfb1; Cd28; H2-Ab1; H2-Aa; H2-Eb1; H2-DMa	14998; 21803; 12487; 14960; 14961; 14969	43	42
0.000568155	0.00538859	IL-2 Signaling Pathway	Wikipathways	Cd53; Stat3; Stat1; Il2ra; Il2rg; Mapk14; Ets1; Icam1	20848; 26416; 23871; 12508; 16186; 16184; 20846; 15894	76	76
0.000607811	0.00567602	Chemokine signaling pathway	Wikipathways	Stat3; Stat2; Stat1; Ccl5; Dock2; Nfkbia; Nras; Ccr2; Ccr5; Ccr7; Cx3cl1; Rac2; Elmo1	20848; 20847; 20846; 12774; 12775; 12772; 18176; 19354; 18035; 140580; 20312; 94176; 20304	184	182
0.00067368	0.006092	TNF-alpha NF-kB Signaling Pathway	Wikipathways	Tnfrsf1b; Stat1; Tnfrsf1a; Usp2; Nfkbia; Birc3; Tnfaip3; Nfkbie; Nfkbiz; Cflar; Casp8; Rel; Nfkb2	20846; 12370; 80859; 21929; 19696; 12633; 53376; 21937; 21938; 18035; 18034; 18037; 11796	184	184
0.000676952	0.006092	Salmonella infection - Mus musculus (mouse)	KEGG	Tjp1; Arpc1b; Arpc5; Mapk14; Ifngr1; Dync1li2; Flnc; Dync2h1	15979; 110350; 26416; 11867; 68794; 67771; 234663; 21872	78	78
0.000682464	0.006092	Activation of NF-kappaB in B cells	Reactome	Nfkbia; Malt1; Rel; Nfkbie	18035; 18037; 19696; 240354	17	17
0.000718886	0.00632411	Pathways in cancer - Mus musculus (mouse)	KEGG	Rac2; Pim1; Casp8; Pmaip1; Nfkb2; Zbtb16; Tgfb1; Ptger4; Nfkbia; Fgf18; Bcl2l11; Rara; Il2ra; Il13ra1; Stat3; Stat2; Stat1; Il2rg; Gstm1; Nras; Arhgef1; F2r; Ifngr1; Gadd45b; Birc3; Ets1	12370; 18712; 20846; 20847; 20848; 16801; 14862; 19219; 19354; 19401; 12125; 21803; 23871; 235320; 58801; 17873; 11796; 15979; 18034; 18035; 14062; 18176; 16164; 16184; 16186; 14172	530	530
0.000744197	0.00640716	MHC class II antigen presentation	Reactome	Cd74; Ctsa; H2-DMa; H2-Aa; H2-Eb1; H2-Ab1; Ctss	13040; 14998; 16149; 19025; 14969; 14961; 14960	61	61
0.000749437	0.00640716	JAK-STAT signaling pathway - Mus musculus (mouse)	KEGG	Il2ra; Il13ra1; Stat3; Stat2; Stat1; Pim1; Irf9; Il2rg; Osmr; Ifngr1; Cntfr; Gfap	12804; 16391; 15979; 20847; 14580; 18712; 16164; 16184; 16186; 20846; 20848; 18414	165	163
0.000775625	0.00653895	Inflammatory Response Pathway	Wikipathways	Il2ra; Cd28; Tnfrsf1b; Il2rg; Tnfrsf1a	12487; 21937; 21938; 16186; 16184	30	30
0.000819766	0.00662244	Cytokine-cytokine receptor interaction - Mus musculus (mouse)	KEGG	Il2ra; Il13ra1; Tnfsf10; Tnfrsf1b; Tnfrsf1a; Il2rg; Cd4; Cx3cl1; Ccr2; Osmr; Tnfrsf9; Ccr5; Ccr7; Cntfr; Tgfb1; Ccl5; Ifngr1	12804; 22035; 16164; 21942; 15979; 21937; 16184; 12504; 16186; 20304; 20312; 12774; 21938; 18414; 21803; 12772; 12775	296	287
0.000821417	0.00662244	Costimulation by the CD28 family	Reactome	Cd28; Cd274; Btla; H2-Aa; Cd4; H2-Eb1; H2-Ab1	60533; 208154; 12504; 14969; 14960; 12487; 14961	62	62
0.000829169	0.00662244	AGE-RAGE signaling pathway in diabetic complications - Mus musculus (mouse)	KEGG	Tgfb1; Stat3; Stat1; Pim1; Nras; Mapk14; Plcd4; Icam1; Edn1	15894; 20846; 26416; 18176; 18712; 21803; 13614; 20848; 18802	100	100
0.000829169	0.00662244	Immunoregulatory interactions between a Lymphoid and a non-Lymphoid cell	Reactome	H2-K1; H2-D1; H2-Q4; H2-T23; Cd34; B2m; Itgal; Icam1; Cd200	17470; 14964; 12010; 15040; 12490; 15894; 14972; 16408; 15015	103	100
0.0010006	0.00788783	Chemokine signaling pathway - Mus musculus (mouse)	KEGG	Stat3; Stat2; Stat1; Ccl5; Dock2; Nfkbia; Nras; Ccr2; Ccr5; Ccr7; Cx3cl1; Rac2; Elmo1	18035; 18176; 140580; 94176; 20304; 20312; 20846; 20847; 20848; 19354; 12772; 12774; 12775	199	192
0.00105254	0.00819095	Apoptosis - multiple species - Mus musculus (mouse)	KEGG	Bcl2l11; Pmaip1; Birc3; Casp8; Tnfrsf1a	11796; 21937; 58801; 12370; 12125	32	32
0.00127282	0.00977979	Regulation of Actin Cytoskeleton	Wikipathways	Rac2; Nras; Mylk; Arpc5; Arhgef1; F2r; Fgf18; Ssh2; Ezr; Iqgap1; Ppp1r12a	237860; 14172; 14062; 18176; 107589; 67771; 19354; 16801; 22350; 29875; 17931	150	150
0.00139673	0.0105977	CLEC7A (Dectin-1) signaling	Reactome	Nfatc2; Nfkbia; Malt1; Casp8; Nfkb2	18019; 12370; 18035; 240354; 18034	34	34
0.00146053	0.010945	Necroptosis - Mus musculus (mouse)	KEGG	Tnfsf10; Stat3; Stat2; Stat1; Tnfrsf1a; Irf9; Eif2ak2; Birc3; Casp8; Cflar; Ifngr1; Tnfaip3	16391; 22035; 11796; 12633; 12370; 15979; 19106; 20846; 20847; 20848; 21929; 21937	177	176
0.00158995	0.0112713	CASP8 activity is inhibited	Reactome	Cflar; Tnfsf10; Casp8	12370; 22035; 12633	10	10
0.00158995	0.0112713	Regulation of necroptotic cell death	Reactome	Cflar; Tnfsf10; Casp8	12370; 22035; 12633	10	10
0.00158995	0.0112713	Dimerization of procaspase-8	Reactome	Cflar; Tnfsf10; Casp8	12370; 22035; 12633	10	10
0.00158995	0.0112713	Regulation by c-FLIP	Reactome	Cflar; Tnfsf10; Casp8	12370; 22035; 12633	10	10
0.00159693	0.0112713	Antigen Presentation: Folding, assembly and peptide loading of class I MHC	Reactome	H2-Q4; B2m; H2-D1; H2-K1; H2-T23	14964; 12010; 14972; 15040; 15015	38	35
0.00172378	0.0120268	C-type lectin receptors (CLRs)	Reactome	Nfatc2; Nfkbia; Nras; Casp8; Nfkb2; Malt1	18019; 18176; 12370; 18035; 240354; 18034	52	52
0.0018381	0.0125363	B cell receptor signaling pathway - Mus musculus (mouse)	KEGG	Nfatc2; Rac2; Nfkbia; Nras; Nfkbie; Inpp5d; Malt1	18176; 19354; 16331; 18019; 18035; 240354; 18037	72	71
0.0018381	0.0125363	Adipocytokine signaling pathway - Mus musculus (mouse)	KEGG	Stat3; Tnfrsf1a; Nfkbia; Ppargc1a; Acsl5; Tnfrsf1b; Nfkbie	21937; 21938; 19017; 433256; 20848; 18035; 18037	71	71
0.00199443	0.0134513	Hematopoietic cell lineage - Mus musculus (mouse)	KEGG	Il2ra; Cd55; H2-Ab1; Cd34; Cd4; H2-Eb1; H2-DMa; H2-Aa	14960; 14961; 14969; 14998; 12490; 12504; 16184; 13136	95	92
0.00209113	0.0139485	Leukocyte transendothelial migration - Mus musculus (mouse)	KEGG	Pecam1; Rac2; Ezr; Mapk14; Cldn9; Itgal; Icam1; Sipa1; Cldn5	15894; 16408; 18613; 56863; 26416; 19354; 12741; 22350; 20469	115	114
0.00253127	0.0167009	Interferon Signaling	Reactome	Stat2; Stat1; Trim25; Irf9; Ifngr1; Usp18	16391; 15979; 20847; 20846; 24110; 217069	56	56
0.00261271	0.0169821	Antigen processing-Cross presentation	Reactome	B2m; H2-Q4; H2-K1; H2-D1; H2-T23	14964; 14972; 15040; 15015; 12010	42	39
0.00265783	0.0169821	Asthma - Mus musculus (mouse)	KEGG	H2-DMa; H2-Aa; H2-Eb1; H2-Ab1	14998; 14960; 14961; 14969	25	24
0.00265783	0.0169821	Interleukin-6 family signaling	Reactome	Cntfr; Osmr; Stat3; Stat1	20848; 20846; 18414; 12804	26	24
0.0028095	0.0177642	TNFR1-induced proapoptotic signaling	Reactome	Usp2; Tnfaip3; Tnfrsf1a	53376; 21937; 21929	12	12
0.00296316	0.0185426	Hepatitis B - Mus musculus (mouse)	KEGG	Tgfb1; Ddx58; Stat3; Stat2; Stat1; Nfkbia; Nras; Nfatc2; Casp8; Casp12	12364; 18019; 18035; 230073; 18176; 21803; 20846; 20847; 20848; 12370	143	143
0.00326645	0.020232	Nucleotide-binding domain, leucine rich repeat containing receptor (NLR) signaling pathways	Reactome	Mapk14; Birc3; Casp8; Tnfaip3; Aim2	21929; 12370; 11796; 383619; 26416	41	41
0.00336453	0.020629	IL-3 Signaling Pathway	Wikipathways	Rara; Rac2; Stat1; Tnfrsf1b; Mapk14; Inpp5d; Stat3; Bcl2l11	20848; 20846; 19401; 19354; 12125; 16331; 21938; 26416	100	100
0.00355474	0.0209924	TFs Regulate miRNAs related to cardiac hypertrophy	Wikipathways	Tgfb1; Stat3	21803; 20848	4	4
0.00355474	0.0209924	CLEC7A/inflammasome pathway	Reactome	Casp8; Malt1	240354; 12370	4	4
0.00357732	0.0209924	Chagas disease (American trypanosomiasis) - Mus musculus (mouse)	KEGG	Tgfb1; Ccl5; Nfkbia; Tnfrsf1a; Casp8; Mapk14; Cflar; Ifngr1	12633; 15979; 18035; 26416; 21803; 20304; 21937; 12370	101	101
0.00359672	0.0209924	Novel Jun-Dmp1 Pathway	Wikipathways	Dmp1; Junb; Nras; Ets1	16477; 18176; 13406; 23871	26	26
0.00359672	0.0209924	TNFR1-induced NFkappaB signaling pathway	Reactome	Usp2; Birc3; Tnfaip3; Tnfrsf1a	53376; 21929; 21937; 11796	26	26
0.0039052	0.0225758	IL-4 signaling Pathway	Wikipathways	Il13ra1; Inpp5d; Stat1; Il2rg; Mapk14; Ets1	16331; 20846; 26416; 23871; 16164; 16186	61	61
0.00414103	0.0237133	NOD1/2 Signaling Pathway	Reactome	Mapk14; Birc3; Casp8; Tnfaip3	21929; 12370; 11796; 26416	27	27
0.00445664	0.0252821	IL-7 Signaling Pathway	Wikipathways	Bcl2l11; Irf1; Stat3; Stat1; Il2rg	20848; 20846; 16362; 16186; 12125	44	44
0.00525234	0.0295201	Cellular senescence - Mus musculus (mouse)	KEGG	Tgfb1; Nfatc2; H2-D1; H2-Q4; H2-T23; Nras; H2-K1; Mapk14; Ets1; Chek2; Gadd45b	50883; 18019; 14964; 15015; 15040; 14972; 18176; 26416; 21803; 23871; 17873	186	180
0.00549917	0.0306238	Ligand-dependent caspase activation	Reactome	Cflar; Tnfsf10; Casp8	12370; 22035; 12633	15	15
0.00610102	0.0329533	DAP12 signaling	Reactome	Tyrobp; Lcp2; B2m; Nras	18176; 22177; 16822; 12010	30	30
0.00610102	0.0329533	Interferon alpha/beta signaling	Reactome	Irf9; Usp18; Stat2; Stat1	20847; 16391; 20846; 24110	30	30
0.00610102	0.0329533	Amine compound SLC transporters	Reactome	Slc6a11; Slc6a9; Slc14a2; Slc6a6	243616; 27411; 21366; 14664	30	30
0.00613463	0.0329533	Platelet degranulation	Reactome	Tgfb1; Anxa5; Tln1; Srgn; Gtpbp2; Abcc4; Clu; Plek; Gas6	11747; 12759; 239273; 14456; 56193; 56055; 21803; 19073; 21894	134	134
0.00648509	0.0345303	TNFR2 non-canonical NF-kB pathway	Reactome	Birc3; Nfkb2; Tnfrsf1b; Tnfrsf9; Tnfrsf1a	21938; 11796; 21942; 21937; 18034	48	48
0.00664539	0.0345907	EDA Signalling in Hair Follicle Development	Wikipathways	Nfkb2; Ascc1; Rel	19696; 18034; 69090	16	16
0.00666741	0.0345907	IL-5 Signaling Pathway	Wikipathways	Stat3; Stat1; Pim1; Nfkbia; Mapk14; Icam1	15894; 20846; 18035; 20848; 18712; 26416	68	68
0.00666741	0.0345907	RIG-I-like receptor signaling pathway - Mus musculus (mouse)	KEGG	Ddx58; Trim25; Nfkbia; Casp8; Mapk14; Tmem173	26416; 18035; 230073; 72512; 12370; 217069	68	68
0.00774569	0.0398444	Response to elevated platelet cytosolic Ca2+	Reactome	Tgfb1; Anxa5; Tln1; Srgn; Gtpbp2; Abcc4; Clu; Plek; Gas6	11747; 12759; 239273; 14456; 56193; 19073; 56055; 21803; 21894	139	139
0.00792316	0.040078	Complement Activation, Classical Pathway	Wikipathways	C1s1; C4b; Cd55	12268; 13136; 50908	17	17
0.00792316	0.040078	RHO GTPases activate PAKs	Reactome	Myh9; Mylk; Ppp1r12a	17886; 107589; 17931	17	17
0.0085964	0.0431241	Toll Like Receptor signaling	Wikipathways	Mapk14; Nfkb2; Eif2ak2; Casp8	18034; 26416; 12370; 19106	33	33
0.00908634	0.0452083	Chemokine receptors bind chemokines	Reactome	Cx3cl1; Ccrl2; Ccr5; Ccl5; Ccr7	20312; 12775; 12774; 54199; 20304	61	52

## Sheet: EAE ons vs PS
p-value	q-value	pathway	source	members_input_overlap	members_input_overlap_geneids	size	effective_size
6.4562e-08	4.69366e-05	Extracellular matrix organization	Reactome	Dmp1; Vtn; Capn6; Capn5; Dspp; Dcn; Scube3; Itgb8; Hspg2; Sdc4; Itgav; Adam12; Col4a2; Col4a1; Lamb1; Col3a1; Serpinh1; Prkca; Plod1; Bgn; P4ha1; Col1a1; Col6a2; Lama4; Timp2; Nid2; Nid1; Lamc1; Fbln5	12338; 18073; 16410; 268935; 320910; 12842; 12827; 12834; 18074; 22370; 21858; 18822; 16775; 12826; 226519; 12825; 18750; 13406; 16777; 12111; 20971; 12337; 11489; 13179; 666279; 23876; 12406; 18451; 15530	301	301
1.30476e-07	4.7428e-05	Metabolism	Reactome	Smox; Acsl3; Cyp4f14; Cyp4f15; Txn1; Ocrl; Aldh1l1; Dao; Oplah; Hsp90ab1; Plcb1; Aass; Slc2a3; Aldh6a1; Pygm; Cav1; Nudt9; Inpp5k; Eci2; Eci1; Apoc3; Nudt18; Sqle; Acot1; Cyp2j9; Idh2; Cspg4; Marcks; Ucp2; Ucp3; Dcn; Ormdl3; Fabp7; Sdc4; Tk2; Cpt1a; Idh3g; Ckb; Sult1a1; Bgn; Chpt1; Csgalnact1; Dbi; Aldh1a1; Agmo; Slc7a5; Dbt; Fech; Kdsr; Acadl; Folh1; Lrp2; Ephx2; Gpt2; Cyp4v3; Xdh; Agpat5; Agpat…	12035; 13850; 12111; 22017; 20539; 329910; 320634; 19084; 15516; 56448; 108682; 30956; 74519; 13177; 11814; 12036; 13167; 18750; 15519; 74205; 17434; 56451; 54375; 106648; 213484; 53320; 107869; 272428; 70750; 12389; 269951; 209692; 14151; 19125; 15929; 57813; 52123; 68646; 20887; 71760; 22229; 12140; 56357; 104776; 228608; 13179; 56473; 74167; 20971; 12894; 66612; 22228; 15360; 17118; 28169; 131…	1771	1770
1.18869e-06	0.000278723	Metabolism of amino acids and derivatives	Reactome	Ivd; Prodh; Tdo2; Dao; Gpt2; Acad8; Slc7a5; Azin1; Bcat2; Bcat1; Hnmt; Dhtkd1; Cbs; Aldh6a1; Smox; Aldh7a1; Aass; Cth; Dbt; Ckb; Folh1	20539; 12035; 110695; 108682; 209692; 53320; 107869; 66948; 13171; 19125; 12411; 30956; 54375; 12036; 56357; 56720; 104776; 13142; 140483; 228608; 12709	202	201
1.53355e-06	0.000278723	ECM-receptor interaction - Mus musculus (mouse)	KEGG	Sv2b; Lama4; Itgb8; Hspg2; Sdc4; Itgav; Vtn; Lamc1; Col4a2; Col4a1; Col1a1; Lamb1; Col6a2	20971; 16775; 16777; 12826; 12827; 12834; 12842; 64176; 320910; 226519; 22370; 16410; 15530	83	83
8.05725e-06	0.00117152	HSP90 chaperone cycle for steroid hormone receptors (SHR)	Reactome	Hsp90ab1; Hspa8; Fkbp4; Fkbp5; Hsp90aa1; Stip1	14228; 20867; 14229; 15481; 15519; 15516	17	17
3.17822e-05	0.00385094	Laminin interactions	Reactome	Lama4; Hspg2; Nid2; Nid1; Lamb1; Lamc1	18074; 18073; 16775; 15530; 226519; 16777	21	21
4.25617e-05	0.00442033	Branched-chain amino acid catabolism	Reactome	Ivd; Acad8; Bcat2; Bcat1; Aldh6a1; Dbt	66948; 56357; 12035; 13171; 104776; 12036	23	22
6.58178e-05	0.00549922	valine degradation	MouseCyc	Acad8; Aldh6a1; Bcat2; Bcat1; Dbt	12035; 12036; 66948; 13171; 104776	15	15
6.80783e-05	0.00549922	Proteoglycans in cancer - Mus musculus (mouse)	KEGG	Dcn; Prkcb; Fzd3; Erbb4; Prkca; Cdkn1a; Camk2g; Sdc4; Itgav; Vtn; Msn; Col1a1; Itpr2; Flna; Ptch1; Hspg2; Wnt4; Cav1	14365; 12325; 13869; 16439; 16410; 15530; 192176; 12842; 19206; 12575; 17698; 18750; 18751; 12389; 22370; 13179; 22417; 20971	204	204
8.16147e-05	0.00557996	Thyroid hormone synthesis - Mus musculus (mouse)	KEGG	Lrp2; Plcb1; Prkcb; Hspa5; Prkca; Pdia4; Hsp90b1; Creb3l2; Itpr2; Gpx8	14828; 22027; 12304; 14725; 208647; 18750; 18751; 69590; 16439; 18795	73	73
8.44285e-05	0.00557996	ECM proteoglycans	Reactome	Dcn; Hspg2; Dmp1; Itgav; Vtn; Dspp; Bgn	12111; 16410; 22370; 13179; 666279; 13406; 15530	35	35
0.000133927	0.00811377	PodNet- protein-protein interactions in the podocyte	Wikipathways	Capzb; Camk2g; Angptl3; Igfbp7; Magi2; Hspg2; Itgav; Kirrel2; Slc43a1; Prkca; Cdkn1a; P4ha1; Capza2; Sv2b; Sema3f; Zhx3; Myh9; Nid2; Nid1; Nphs1; Ptpro; Lamc1; Angptl2	26360; 18451; 320799; 54631; 19277; 64176; 226519; 15530; 16410; 18073; 18074; 12325; 50791; 18750; 17886; 243911; 12575; 12343; 12345; 20350; 72401; 29817; 30924	315	315
0.000177254	0.00991262	XPodNet - protein-protein interactions in the podocyte expanded by STRING	Wikipathways	Capzb; Hspa8; Cyfip1; Camk2g; Thrb; Vtn; Angptl3; Igfbp7; Kcnmb1; Tuba1a; Hspg2; Itgav; Hsp90ab1; Adam12; Kirrel2; Slc43a1; Vamp1; Prkca; Id2; Cdkn1a; Arrb1; Lamb1; Bmpr1b; P4ha1; Ednra; Sorbs3; Cav1; Angptl2; Capza2; Lamc1; Erbb4; Sema3f; Gria2; Zhx3; Myh9; Gjb6; Nid2; Nid1; Nphs1; Ptpro; Hsp90aa1; Lyn; Sv2b; Htra1; Magi2	12325; 18073; 18074; 15516; 13869; 16533; 14623; 20410; 29817; 16777; 20350; 13617; 54631; 21834; 243911; 15530; 19277; 12575; 12343; 17886; 12345; 11489; 72401; 14800; 15902; 15519; 22370; 64176; 12389; 226519; 56213; 20430; 22142; 50791; 18750; 26360; 18451; 320799; 16410; 17096; 22317; 15481; 109689; 30924; 12167	831	829
0.000215205	0.0111753	Long-term potentiation - Mus musculus (mouse)	KEGG	Plcb1; Prkcb; Calm2; Calm1; Prkca; Grin2c; Camk2g; Gria2; Itpr2	12313; 12314; 12325; 16439; 18750; 18751; 14800; 14813; 18795	67	67
0.000241344	0.0116971	Amphetamine addiction - Mus musculus (mouse)	KEGG	Ppp1r1b; Calm2; Calm1; Prkca; Grin2c; Camk2g; Prkcb; Creb3l2; Gria2	12314; 12313; 208647; 12325; 18750; 14800; 14813; 19049; 18751	68	68
0.000295252	0.0131276	PPAR signaling pathway - Mus musculus (mouse)	KEGG	Cpt1a; Dbi; Hmgcs2; Acsl3; Fabp7; Apoc3; Acadl; Plin4; Fads2; Slc27a1	56473; 11814; 57435; 15360; 26457; 74205; 12894; 11363; 12140; 13167	85	85
0.000313184	0.0131276	Valine, leucine and isoleucine degradation - Mus musculus (mouse)	KEGG	Ivd; Hmgcs2; Acad8; Bcat2; Bcat1; Aldh6a1; Aldh7a1; Dbt	15360; 12035; 12036; 66948; 56357; 104776; 110695; 13171	56	56
0.00032503	0.0131276	Gap junction - Mus musculus (mouse)	KEGG	Plcb1; Prkcb; Pdgfd; Tuba1c; Tuba1b; Tuba1a; Tubb5; Prkca; Tubb4b; Itpr2	16439; 71785; 22142; 22143; 22146; 22154; 227613; 18750; 18751; 18795	86	86
0.000373971	0.0136979	Leucine Catabolism	MouseCyc	Ivd; Bcat2; Bcat1; Dbt	12035; 12036; 13171; 56357	12	12
0.000382267	0.0136979	Non-integrin membrane-ECM interactions	Reactome	Prkca; Hspg2; Sdc4; Itgav; Vtn	15530; 16410; 18750; 20971; 22370	21	21
0.000397281	0.0136979	Fatty Acid Beta Oxidation (streamlined)	Wikipathways	Cpt1a; Acadl; Fabp7; Eci1; Acsl3; Slc27a1	12894; 11363; 26457; 12140; 74205; 13177	32	32
0.000414516	0.0136979	Amoebiasis - Mus musculus (mouse)	KEGG	Plcb1; Lama4; Prkca; Prkcb; Lamb1; Col4a2; Col4a1; Col1a1; Gnal; Col3a1; Lamc1	12826; 12827; 12842; 12825; 226519; 18750; 18751; 14680; 18795; 16775; 16777	106	105
0.000450964	0.0139183	Focal Adhesion-PI3K-Akt-mTOR-signaling pathway	Wikipathways	Pdgfd; Vtn; Hsp90ab1; Itgb8; Ppargc1a; Creb3l2; Col4a2; Col4a1; Lamb1; Col3a1; Fgfr3; Ppp2r3a; Cdkn1a; Slc2a4; Slc2a3; Col1a1; Col6a2; Lama4; Kitl; Hsp90b1; Hsp90aa1; Lamc1	22370; 15519; 12834; 15516; 16775; 16777; 12825; 12826; 12827; 14184; 226519; 17311; 22027; 19017; 12842; 20527; 235542; 20528; 320910; 71785; 12575; 208647	322	321
0.000459475	0.0139183	Gastric acid secretion - Mus musculus (mouse)	KEGG	Cckbr; Plcb1; Prkcb; Calm2; Kcnj16; Calm1; Prkca; Camk2g; Itpr2	12426; 12313; 12314; 16517; 12325; 16439; 18750; 18751; 18795	74	74
0.000562739	0.0163644	Focal Adhesion	Wikipathways	Lamc1; Lama4; Mapk4; Itgb8; Col1a1; Vtn; Map2k6; Col4a1; Flna; Lamb1; Col3a1; Cav1; Col6a2; Pdgfd; Col4a2	22370; 26399; 12834; 16775; 12825; 12826; 12827; 225724; 12389; 192176; 226519; 12842; 320910; 71785; 16777	182	182
0.000679799	0.0183313	Salivary secretion - Mus musculus (mouse)	KEGG	Adra1a; Plcb1; Vamp2; Calm2; Calm1; Prkca; Prkcb; Itpr2; Cst3	22318; 12313; 12314; 11549; 16439; 18750; 18751; 13010; 18795	78	78
0.00068304	0.0183313	Vascular smooth muscle contraction - Mus musculus (mouse)	KEGG	Kcnmb1; Adra1a; Prkcb; Calm2; Calm1; Prkca; Plcb1; Ramp2; Gna13; Itpr2; Ednra; Cald1	12313; 12314; 16439; 54409; 16533; 11549; 13617; 14674; 18795; 18750; 18751; 109624	129	129
0.000706021	0.0183313	Calcium signaling pathway - Mus musculus (mouse)	KEGG	Cckbr; Adra1a; Prkcb; Calm2; Erbb4; Calm1; Prkca; Grin2c; Cxcr4; Camk2g; Itpr2; Hrh1; Gnal; Ednra; Plcb1	14680; 12314; 12325; 13869; 16439; 15465; 12426; 12313; 11549; 13617; 18795; 18750; 18751; 14813; 12767	187	186
0.000896212	0.0195216	PPAR signaling pathway	Wikipathways	Cpt1a; Dbi; Hmgcs2; Slc27a1; Fabp7; Apoc3; Acsl3; Fads2; Acadl	12894; 11814; 26457; 11363; 13167; 12140; 74205; 56473; 15360	81	81
0.000896307	0.0195216	Estrogen signaling pathway - Mus musculus (mouse)	KEGG	Creb3l2; Calm2; Calm1; Hspa8; Fkbp4; Hsp90b1; Hsp90ab1; Fkbp5; Krt15; Itpr2; Hsp90aa1; Plcb1	22027; 12313; 12314; 15481; 15516; 15519; 208647; 16665; 16439; 18795; 14228; 14229	133	133
0.000957524	0.0195216	Dopaminergic synapse - Mus musculus (mouse)	KEGG	Plcb1; Ppp1r1b; Calm2; Gria2; Calm1; Prkca; Ppp2r3a; Prkcb; Creb3l2; Gnal; Itpr2; Camk2g	235542; 12313; 12314; 12325; 16439; 19049; 208647; 18750; 14680; 18795; 18751; 14800	135	134
0.000957561	0.0195216	Syndecan interactions	Reactome	Prkca; Sdc4; Itgav; Vtn	16410; 18750; 20971; 22370	15	15
0.000964802	0.0195216	Cysteine formation from homocysteine	Reactome	Cbs; Cth	12411; 107869	2	2
0.000964802	0.0195216	cysteine biosynthesis/homocysteine degradation	MouseCyc	Cbs; Cth	12411; 107869	2	2
0.000964802	0.0195216	cysteine biosynthesis II	MouseCyc	Cbs; Cth	12411; 107869	2	2
0.000966683	0.0195216	Collagen biosynthesis and modifying enzymes	Reactome	Plod1; P4ha1; Col4a2; Col4a1; Col1a1; Col3a1; Serpinh1; Col6a2	12826; 12825; 12834; 18822; 12406; 18451; 12827; 12842	66	66
0.00103244	0.0202684	Cellular responses to external stimuli	Reactome	Cdkn2c; Sod3; Mt2; Camk2g; Hspa4l; Txn1; H1f0; Hspa5; Hspa4; Hspa8; Hsp90ab1; Tnik; Map2k6; Gpx8; Mt1; Dynll1; Hsph1; Rbbp7; Cdkn1a; Fkbp4; Fkbp5; Hsp90aa1; Stip1	56455; 665113; 14228; 14958; 14229; 12575; 15519; 245688; 15525; 69590; 20867; 14828; 15516; 22166; 12325; 15481; 17748; 18415; 12580; 26399; 20657; 17750; 15505	364	364
0.00108168	0.0202684	Melanogenesis - Mus musculus (mouse)	KEGG	Plcb1; Fzd3; Calm2; Calm1; Prkca; Camk2g; Kitl; Prkcb; Wnt4; Creb3l2	12313; 14365; 12325; 12314; 208647; 18750; 18751; 18795; 22417; 17311	100	100
0.0010873	0.0202684	A tetrasaccharide linker sequence is required for GAG synthesis	Reactome	Dcn; Hspg2; Sdc4; Cspg4; Bgn	12111; 20971; 13179; 121021; 15530	26	26
0.00124565	0.0223427	Mitochondrial LC-Fatty Acid Beta-Oxidation	Wikipathways	Cpt1a; Acsl3; Eci1; Acadl	12894; 11363; 74205; 13177	16	16
0.00126005	0.0223427	Glucagon signaling pathway - Mus musculus (mouse)	KEGG	Cpt1a; Plcb1; Calm2; Acacb; Camk2g; Ppargc1a; Creb3l2; Itpr2; Pygm; Calm1	12313; 12325; 100705; 19017; 12894; 12314; 208647; 16439; 18795; 19309	102	102
0.00131144	0.0227004	MAPK signaling pathway	Wikipathways	Rasgrp1; Ppm1b; Hspa5; Hspa8; Map3k6; Prkcb; Ddit3; Traf6; Map2k6; Mapk4; Arrb1; Flna; Dusp4	225724; 192176; 19419; 26399; 14828; 15481; 19043; 22034; 53608; 18751; 13198; 109689; 319520	158	158
0.00140401	0.0235129	Focal adhesion - Mus musculus (mouse)	KEGG	Lamc1; Pdgfd; Lama4; Prkca; Itgb8; Prkcb; Itgav; Vtn; Col4a2; Col4a1; Col1a1; Lamb1; Flna; Col6a2; Cav1	12826; 12827; 12834; 12842; 12389; 71785; 16410; 192176; 226519; 18750; 18751; 320910; 22370; 16775; 16777	199	199
0.00145991	0.0235129	Post-translational protein phosphorylation	Reactome	Mfge8; Eva1a; Dmp1; Hsp90b1; Fstl1; Pnpla2; Igfbp7; Igfbp4; Lamb1; Cst3; Lamc1	66853; 232146; 22027; 17304; 16010; 13010; 226519; 13406; 16777; 29817; 14314	123	122
0.00148775	0.0235129	leucine degradation I	MouseCyc	Ivd; Bcat2; Bcat1	12035; 12036; 56357	8	8
0.00148775	0.0235129	valine degradation I	MouseCyc	Acad8; Bcat2; Bcat1	12035; 12036; 66948	8	8
0.00156253	0.0241694	Cellular responses to stress	Reactome	Cdkn2c; H1f0; Sod3; Hspa5; Hspa4; Rbbp7; Cdkn1a; Camk2g; Hspa4l; Hsp90aa1; Fkbp4; Fkbp5; Tnik; Txn1; Map2k6; Hsp90ab1; Gpx8; Stip1; Hspa8; Hsph1	14828; 14228; 15525; 18415; 12580; 69590; 14958; 14229; 15516; 26399; 22166; 12325; 665113; 20657; 15519; 245688; 15481; 15505; 20867; 12575	308	308
0.00174914	0.0263514	PI3K-Akt signaling pathway - Mus musculus (mouse)	KEGG	Pdgfd; Vtn; Magi2; Creb3l2; Itgb8; Itgav; Hsp90ab1; Col4a2; Col4a1; Lamb1; Fgfr3; Prkca; Cdkn1a; Ppp2r3a; Col1a1; Col6a2; Lama4; Erbb4; Kitl; Hsp90b1; Hsp90aa1; Lamc1	235542; 16410; 71785; 12575; 18750; 16775; 16777; 12826; 12827; 12834; 12842; 208647; 15516; 15519; 226519; 320910; 17311; 22027; 13869; 50791; 22370; 14184	358	356
0.00177609	0.0263514	Inflammatory mediator regulation of TRP channels - Mus musculus (mouse)	KEGG	Plcb1; Cyp2j9; Calm2; Calm1; Prkca; Camk2g; Prkcb; Asic2; Map2k6; Hrh1; Itpr2	12313; 12314; 12325; 16439; 15465; 11418; 74519; 26399; 18795; 18750; 18751	125	125
0.00212711	0.0309282	Inflammatory Response Pathway	Wikipathways	Lamb1; Col3a1; Col1a1; Lamc1; Vtn	22370; 16777; 12842; 12825; 226519	30	30
0.00218035	0.0310807	Acetylcholine regulates insulin secretion	Reactome	Prkca; Plcb1; Marcks	17118; 18750; 18795	9	9
0.0022611	0.031612	Histidine, lysine, phenylalanine, tyrosine, proline and tryptophan catabolism	Reactome	Tdo2; Aass; Slc7a5; Prodh; Aldh7a1; Hnmt	30956; 20539; 56720; 19125; 110695; 140483	44	44
0.00273971	0.0361548	Long-term depression - Mus musculus (mouse)	KEGG	Plcb1; Prkca; Prkcb; Gria2; Gna13; Itpr2; Lyn	18795; 16439; 18750; 18751; 17096; 14674; 14800	61	61
0.00283469	0.0361548	Metallothioneins bind metals	Reactome	Mt2; Mt1	17748; 17750	3	3
0.00283469	0.0361548	Response to metal ions	Reactome	Mt2; Mt1	17748; 17750	3	3
0.00283469	0.0361548	fatty acid β-oxidation III (unsaturated, odd number)	MouseCyc	Eci2; Eci1	23986; 13177	3	3
0.00283469	0.0361548	Inositol transporters	Reactome	Slc5a3; Slc2a13	239606; 53881	3	3
0.00300534	0.0376704	Chondroitin sulfate biosynthesis	Reactome	Dcn; Cspg4; Bgn; Csgalnact1	234356; 13179; 12111; 121021	20	20
0.00331336	0.0408274	Signaling by Receptor Tyrosine Kinases	Reactome	Cyfip1; Spred1; Dusp4; Pdgfd; Ptbp1; Itgav; Col4a2; Col4a1; Lamb1; Fgfr3; Prkca; Prkcb; Nedd4; Col6a2; Lyn; Lama4; Erbb4; Kitl; Hsp90aa1; Atp6v1c1; Lamc1; Ptprj	12827; 19205; 16775; 18750; 15519; 19271; 66335; 14184; 16410; 71785; 319520; 17311; 17999; 18751; 12826; 16777; 13869; 114715; 226519; 12834; 20430; 17096	377	375
0.00375188	0.044715	Fatty Acid Beta Oxidation	Wikipathways	Cpt1a; Acsl3; Eci1; Acadl; Pnpla2	12894; 74205; 11363; 66853; 13177	34	34
0.00375188	0.044715	COPI-independent Golgi-to-ER retrograde traffic	Reactome	Agpat3; Capzb; Dynll1; Rab6b; Capza2	56455; 270192; 12345; 12343; 28169	34	34
0.00408875	0.0463476	The role of GTSE1 in G2/M progression after G2 checkpoint	Reactome	Hsp90ab1; Hsp90aa1; Cdkn1a	15519; 15516; 12575	11	11
0.00408875	0.0463476	Dermatan sulfate biosynthesis	Reactome	Dcn; Bgn; Cspg4	121021; 12111; 13179	11	11
0.00429972	0.0463476	Regulation of Insulin-like Growth Factor (IGF) transport and uptake by Insulin-like Growth Factor Binding Proteins (IGFBPs)	Reactome	Mfge8; Eva1a; Dmp1; Hsp90b1; Fstl1; Pnpla2; Igfbp7; Igfbp4; Lamb1; Cst3; Lamc1	66853; 232146; 22027; 17304; 16010; 13010; 226519; 13406; 16777; 29817; 14314	141	140
0.00432039	0.0463476	Triacylglyceride Synthesis	Wikipathways	Pnpla2; Agpat5; Gpam; Agpat3	52123; 14732; 28169; 66853	22	22
0.00435461	0.0463476	Chondroitin sulfate/dermatan sulfate metabolism	Reactome	Dcn; Cspg4; Hspg2; Sdc4; Bgn; Csgalnact1	12111; 20971; 234356; 13179; 121021; 15530	50	50
0.00435461	0.0463476	Fatty acid degradation - Mus musculus (mouse)	KEGG	Cpt1a; Acsl3; Eci2; Eci1; Aldh7a1; Acadl	23986; 74205; 12894; 11363; 110695; 13177	50	50
0.00435461	0.0463476	Arginine and proline metabolism - Mus musculus (mouse)	KEGG	Smox; Ckb; Dao; Prodh; P4ha1; Aldh7a1	228608; 18451; 12709; 19125; 13142; 110695	50	50
0.00439888	0.0463476	Pathways in cancer - Mus musculus (mouse)	KEGG	Camk2g; Traf6; Itgav; Hsp90ab1; Gna13; Col4a1; Lamb1; Fgfr3; Col4a2; Calm2; Zbtb16; Calm1; Prkca; Cdkn1a; Prkcb; Rasgrp1; Cxcr4; Ednra; Ptch1; Plcb1; Fzd3; Lama4; Kitl; Hsp90b1; Wnt4; Gli1; Hsp90aa1; Lamc1	12313; 14365; 12325; 16410; 12575; 14632; 18750; 18751; 14674; 18795; 16775; 16777; 12767; 12826; 12827; 19206; 17311; 19419; 12314; 15516; 15519; 226519; 13617; 235320; 22027; 22034; 14184; 22417	530	530
0.00452558	0.0470013	Peroxisome - Mus musculus (mouse)	KEGG	Ephx2; Acsl3; Dao; Xdh; Eci2; Idh2; Pxmp2; Abcd2	74205; 23986; 13142; 13850; 22436; 19301; 26874; 269951	84	84
0.00486396	0.0498043	Insulin secretion - Mus musculus (mouse)	KEGG	Kcnmb1; Plcb1; Vamp2; Camk2g; Prkca; Prkcb; Creb3l2; Kcnn2	18751; 16533; 12325; 22318; 140492; 208647; 18795; 18750	85	85
0.00494267	0.0499072	Protein processing in endoplasmic reticulum - Mus musculus (mouse)	KEGG	Pdia4; Hsph1; Hspa5; Hyou1; Hspa4l; Calr; Hspa8; Pdia3; Hsp90b1; Hsp90ab1; Ddit3; Hsp90aa1	22027; 12304; 12317; 15481; 15519; 15505; 13198; 15516; 14827; 14828; 18415; 12282	163	163
0.00504397	0.0502324	Fluid shear stress and atherosclerosis - Mus musculus (mouse)	KEGG	Calm2; Calm1; Sdc4; Hsp90b1; Hsp90ab1; Bmpr1b; Txn1; Itgav; Hsp90aa1; Map2k6; Cav1	22027; 12313; 12314; 12389; 22166; 15516; 16410; 15519; 26399; 12167; 20971	143	143
0.00529691	0.0516365	One carbon metabolism and related pathways	Wikipathways	Sod3; Bcat2; Bcat1; Cbs; Chpt1; Cth	12035; 20657; 12036; 107869; 212862; 12411	52	52
0.00532701	0.0516365	CDP-diacylglycerol biosynthesis II	MouseCyc	Agpat5; Gpam; Agpat3	14732; 52123; 28169	12	12
0.00555272	0.0531162	Valine, leucine and isoleucine biosynthesis - Mus musculus (mouse)	KEGG	Bcat2; Bcat1	12035; 12036	4	4
0.00598228	0.0564821	MAPK signaling pathway	Wikipathways	Rasgrp1; Ppm1b; Hspa5; Hspa8; Map3k6; Prkcb; Ddit3; Traf6; Map2k6; Mapk4; Dusp4; Cyp2d22	225724; 26399; 19419; 14828; 15481; 19043; 22034; 53608; 18751; 56448; 13198; 319520	167	167
0.00611578	0.0570022	Mitochondrial Fatty Acid Beta-Oxidation	Reactome	Dbi; Acot11; Eci1; Acadl; Acot1	11363; 13177; 329910; 13167; 26897	38	38
0.00641331	0.0590187	Primary Focal Segmental Glomerulosclerosis FSGS	Wikipathways	Cdkn1a; Myh9; Itgav; Vtn; Ptpro; Nphs1; Kirrel2	22370; 243911; 54631; 17886; 19277; 12575; 16410	71	71
0.00676703	0.0599955	phosphatidylglycerol biosynthesis I (plastidic)	MouseCyc	Agpat5; Gpam; Agpat3	14732; 52123; 28169	13	13
0.00676703	0.0599955	CDP-diacylglycerol biosynthesis I	MouseCyc	Agpat5; Gpam; Agpat3	14732; 52123; 28169	13	13
0.00676703	0.0599955	Regulation of KIT signaling	Reactome	Prkca; Lyn; Kitl	18750; 17311; 17096	13	13
0.00685541	0.0600468	GnRH signaling pathway - Mus musculus (mouse)	KEGG	Plcb1; Prkcb; Calm2; Calm1; Prkca; Camk2g; Map2k6; Itpr2	12313; 12314; 12325; 16439; 26399; 18750; 18751; 18795	90	90
0.00780461	0.067547	Small cell lung cancer - Mus musculus (mouse)	KEGG	Lama4; Traf6; Cdkn1a; Itgav; Col4a2; Col4a1; Lamb1; Lamc1	22034; 16410; 12827; 12826; 226519; 12575; 16775; 16777	92	92
0.00841628	0.0711469	phosphatidylglycerol biosynthesis II (non-plastidic)	MouseCyc	Agpat5; Gpam; Agpat3	14732; 52123; 28169	14	14
0.00841628	0.0711469	Omega-9 FA synthesis	Wikipathways	Acsl3; Fads2; Acot1	26897; 74205; 56473	14	14
0.00861783	0.0720133	Fatty acid metabolism	Reactome	Cpt1a; Dbi; Ephx2; Acsl3; Cyp2j9; Cyp4f14; Cyp4f15; Eci2; Eci1; Acot11; Cyp2d22; Fads2; Acadl; Acot1	56448; 23986; 64385; 26897; 13177; 329910; 56473; 74519; 106648; 12894; 11363; 13167; 13850; 74205	219	219
0.00906459	0.0724171	Disinhibition of SNARE formation	Reactome	Prkca; Prkcb	18750; 18751	5	5
0.00906459	0.0724171	The fatty acid cycling model	Reactome	Ucp2; Ucp3	22228; 22229	5	5
0.00906459	0.0724171	The proton buffering model	Reactome	Ucp2; Ucp3	22228; 22229	5	5
0.00906459	0.0724171	Mitochondrial Uncoupling Proteins	Reactome	Ucp2; Ucp3	22228; 22229	5	5
0.00917421	0.0724962	fatty acid β-oxidation I	MouseCyc	Acad8; Eci2; Eci1; Acsl3	23986; 13177; 66948; 74205	27	27

## Sheet: EAE chr vs PS
p-value	q-value	pathway	source	members_input_overlap	members_input_overlap_geneids	size	effective_size
0.000163823	0.0283413	Cilium Assembly	Reactome	Ift140; Ttc30b; Exoc5; Tubb4b; Tuba1a; Cetn2; Dync2li1	105504; 106633; 26370; 22142; 213575; 227613; 72421	174	174
0.000383682	0.0331885	Organelle biogenesis and maintenance	Reactome	Ift140; Ttc30b; Exoc5; Tubb4b; Tuba1a; Cetn2; Dync2li1	105504; 106633; 227613; 26370; 22142; 213575; 72421	200	200
0.00104871	0.0569763	Cell junction organization	Reactome	Jup; Ang; Flnc; Cadm1	11727; 68794; 54725; 16480	68	67
0.0016338	0.0569763	Adherens junctions interactions	Reactome	Jup; Ang; Cadm1	11727; 54725; 16480	36	35
0.00235252	0.0569763	acyl-CoA hydrolysis	MouseCyc	Acot5; Acot1	26897; 217698	11	11
0.00281074	0.0569763	Translocation of ZAP-70 to Immunological synapse	Reactome	Ptpn22; H2-Ab1	14961; 19260	12	12
0.00281074	0.0569763	TNFR1-induced proapoptotic signaling	Reactome	Usp2; Cyld	53376; 74256	12	12
0.0028683	0.0569763	Cell-Cell communication	Reactome	Ang; Jup; Flnc; Cadm1	68794; 54725; 16480; 11727	89	88
0.00296409	0.0569763	Intraflagellar transport	Reactome	Ift140; Dync2li1; Ttc30b	72421; 213575; 106633	43	43
0.0035937	0.0604212	Cell-cell junction organization	Reactome	Jup; Ang; Cadm1	11727; 54725; 16480	47	46
0.00384181	0.0604212	Phosphorylation of CD3 and TCR zeta chains	Reactome	Ptpn22; H2-Ab1	19260; 14961	14	14
0.00624909	0.0892714	Phagosome - Mus musculus (mouse)	KEGG	H2-Ab1; Tuba1a; Ctss; Dync1li2; Tubb4b	234663; 14961; 22142; 13040; 227613	181	174
0.00670826	0.0892714	Tuberculosis - Mus musculus (mouse)	KEGG	H2-Ab1; Hspa9; Ctss; Calm2; Lbp	12314; 15526; 14961; 13040; 16803	178	177
0.00936377	0.108426	Huntington disease - Mus musculus (mouse)	KEGG	Dnaic1; Dnah7a; Dnah7b; Dnah11; Dnah5	110082; 13411; 627872; 227058; 68922	194	192

## Sheet: EAE chr vs ons
p-value	q-value	pathway	source	members_input_overlap	members_input_overlap_geneids	size	effective_size
7.33016e-13	4.43475e-10	Metabolism	Reactome	Mut; Tdo2; Smox; Eci2; Scd2; Idh2; Atp5a1; Scd1; Prkaa2; Cyp4f15; Maob; Ugt1a6a; Marcks; Etnk1; Acly; Ucp2; Ucp3; Acadl; Agmo; Folh1; Etfa; Sult1a1; Ormdl3; Oplah; Gpt2; Dao; Sdc4; Plcd4; Pygm; Prkag2; Acad8; Pdk2; Acsl3; Fads1; Cyp2d22; Hsd11b1; Gnai2; Ckb; Phyh; Cpt1a; Hmgcs2; Cyp51; Idh3g; Acacb; Aass; Gstm1; Plcb1; Azin1; Gstm5; Nqo1; Hspg2; Aldh6a1; Chpt1; Adhfe1; Acot11; Aldoc; Nadk2; Cbs; …	104112; 329910; 14678; 13121; 20787; 56448; 108682; 218442; 30956; 11946; 20249; 11814; 74205; 54375; 76267; 106648; 53320; 14862; 110911; 18104; 12389; 269951; 109731; 19125; 15929; 68646; 20887; 71760; 52538; 22229; 14645; 12140; 110842; 56357; 104776; 228608; 11676; 74167; 20971; 12894; 66612; 108099; 22228; 15360; 17118; 76187; 13142; 100705; 12709; 11363; 20250; 23986; 66853; 319660; 11668; …	1771	1770
7.31947e-07	0.000221414	Metabolism of amino acids and derivatives	Reactome	Ivd; Tdo2; Serinc5; Smox; Gpt2; Acad8; Dao; Azin1; Aldh6a1; Nqo1; Prodh; Cbs; Glul; Aass; Ckb; Folh1	14645; 108682; 53320; 66948; 19125; 12411; 18104; 30956; 54375; 56357; 56720; 104776; 13142; 228608; 12709; 218442	202	201
1.31932e-06	0.000266062	Translocation of ZAP-70 to Immunological synapse	Reactome	Cd4; H2-Ab1; H2-Aa; H2-Eb1; Ptpn22	12504; 14969; 14960; 14961; 19260	12	12
2.27958e-06	0.000279822	Fatty acid metabolism	Reactome	Cpt1a; Mut; Prkag2; Acly; Eci2; Scd2; Acsl3; Scd1; Prkaa2; Cyp4f15; Acaa2; Acot11; Fads1; Cyp2d22; Acadl; Phyh	56448; 23986; 20250; 20249; 329910; 52538; 16922; 76267; 17850; 106648; 12894; 11363; 108079; 104112; 108099; 74205	219	219
2.6575e-06	0.000279822	AMPK signaling pathway - Mus musculus (mouse)	KEGG	Cpt1a; Adra1a; Slc2a4; Acacb; Ccnd1; Prkag2; Prkaa2; Ppargc1a; Scd2; Pfkm; Srebf1; Scd1	108079; 20528; 108099; 19017; 12894; 20787; 12443; 18642; 20249; 20250; 11549; 100705	126	125
2.92654e-06	0.000279822	PPAR signaling pathway - Mus musculus (mouse)	KEGG	Cpt1a; Hmgcs2; Scd2; Acsl3; Scd1; Fabp7; Apoc3; Acadl; Plin4; Slc27a1	20249; 20250; 11814; 57435; 15360; 26457; 74205; 12894; 11363; 12140	85	85
3.23762e-06	0.000279822	Phosphorylation of CD3 and TCR zeta chains	Reactome	Cd4; Ptpn22; H2-Aa; H2-Eb1; H2-Ab1	12504; 14969; 19260; 14960; 14961	14	14
7.52674e-06	0.00056921	Cell adhesion molecules (CAMs) - Mus musculus (mouse)	KEGG	Cdh2; H2-Ab1; H2-Aa; Selplg; Itgav; Cd4; Sdc4; Ptprc; H2-Eb1; Itgb8; Icosl; Cdh5; Cd34	16410; 50723; 14960; 14961; 14969; 12490; 12504; 12558; 12562; 19264; 20345; 20971; 320910	169	162
1.48333e-05	0.000997125	PPAR signaling pathway	Wikipathways	Cpt1a; Hmgcs2; Scd2; Acadl; Scd1; Fabp7; Apoc3; Acsl3; Slc27a1	12894; 11814; 26457; 20250; 11363; 20249; 12140; 74205; 15360	81	81
1.98227e-05	0.00119927	Metabolism of lipids	Reactome	Mut; Eci2; Scd2; Acsl3; Cyp51; Prkaa2; Cyp4f15; Acaa2; Etnk1; Acly; Acadl; Cpt1a; Ormdl3; Fabp7; Prkag2; Fads1; Cyp2d22; Phyh; Hmgcs2; Scd1; Chpt1; Acot11; Etnppl; Hsd11b1; Agmo; Cds2; Pnpla2; Srebf1	20249; 12140; 17850; 108079; 104112; 74205; 329910; 76267; 106648; 12894; 75320; 13121; 66612; 108099; 20787; 56448; 66853; 15360; 110911; 16922; 11363; 20250; 23986; 319660; 15483; 71760; 52538; 212862	655	655
2.73251e-05	0.00150288	Insulin resistance - Mus musculus (mouse)	KEGG	Cpt1a; Slc2a4; Acacb; Prkag2; Prkaa2; Prkcb; Ppargc1a; Srebf1; Slc27a1; Pygm	108079; 20528; 108099; 19017; 12894; 20787; 18751; 26457; 100705; 19309	109	109
3.78377e-05	0.00190765	Fatty Acid Biosynthesis	Wikipathways	Acaa2; Scd1; Acly; Acacb; Acsl3	52538; 20249; 74205; 104112; 100705	22	22
6.54062e-05	0.0030439	Estrogen metabolism	Wikipathways	Gstm1; Ugt1a6a; Sult1a1; Nqo1	20887; 14862; 18104; 94284	13	13
0.000109445	0.00472961	MHC class II antigen presentation	Reactome	Cd74; Ctsl; Ctso; H2-Ab1; H2-Aa; H2-Eb1; Ctss	13040; 16149; 13039; 229445; 14969; 14961; 14960	61	61
0.000159528	0.00643429	PD-1 signaling	Reactome	Cd4; H2-Ab1; H2-Aa; H2-Eb1	12504; 14969; 14960; 14961	16	16
0.00019336	0.00731141	oleate biosynthesis II (animals)	MouseCyc	Scd2; Fads1; Scd1	20250; 20249; 76267	7	7
0.000205668	0.00731936	Serotonin and anxiety	Wikipathways	Adra1a; Plcd4; Prkcb; Plek	56193; 18802; 18751; 11549	17	17
0.000249717	0.00839326	Fatty Acid Beta Oxidation (streamlined)	Wikipathways	Cpt1a; Slc27a1; Acadl; Acsl3; Fabp7	12894; 11363; 26457; 12140; 74205	32	32
0.000268402	0.00854647	Fluid shear stress and atherosclerosis - Mus musculus (mouse)	KEGG	Rac2; Gstm1; Sdc4; Gstm5; Itgav; Prkaa2; Ctsl; Nqo1; Cdh5; Cav1	14862; 14866; 108079; 12389; 12562; 16410; 18104; 19354; 13039; 20971	143	143
0.000286356	0.00866228	Adipocytokine signaling pathway - Mus musculus (mouse)	KEGG	Cpt1a; Prkag2; Acacb; Acsl3; Slc2a4; Prkaa2; Ppargc1a	108099; 108079; 20528; 19017; 74205; 12894; 100705	71	71
0.00033634	0.0096898	Proteoglycans in cancer - Mus musculus (mouse)	KEGG	Prkcb; Ctsl; Ccnd1; Sdc4; Cdkn1a; Hspg2; Nras; Fgfr1; Itgav; Msn; Ptch1; Cav1	12443; 16410; 15530; 13039; 18176; 19206; 12575; 17698; 18751; 12389; 14182; 20971	204	204
0.00049861	0.0137118	Valine, leucine and isoleucine degradation - Mus musculus (mouse)	KEGG	Ivd; Mut; Hmgcs2; Acad8; Acaa2; Aldh6a1	15360; 66948; 56357; 52538; 104776; 17850	56	56
0.000642876	0.0169104	Viral myocarditis - Mus musculus (mouse)	KEGG	Rac2; Ccnd1; H2-Ab1; H2-Aa; Casp8; H2-Eb1; Cav1	12370; 12389; 14960; 14961; 14969; 12443; 19354	88	81
0.000702747	0.0177151	Generation of second messenger molecules	Reactome	Cd4; H2-Ab1; H2-Aa; H2-Eb1	12504; 14969; 14960; 14961	23	23
0.000744602	0.0180194	VEGFA-VEGFR2 Pathway	Reactome	Nckap1l; Cyfip1; Prkcb; Nras; Itgav; Cdh5; Elmo2	16410; 18751; 18176; 20430; 12562; 140579; 105855	83	83
0.000858664	0.0193588	Antigen processing and presentation - Mus musculus (mouse)	KEGG	Cd74; Ctsl; H2-Ab1; H2-Aa; Cd4; H2-Eb1; Ctss	14960; 14961; 14969; 12504; 13039; 13040; 16149	91	85
0.000863947	0.0193588	Serotonin and anxiety-related events	Wikipathways	Plcd4; Prkcb; Plek	56193; 18802; 18751	11	11
0.000964321	0.0201177	Metallothioneins bind metals	Reactome	Mt2; Mt1	17748; 17750	3	3
0.000964321	0.0201177	Response to metal ions	Reactome	Mt2; Mt1	17748; 17750	3	3
0.00113506	0.0228903	Thyroid hormone signaling pathway - Mus musculus (mouse)	KEGG	Plcb1; Rcan2; Ccnd1; Atp1b2; Prkcb; Nras; Itgav; Plcd4	16410; 53901; 12443; 11932; 18176; 18751; 18795; 18802	115	115
0.00128535	0.0248835	Signaling by VEGF	Reactome	Nckap1l; Cyfip1; Prkcb; Nras; Itgav; Cdh5; Elmo2	18751; 16410; 105855; 18176; 12562; 20430; 140579	91	91
0.00131615	0.0248835	fatty acid β-oxidation I	MouseCyc	Acad8; Eci2; Acsl3; Acaa2	23986; 52538; 66948; 74205	27	27
0.00145798	0.0267297	Import of palmitoyl-CoA into the mitochondrial matrix	Reactome	Cpt1a; Prkag2; Prkaa2	108099; 108079; 12894	13	13
0.00165942	0.0288227	Post-translational protein phosphorylation	Reactome	Rcn1; Fam20a; Dmp1; Pnpla2; Igfbp7; Eva1a; Cst3; Cdh2	19672; 66853; 232146; 208659; 13010; 13406; 12558; 29817	123	122
0.00174532	0.0288227	Chemokine signaling pathway	Wikipathways	Plcb1; Rac2; Ccl5; Dock2; Prkcb; Nras; Ccr2; Ccr7; Cx3cl1; Gnai2	14678; 12775; 12772; 18795; 18176; 19354; 18751; 20312; 94176; 20304	184	182
0.00175717	0.0288227	Primary Focal Segmental Glomerulosclerosis FSGS	Wikipathways	Ctsl; Cdkn1a; Myh9; Itgav; Podxl; Cdh2	27205; 17886; 12558; 12575; 13039; 16410	71	71
0.00183099	0.0288227	Omega-9 FA synthesis	Wikipathways	Scd2; Acsl3; Fads1	74205; 20250; 76267	14	14
0.0018434	0.0288227	TCR signaling	Reactome	Cd4; Ptpn22; H2-Aa; H2-Eb1; H2-Ab1	12504; 14969; 14960; 19260; 14961	49	49
0.00190563	0.0288227	γ-linolenate biosynthesis II (animals)	MouseCyc	Fads1; Acsl3	76267; 74205	4	4
0.00190563	0.0288227	Amine Oxidase reactions	Reactome	Maob; Smox	109731; 228608	4	4
0.00201855	0.0290767	Fatty acid degradation - Mus musculus (mouse)	KEGG	Cpt1a; Eci2; Acsl3; Acadl; Acaa2	23986; 52538; 74205; 12894; 11363	50	50
0.00201855	0.0290767	Arginine and proline metabolism - Mus musculus (mouse)	KEGG	Prodh; Maob; Dao; Smox; Ckb	228608; 109731; 12709; 19125; 13142	50	50
0.00223015	0.031053	Amino acid synthesis and interconversion (transamination)	Reactome	Serinc5; Glul; Folh1; Gpt2	218442; 14645; 108682; 53320	31	31
0.0022584	0.031053	valine degradation	MouseCyc	Acad8; Mut; Aldh6a1	17850; 66948; 104776	15	15
0.00248205	0.032349	Glucagon signaling pathway - Mus musculus (mouse)	KEGG	Cpt1a; Plcb1; Acacb; Prkag2; Ppargc1a; Prkaa2; Pygm	108079; 108099; 100705; 19017; 12894; 18795; 19309	102	102
0.00251306	0.032349	Downstream TCR signaling	Reactome	Cd4; H2-Ab1; H2-Aa; H2-Eb1	12504; 14969; 14960; 14961	32	32
0.00251306	0.032349	Citrate cycle (TCA cycle) - Mus musculus (mouse)	KEGG	Acly; Ogdhl; Idh3g; Idh2	239017; 104112; 15929; 269951	32	32
0.00258404	0.0325697	Chemokine signaling pathway - Mus musculus (mouse)	KEGG	Plcb1; Rac2; Ccl5; Dock2; Prkcb; Nras; Ccr2; Ccr7; Cx3cl1; Gnai2	18795; 18176; 18751; 94176; 20304; 14678; 20312; 19354; 12772; 12775	199	192
0.00274276	0.0334446	Mitochondrial LC-Fatty Acid Beta-Oxidation	Wikipathways	Cpt1a; Acsl3; Acadl	12894; 11363; 74205	16	16
0.00285255	0.0334446	Adipogenesis genes	Wikipathways	Slc2a4; Klf15; Scd1; Ppargc1a; Srebf1; Cntfr; Agt; Gdf10	19017; 66277; 11606; 20787; 20528; 20249; 12804; 14560	133	133
0.00308133	0.0334446	Signaling by FGFR1	Reactome	Flrt1; Fgfr3; Nras; Spred1; Fgfr1	18176; 14182; 396184; 114715; 14184	55	55
0.00313822	0.0334446	Activation of RAS in B cells	Reactome	Rasgrp1; Nras	19419; 18176	5	5
0.00313822	0.0334446	The fatty acid cycling model	Reactome	Ucp2; Ucp3	22228; 22229	5	5
0.00313822	0.0334446	The proton buffering model	Reactome	Ucp2; Ucp3	22228; 22229	5	5
0.00313822	0.0334446	Mitochondrial Uncoupling Proteins	Reactome	Ucp2; Ucp3	22228; 22229	5	5
0.00315098	0.0334446	Fatty Acid Beta Oxidation	Wikipathways	Cpt1a; Acsl3; Acadl; Pnpla2	12894; 74205; 11363; 66853	34	34
0.00315098	0.0334446	Metabolism of polyamines	Reactome	Nqo1; Azin1; Smox; Ckb	228608; 54375; 12709; 18104	34	34
0.00333793	0.0348181	MAPK signaling pathway	Wikipathways	Rasgrp1; Rac2; Map4k4; Gstm1; Prkcb; Nras; Casp8; Mapk4; Cyp2d22	12370; 225724; 19419; 18176; 14862; 26921; 19354; 18751; 56448	167	167
0.00340691	0.0348244	Biological oxidations	Reactome	Cyp51; Smox; Oplah; Gstm1; Cyp4v3; Sult1a1; Gstm5; Cyp4f15; Maob; Ugt1a6a; Cyp2d22; Aldh1a1	56448; 102294; 109731; 14862; 11668; 228608; 106648; 20887; 94284; 75475; 14866; 13121	267	267
0.00350785	0.0348244	Glycolysis	Wikipathways	Pdk2; Pfkm; Slc2a4; Aldoc	18642; 20528; 18604; 11676	35	35
0.00351122	0.0348244	Pathways in cancer - Mus musculus (mouse)	KEGG	Plcb1; Rasgrp1; Rac2; Il2rg; Ccnd1; Gstm1; Cdkn1a; Prkcb; Nras; Gstm5; Itgav; Nqo1; Casp8; Col4a1; Nfkb2; Ptch1; Gnai2; Fgfr3; Fgfr1	12370; 12443; 16410; 12575; 18751; 14678; 18795; 14862; 12826; 19206; 19354; 19419; 14866; 18034; 18104; 18176; 16186; 14182; 14184	530	530
0.00357816	0.0349159	The citric acid (TCA) cycle and respiratory electron transport	Reactome	Etfa; Idh3g; Idh2; Atp5a1; Pdk2; Adhfe1; Ucp2; Ucp3	269951; 22228; 15929; 76187; 22229; 110842; 18604; 11946	138	138
0.00389123	0.036351	Fatty acyl-CoA biosynthesis	Reactome	Scd2; Acly; Scd1; Acsl3	20250; 20249; 104112; 74205	36	36
0.00390548	0.036351	Regulation of Insulin-like Growth Factor (IGF) transport and uptake by Insulin-like Growth Factor Binding Proteins (IGFBPs)	Reactome	Rcn1; Fam20a; Dmp1; Pnpla2; Igfbp7; Eva1a; Cst3; Cdh2	19672; 66853; 232146; 208659; 13010; 13406; 12558; 29817	141	140
0.00390548	0.036351	Insulin signaling pathway - Mus musculus (mouse)	KEGG	Slc2a4; Acacb; Prkag2; Nras; Prkaa2; Ppargc1a; Srebf1; Pygm	108079; 20528; 108099; 19017; 18176; 20787; 19309; 100705	140	140
0.00410918	0.0376675	Peroxisome - Mus musculus (mouse)	KEGG	Idh2; Dao; Eci2; Acsl3; Pxmp2; Phyh	16922; 74205; 23986; 13142; 19301; 269951	84	84
0.00456019	0.0407835	Na+/Cl- dependent neurotransmitter transporters	Reactome	Slc6a1; Slc6a9; Slc6a6	232333; 21366; 14664	19	19
0.00465134	0.0407835	Regulation of ornithine decarboxylase (ODC)	Reactome	Azin1; Nqo1	18104; 54375	6	6
0.00465134	0.0407835	AMPK inhibits chREBP transcriptional activation activity	Reactome	Prkag2; Prkaa2	108099; 108079	6	6
0.00474108	0.0409764	Mitochondrial Fatty Acid Beta-Oxidation	Reactome	Acot11; Acaa2; Acadl; Mut	11363; 329910; 17850; 52538	38	38
0.00517728	0.0437725	Costimulation by the CD28 family	Reactome	Cd4; H2-Ab1; Icosl; H2-Aa; H2-Eb1	12504; 14969; 14960; 50723; 14961	62	62
0.00520929	0.0437725	Downstream signaling of activated FGFR1	Reactome	Flrt1; Nras; Fgfr3; Fgfr1	18176; 14182; 396184; 14184	39	39
0.00574993	0.0475215	Regulation of actin cytoskeleton - Mus musculus (mouse)	KEGG	Nckap1l; Cyfip1; Itgb8; Myh9; Nras; Itgav; Msn; Rac2; Fgfr3; Fgfr1	16410; 20430; 18176; 17698; 14182; 14184; 105855; 320910; 19354; 17886	215	215
0.00581255	0.0475215	Human cytomegalovirus infection - Mus musculus (mouse)	KEGG	Plcb1; Rac2; Ccl5; Ccnd1; Cdkn1a; Prkcb; Nras; Itgav; Casp8; Cx3cl1; Gnai2	16410; 18795; 12443; 12575; 18176; 18751; 20304; 14678; 20312; 19354; 12370	256	250
0.00609504	0.0491667	Non-integrin membrane-ECM interactions	Reactome	Hspg2; Sdc4; Itgav	15530; 16410; 20971	21	21
0.00623646	0.0496455	Bladder cancer - Mus musculus (mouse)	KEGG	Ccnd1; Cdkn1a; Nras; Fgfr3	18176; 12443; 12575; 14184	41	41
0.00663178	0.0520184	Oxytocin signaling pathway - Mus musculus (mouse)	KEGG	Plcb1; Prkcb; Ccnd1; Cdkn1a; Prkag2; Nras; Prkaa2; Gnai2	108079; 108099; 12443; 12575; 18176; 18751; 14678; 18795	153	153
0.00679704	0.0520184	Intestinal immune network for IgA production - Mus musculus (mouse)	KEGG	H2-Ab1; Icosl; H2-Aa; H2-Eb1	50723; 14960; 14961; 14969	43	42
0.00696445	0.0520184	Downstream signaling events of B Cell Receptor (BCR)	Reactome	Prkcb; Nras; Rasgrp1	18176; 18751; 19419	22	22
0.00696445	0.0520184	Branched-chain amino acid catabolism	Reactome	Acad8; Ivd; Aldh6a1	66948; 56357; 104776	23	22
0.00696445	0.0520184	GP generic	Wikipathways	Pnpla2; Chpt1; Etnk1	75320; 66853; 212862	22	22
0.00801605	0.0591428	Mineral absorption - Mus musculus (mouse)	KEGG	Mt2; Heph; Mt1; Atp1b2	11932; 17750; 17748; 15203	45	44
0.00847762	0.0617947	dopamine degradation	MouseCyc	Maob; Sult1a1	109731; 20887	8	8
0.00891402	0.0642022	Asthma - Mus musculus (mouse)	KEGG	H2-Ab1; H2-Aa; H2-Eb1	14960; 14961; 14969	25	24
0.00950662	0.0676647	AGE-RAGE signaling pathway in diabetic complications - Mus musculus (mouse)	KEGG	Plcb1; Ccnd1; Prkcb; Nras; Plcd4; Col4a1	12826; 12443; 18176; 18751; 18795; 18802	100	100
